# Supplementary material for: Elucidating the causal relationship between 486 genetically predicted blood metabolites and the risk of gastric cancer: a comprehensive Mendelian randomization analysis
Source: Front Oncol. 2024 Dec 5;14:1418283. doi: 10.3389/fonc.2024.1418283 (PMC11655336; doi:10.3389/fonc.2024.1418283)
Supplement: Supplementary file 1 [file Table1.xlsx]

## Sheet: Supplementary Table S1
Supplementary Table S1. List of the identification (ID) for each of the 486 blood metabolites
ID	Metabolite	Super-pathway
M00053	glutamine	Amino acid
M00054	tryptophan	Amino acid
M00059	histidine	Amino acid
M00060	leucine	Amino acid
M00063	cholesterol	Lipid
M00064	phenylalanine	Amino acid
M00513	creatinine	Amino acid
M00527	lactate	Carbohydrate
M00542	3-hydroxybutyrate (BHBA)	Lipid
M00553	cotinine	Xenobiotics
M00569	caffeine	Xenobiotics
M00575	arabinose	Carbohydrate
M00577	fructose	Carbohydrate
M00584	mannose	Carbohydrate
M00599	pyruvate	Carbohydrate
M00606	uridine	Nucleotide
M01105	linoleate (18:2n6)	Lipid
M01107	allantoin	Nucleotide
M01110	arachidonate (20:4n6)	Lipid
M01114	deoxycholate	Lipid
M01121	margarate (17:0)	Lipid
M01123	inosine	Nucleotide
M01125	isoleucine	Amino acid
M01284	threonine	Amino acid
M01299	tyrosine	Amino acid
M01301	lysine	Amino acid
M01302	methionine	Amino acid
M01303	malate	Energy
M01336	palmitate (16:0)	Lipid
M01356	nonadecanoate (19:0)	Lipid
M01358	stearate (18:0)	Lipid
M01359	oleate (18:1n9)	Lipid
M01361	pentadecanoate (15:0)	Lipid
M01365	myristate (14:0)	Lipid
M01444	pipecolate	Amino acid
M01493	ornithine	Amino acid
M01494	5-oxoproline	Amino acid
M01508	pantothenate	Cofactors and vitamins
M01515	salicylate	Xenobiotics
M01558	4-acetamidobutanoate	Amino acid
M01561	alpha-tocopherol	Cofactors and vitamins
M01564	citrate	Energy
M01572	glycerate	Carbohydrate
M01573	guanosine	Nucleotide
M01585	N-acetylalanine	Amino acid
M01604	urate	Nucleotide
M01605	ursodeoxycholate	Lipid
M01638	arginine	Amino acid
M01640	ascorbate (vitamin C)	Cofactors and vitamins
M01644	heptanoate (7:0)	Lipid
M01645	laurate (12:0)	Lipid
M01649	valine	Amino acid
M01670	urea	Amino acid
M01712	cortisol	Lipid
M01769	cortisone	Lipid
M01898	proline	Amino acid
M02132	citrulline	Amino acid
M02137	biliverdin	Cofactors and vitamins
M02342	serotonin (5HT)	Amino acid
M02730	gamma-glutamylglutamine	Peptide
M02734	gamma-glutamyltyrosine	Peptide
M03127	hypoxanthine	Nucleotide
M03141	betaine	Amino acid
M03147	xanthine	Nucleotide
M10642	caprate (10:0)	Lipid
M11438	phosphate	Energy
M12017	3-methoxytyrosine	Amino acid
M12035	pelargonate (9:0)	Lipid
M12067	undecanoate (11:0)	Lipid
M12129	beta-hydroxyisovalerate	Amino acid
M12261	taurodeoxycholate	Lipid
M12593	X-02973
M12626	X-03003
M12768	X-03088
M12774	X-03094
M15122	glycerol	Lipid
M15140	kynurenine	Amino acid
M15335	mannitol	Carbohydrate
M15365	glycerol 3-phosphate (G3P)	Lipid
M15488	acetylphosphate	Energy
M15500	carnitine	Lipid
M15506	choline	Lipid
M15630	N-acetylornithine	Amino acid
M15650	N1-methyladenosine	Nucleotide
M15676	3-methyl-2-oxovalerate	Amino acid
M15677	3-methylhistidine	Amino acid
M15749	3-phenylpropionate (hydrocinnamate)	Amino acid
M15753	hippurate	Xenobiotics
M15778	benzoate	Xenobiotics
M15958	phenylacetate	Amino acid
M15990	glycerophosphorylcholine (GPC)	Lipid
M15996	aspartate	Amino acid
M16634	X-04357
M16816	X-04494
M16818	X-04495
M16821	X-04498
M16822	X-04499--3,4-dihydroxybutyrate	Amino acid
M16823	X-04500
M17799	ibuprofen	Xenobiotics
M17805	dihomo-linoleate (20:2n6)	Lipid
M17807	X-18601
M17945	2-hydroxystearate	Lipid
M18254	paraxanthine	Xenobiotics
M18281	2-hydroxyhippurate (salicylurate)	Xenobiotics
M18283	X-05426
M18335	quinate	Xenobiotics
M18349	indolelactate	Amino acid
M18357	glycylvaline	Peptide
M18369	gamma-glutamylleucine	Peptide
M18392	theobromine	Xenobiotics
M18394	theophylline	Xenobiotics
M18467	eicosapentaenoate (EPA; 20:5n3)	Lipid
M18474	estrone 3-sulfate	Lipid
M18476	glycocholate	Lipid
M18477	glycodeoxycholate	Lipid
M18494	taurochenodeoxycholate	Lipid
M18497	taurocholate	Lipid
M18929	X-05907
M19323	docosahexaenoate (DHA; 22:6n3)	Lipid
M19324	1-stearoylglycerophosphoinositol	Lipid
M19362	X-06226
M19364	X-06246
M19368	X-06267
M19396	X-06307
M19414	X-06350
M19415	X-06351
M19934	myo-inositol	Lipid
M20489	glucose	Carbohydrate
M20675	1,5-anhydroglucitol (1,5-AG)	Carbohydrate
M20699	erythritol	Xenobiotics
M21044	2-hydroxybutyrate (AHB)	Amino acid
M21047	3-methyl-2-oxobutyrate	Amino acid
M21049	1,6-anhydroglucose	Carbohydrate
M21127	1-palmitoylglycerol (1-monopalmitin)	Lipid
M21151	saccharin	Xenobiotics
M21184	1-oleoylglycerol (1-monoolein)	Lipid
M21188	1-stearoylglycerol (1-monostearin)	Lipid
M21630	X-08402
M22030	2-hydroxyisobutyrate	Amino acid
M22032	X-08766
M22116	4-methyl-2-oxopentanoate	Amino acid
M22130	phenyllactate (PLA)	Amino acid
M22138	homocitrulline	Amino acid
M22175	aspartylphenylalanine	Peptide
M22177	levulinate (4-oxovalerate)	Amino acid
M22189	palmitoylcarnitine	Lipid
M22481	X-08988
M22548	X-09026
M22649	X-09108
M22842	cholate	Lipid
M24074	X-09706
M25459	X-10395
M25599	X-10429
M27256	X-10500
M27273	X-10506
M27278	X-10510
M27447	1-linoleoylglycerol (1-monolinolein)	Lipid
M27513	indoleacetate	Amino acid
M27531	hyodeoxycholate	Lipid
M27672	3-indoxyl sulfate	Amino acid
M27710	N-acetylglycine	Amino acid
M27716	bilirubin (Z,Z)	Cofactors and vitamins
M27718	creatine	Amino acid
M27722	erythrose	Carbohydrate
M27728	glycerol 2-phosphate	Xenobiotics
M27738	threonate	Cofactors and vitamins
M30805	X-10810
M31453	cysteine	Amino acid
M31522	pyroglutamylglycine	Peptide
M31536	N-(2-furoyl)glycine	Xenobiotics
M31548	DSGEGDFXAEGGGVR*	Peptide
M31555	pyridoxate	Cofactors and vitamins
M31591	androsterone sulfate	Lipid
M31787	3-carboxy-4-methyl-5-propyl-2-furanpropanoate (CMPF)	Lipid
M32197	3-(4-hydroxyphenyl)lactate	Amino acid
M32198	acetylcarnitine	Lipid
M32315	serine	Amino acid
M32319	trans-4-hydroxyproline	Amino acid
M32322	glutamate	Amino acid
M32328	hexanoylcarnitine	Lipid
M32338	glycine	Amino acid
M32339	alanine	Amino acid
M32346	glycochenodeoxycholate	Lipid
M32348	2-aminobutyrate	Amino acid
M32379	scyllo-inositol	Lipid
M32388	dodecanedioate	Lipid
M32393	gamma-glutamylvaline	Peptide
M32405	indolepropionate	Amino acid
M32412	butyrylcarnitine	Lipid
M32418	myristoleate (14:1n5)	Lipid
M32425	dehydroisoandrosterone sulfate (DHEA-S)	Lipid
M32445	3-methylxanthine	Xenobiotics
M32452	propionylcarnitine	Lipid
M32489	caproate (6:0)	Lipid
M32492	caprylate (8:0)	Lipid
M32497	10-undecenoate (11:1n1)	Lipid
M32504	docosapentaenoate (n3 DPA; 22:5n3)	Lipid
M32518	X-11204
M32549	X-02269
M32553	phenol sulfate	Amino acid
M32557	X-06126
M32560	X-07765
M32564	X-11247
M32578	X-11261
M32586	bilirubin (E,E)*	Cofactors and vitamins
M32587	X-02249
M32593	heme*	Cofactors and vitamins
M32616	X-11299
M32632	X-11315
M32634	X-11317
M32635	1-linoleoylglycerophosphoethanolamine*	Lipid
M32644	X-11327
M32651	X-11334
M32654	3-dehydrocarnitine*	Lipid
M32672	pyroglutamine*	Amino acid
M32675	C-glycosyltryptophan*	Amino acid
M32691	X-11374
M32698	X-11381
M32709	X-03056--N-[3-(2-Oxopyrrolidin-1-yl)propyl]acetamide	Amino acid
M32729	X-11412
M32735	X-01911
M32739	X-11422--xanthine	Nucleotide
M32740	X-11423--O-sulfo-L-tyrosine	Amino acid
M32753	X-09789
M32754	X-11437
M32755	X-11438
M32757	X-11440
M32758	X-11441
M32759	X-11442
M32761	X-11444
M32762	X-11445--5-alpha-pregnan-3beta,20alpha-disulfate	Lipid
M32769	X-11452
M32786	X-11469
M32787	X-11470
M32795	X-11478
M32800	X-11483
M32802	X-11485
M32808	X-11491
M32814	X-11497
M32836	HWESASXX*	Peptide
M32838	X-11521
M32846	X-11529
M32847	X-11530
M32854	X-11537
M32855	X-11538
M32857	X-11540
M32863	X-11546
M32867	X-11550
M32869	X-11552
M32910	X-11593--O-methylascorbate*	Cofactors and vitamins
M32980	adrenate (22:4n6)	Lipid
M33009	homostachydrine*	Xenobiotics
M33084	ADSGEGDFXAEGGGVR*	Peptide
M33131	X-11786--methylcysteine	Amino acid
M33132	X-11787
M33137	X-11792
M33138	X-11793--oxidized bilirubin*	Cofactors and vitamins
M33140	X-11795
M33144	X-11799
M33150	X-11805
M33163	X-11818
M33165	X-11820
M33173	2-hydroxyacetaminophen sulfate*	Xenobiotics
M33178	2-methoxyacetaminophen sulfate*	Xenobiotics
M33188	X-11843
M33190	X-11845
M33192	X-11847
M33194	X-11849
M33195	X-11850
M33197	X-11852
M33203	X-11858
M33204	X-11859
M33221	X-11876
M33228	1-arachidonoylglycerophosphocholine*	Lipid
M33230	1-palmitoleoylglycerophosphocholine*	Lipid
M33250	X-11905
M33353	X-12007
M33359	X-12013
M33363	gamma-glutamylmethionine*	Peptide
M33364	gamma-glutamylthreonine*	Peptide
M33380	X-12029
M33384	salicyluric glucuronide*	Xenobiotics
M33389	X-12038
M33390	X-12039
M33391	X-12040
M33408	X-12056
M33415	X-12063
M33420	gamma-tocopherol	Cofactors and vitamins
M33422	gamma-glutamylphenylalanine	Peptide
M33423	p-acetamidophenylglucuronide	Xenobiotics
M33441	isobutyrylcarnitine	Amino acid
M33442	pseudouridine	Nucleotide
M33443	valerate	Lipid
M33447	palmitoleate (16:1n7)	Lipid
M33453	alpha-ketoglutarate	Energy
M33477	erythronate*	Carbohydrate
M33488	lathosterol	Lipid
M33507	X-12092
M33508	X-12093
M33509	X-12094
M33510	X-12095--N1-methyl-3-pyridone-4-carboxamide	Nucleotide
M33515	X-12100--hydroxytryptophan*	Amino acid
M33531	X-12116
M33587	eicosenoate (20:1n9 or 11)	Lipid
M33609	X-12188
M33610	X-12189
M33627	X-12206
M33633	X-12212
M33637	X-12216
M33638	X-12217
M33652	X-12230
M33653	X-12231
M33658	X-12236
M33666	X-12244--N-acetylcarnosine	Peptide
M33675	X-12253
M33683	X-12261
M33751	X-12329
M33782	X-10346
M33801	ADpSGEGDFXAEGGGVR*	Peptide
M33821	1-eicosatrienoylglycerophosphocholine*	Lipid
M33822	1-docosahexaenoylglycerophosphocholine*	Lipid
M33833	X-12405
M33835	X-12407
M33864	X-12428
M33871	1-eicosadienoylglycerophosphocholine*	Lipid
M33877	X-12435
M33883	X-12441--12-hydroxyeicosatetraenoate (12-HETE)	Lipid
M33884	X-12442--5,8-tetradecadienoate	Lipid
M33885	X-12443
M33892	X-12450
M33901	X-12456
M33910	X-12465
M33935	piperine	Xenobiotics
M33936	octanoylcarnitine	Lipid
M33937	alpha-hydroxyisovalerate	Amino acid
M33939	N-acetylthreonine	Amino acid
M33941	decanoylcarnitine	Lipid
M33955	1-palmitoylglycerophosphocholine	Lipid
M33957	1-heptadecanoylglycerophosphocholine	Lipid
M33960	1-oleoylglycerophosphocholine	Lipid
M33961	1-stearoylglycerophosphocholine	Lipid
M33968	5-dodecenoate (12:1n7)	Lipid
M33969	stearidonate (18:4n3)	Lipid
M33971	10-heptadecenoate (17:1n7)	Lipid
M33972	10-nonadecenoate (19:1n9)	Lipid
M33973	epiandrosterone sulfate	Lipid
M34035	linolenate [alpha or gamma; (18:3n3 or 6)]	Lipid
M34040	X-12510--2-aminooctanoic acid	Amino acid
M34062	X-12524
M34106	bilirubin (E,Z or Z,E)*	Cofactors and vitamins
M34109	metoprolol acid metabolite*	Xenobiotics
M34112	X-12544
M34123	X-12556
M34214	1-arachidonoylglycerophosphoinositol*	Lipid
M34221	X-12627
M34244	X-12644
M34245	X-12645
M34283	asparagine	Amino acid
M34289	X-12680
M34306	X-12696
M34314	X-12704
M34322	X-12712
M34327	X-12717
M34329	X-12719
M34336	X-12726
M34338	X-12728
M34339	X-12729
M34344	X-12734
M34350	X-12740
M34359	X-12749
M34365	3-(cystein-S-yl)acetaminophen*	Xenobiotics
M34384	stachydrine	Xenobiotics
M34389	1-methylxanthine	Xenobiotics
M34390	7-methylxanthine	Xenobiotics
M34395	1-methylurate	Xenobiotics
M34400	1,7-dimethylurate	Xenobiotics
M34404	1,3,7-trimethylurate	Xenobiotics
M34407	isovalerylcarnitine	Amino acid
M34409	stearoylcarnitine	Lipid
M34416	1-stearoylglycerophosphoethanolamine	Lipid
M34419	1-linoleoylglycerophosphocholine	Lipid
M34420	bradykinin, des-arg(9)	Peptide
M34441	X-12771
M34453	X-12776
M34456	gamma-glutamylisoleucine*	Peptide
M34469	X-12786
M34481	X-12798
M34499	X-12816
M34513	X-12830
M34516	X-12833
M34527	X-12844
M34530	X-12847
M34533	X-12850
M34534	laurylcarnitine	Lipid
M34535	X-12851
M34539	X-12855
M34674	X-12990--docosapentaenoic acid (n6-DPA)	Lipid
M34732	isovalerate	Lipid
M34761	X-13069
M34878	X-13183--stearamide	Lipid
M34912	X-13215
M35114	7-methylguanine	Nucleotide
M35126	phenylacetylglutamine	Amino acid
M35127	pro-hydroxy-pro	Peptide
M35137	N2,N2-dimethylguanosine	Nucleotide
M35159	cysteine-glutathione disulfide	Amino acid
M35160	oleoylcarnitine	Lipid
M35186	1-arachidonoylglycerophosphoethanolamine*	Lipid
M35187	X-13429
M35189	X-13431--nonanoylcarnitine*	Lipid
M35193	X-13435
M35240	X-13477
M35253	2-palmitoylglycerophosphocholine*	Lipid
M35254	2-oleoylglycerophosphocholine*	Lipid
M35255	2-stearoylglycerophosphocholine*	Lipid
M35257	2-linoleoylglycerophosphocholine*	Lipid
M35270	X-13496
M35305	1-palmitoylglycerophosphoinositol*	Lipid
M35320	catechol sulfate	Xenobiotics
M35322	hydroquinone sulfate	Xenobiotics
M35326	X-13548
M35327	X-13549
M35331	X-13553
M35397	X-13619
M35431	2-methylbutyroylcarnitine	Amino acid
M35433	hydroxyisovaleroyl carnitine	Amino acid
M35439	glutaroyl carnitine	Amino acid
M35451	X-13658
M35464	X-13671
M35472	2-tetradecenoyl carnitine	Lipid
M35527	4-hydroxyhippurate	Xenobiotics
M35551	X-13741
M35626	1-myristoylglycerophosphocholine	Lipid
M35628	1-oleoylglycerophosphoethanolamine	Lipid
M35631	1-palmitoylglycerophosphoethanolamine	Lipid
M35635	3-(3-hydroxyphenyl)propionate	Amino acid
M35669	tetradecanedioate	Lipid
M35675	2-hydroxypalmitate	Lipid
M35678	hexadecanedioate	Lipid
M35718	dihomo-linolenate (20:3n3 or n6)	Lipid
M35754	X-13859
M35854	threitol	Carbohydrate
M35977	X-14056
M35978	X-14057
M36009	X-14086
M36095	thymol sulfate	Xenobiotics
M36097	4-acetaminophen sulfate	Xenobiotics
M36098	4-vinylphenol sulfate	Xenobiotics
M36099	4-ethylphenylsulfate	Xenobiotics
M36103	p-cresol sulfate	Amino acid
M36115	X-14189--leucylalanine	Peptide
M36131	X-14205--alpha-glutamyltyrosine	Peptide
M36134	X-14208--phenylalanylserine	Peptide
M36230	X-14304--leucylalanine	Peptide
M36300	X-14374
M36376	X-14450--phenylalanylleucine	Peptide
M36399	X-14473
M36468	X-14541
M36515	X-14588
M36552	X-14625
M36553	X-14626
M36559	X-14632
M36585	X-14658
M36589	X-14662
M36673	X-14745
M36738	gamma-glutamylglutamate	Peptide
M36754	octadecanedioate	Lipid
M36756	leucylleucine	Peptide
M36776	7-alpha-hydroxy-3-oxo-4-cholestenoate (7-Hoca)	Lipid
M36802	n-Butyl Oleate	Lipid
M36808	dimethylarginine (SDMA + ADMA)	Amino acid
M36850	taurolithocholate 3-sulfate	Lipid
M37004	X-14977--vanillin	Xenobiotics
M37058	succinylcarnitine	Energy
M37097	tryptophan betaine	Amino acid
M37104	cyclo(leu-pro)	Peptide
M37112	chiro-inositol	Lipid
M37190	5alpha-androstan-3beta,17beta-diol disulfate	Lipid
M37202	4-androsten-3beta,17beta-diol disulfate 1*	Lipid
M37203	4-androsten-3beta,17beta-diol disulfate 2*	Lipid
M37253	2-hydroxyglutarate	Lipid
M37459	ergothioneine	Xenobiotics
M37506	palmitoyl sphingomyelin	Lipid
M38150	phenylalanylphenylalanine	Peptide
M38178	cis-4-decenoyl carnitine	Lipid
M38768	15-methylpalmitate (isobar with 2-methylpalmitate)	Lipid

## Sheet: Supplementary Table S2
Supplementary Table S2. Harmonization data of 486 blood metabolites and gastric cancer
exposure	outcome		SNP	effect_allele.exposure	other_allele.exposure	effect_allele.outcome	other_allele.outcome	beta.exposure	beta.outcome	eaf.exposure	eaf.outcome	remove	palindromic	ambiguous	id.outcome	chr	pos	se.outcome	samplesize.outcome	pval.outcome	mr_keep.outcome	data_source.outcome	se.exposure	pval.exposure	samplesize.exposure		mr_keep.exposure	pval_origin.exposure	action	mr_keep	R2	F	proxy.outcome	target_snp.outcome	proxy_snp.outcome	target_a1.outcome	target_a2.outcome	proxy_a1.outcome	proxy_a2.outcome
M00053.metal.pos.txt.gz	Gastric cancer	1	rs11596604	A	G	A	G	0.0323	-0.0891	0.0236	0.0453873	FALSE	FALSE	FALSE	ebi-a-GCST90018849	10	87141944	0.0713	476116	0.2114	TRUE	igd	0.0069	2.515e-06	1768		TRUE	reported	2	TRUE	0.0122426	21.8885	NA	NA	NA	NA	NA	NA	NA
M00053.metal.pos.txt.gz	Gastric cancer	2	rs16977047	T	C	T	C	-0.0056	-0.0115	0.7034	0.784788	FALSE	FALSE	FALSE	ebi-a-GCST90018849	16	27924612	0.0351	476116	0.7433	TRUE	igd	0.0011	1.078e-06	7372		TRUE	reported	2	TRUE	0.00350333	25.9103	NA	NA	NA	NA	NA	NA	NA
M00053.metal.pos.txt.gz	Gastric cancer	3	rs2199619	T	C	T	C	0.0054	-0.0068	0.2787	0.277231	FALSE	FALSE	FALSE	ebi-a-GCST90018849	2	28854958	0.0176	476116	0.698601	TRUE	igd	0.0012	5.227e-06	7372		TRUE	reported	2	TRUE	0.00273936	20.2445	NA	NA	NA	NA	NA	NA	NA
M00053.metal.pos.txt.gz	Gastric cancer	4	rs2657879	A	G	A	G	0.015	-0.0059	0.8179	0.837923	FALSE	FALSE	FALSE	ebi-a-GCST90018849	12	56865338	0.0247	476116	0.8115	TRUE	igd	0.0017	6.147e-18	7372		TRUE	reported	2	TRUE	0.0104505	77.8335	NA	NA	NA	NA	NA	NA	NA
M00053.metal.pos.txt.gz	Gastric cancer	5	rs2748991	T	C	T	C	-0.007	0.03	0.446	0.538568	FALSE	FALSE	FALSE	ebi-a-GCST90018849	6	52596516	0.0174	476116	0.0840504	TRUE	igd	0.0015	2.342e-06	5604		TRUE	reported	2	TRUE	0.00387107	21.77	NA	NA	NA	NA	NA	NA	NA
M00053.metal.pos.txt.gz	Gastric cancer	6	rs7078003	T	C	T	C	0.0087	0.0597	0.1654	0.149708	FALSE	FALSE	FALSE	ebi-a-GCST90018849	10	99359412	0.031	476116	0.0541103	TRUE	igd	0.0018	1.838e-06	7372		TRUE	reported	2	TRUE	0.00315889	23.3548	NA	NA	NA	NA	NA	NA	NA
M00053.metal.pos.txt.gz	Gastric cancer	7	rs7394051	T	C	T	C	0.0055	-0.0089	0.7014	0.780772	FALSE	FALSE	FALSE	ebi-a-GCST90018849	10	122008026	0.0245	476116	0.7168	TRUE	igd	0.0012	2.175e-06	7372		TRUE	reported	2	TRUE	0.00284146	21.0012	NA	NA	NA	NA	NA	NA	NA
M00053.metal.pos.txt.gz	Gastric cancer	8	rs780093	T	C	T	C	-0.0058	-0.014	0.3995	0.423104	FALSE	FALSE	FALSE	ebi-a-GCST90018849	2	27742603	0.0159	476116	0.3775	TRUE	igd	0.0011	1.931e-07	7372		TRUE	reported	2	TRUE	0.00375708	27.7941	NA	NA	NA	NA	NA	NA	NA
M00054.metal.pos.txt.gz	Gastric cancer	9	rs1000137	T	C	T	C	-0.005	0.0278	0.475	0.450052	FALSE	FALSE	FALSE	ebi-a-GCST90018849	7	157644152	0.0171	476116	0.1036	TRUE	igd	0.001	5.733e-07	5592		TRUE	reported	2	TRUE	0.00445077	24.9911	NA	NA	NA	NA	NA	NA	NA
M00054.metal.pos.txt.gz	Gastric cancer	10	rs10007704	T	C	T	C	-0.0044	0.0102	0.6418	0.640427	FALSE	FALSE	FALSE	ebi-a-GCST90018849	4	44276751	0.0463	476116	0.8253	TRUE	igd	0.0009	1.238e-06	7355		TRUE	reported	2	TRUE	0.00323913	23.8947	NA	NA	NA	NA	NA	NA	NA
M00054.metal.pos.txt.gz	Gastric cancer	11	rs1013667	A	G	A	G	-0.0041	-0.0067	0.6087	0.619066	FALSE	FALSE	FALSE	ebi-a-GCST90018849	3	191089680	0.0162	476116	0.676799	TRUE	igd	0.0009	5.673e-06	7355		TRUE	reported	2	TRUE	0.00281369	20.7474	NA	NA	NA	NA	NA	NA	NA
M00054.metal.pos.txt.gz	Gastric cancer	12	rs1015795	A	G	A	G	0.0043	0.0057	0.5122	0.472472	FALSE	FALSE	FALSE	ebi-a-GCST90018849	13	103225700	0.0162	476116	0.726501	TRUE	igd	0.0009	2.26e-06	7355		TRUE	reported	2	TRUE	0.00309402	22.821	NA	NA	NA	NA	NA	NA	NA
M00054.metal.pos.txt.gz	Gastric cancer	13	rs1015993	T	C	T	C	0.0041	-0.0261	0.4684	0.528023	FALSE	FALSE	FALSE	ebi-a-GCST90018849	21	42005288	0.0174	476116	0.1325	TRUE	igd	0.0009	7.309e-06	7355		TRUE	reported	2	TRUE	0.00281369	20.7474	NA	NA	NA	NA	NA	NA	NA
M00054.metal.pos.txt.gz	Gastric cancer	14	rs1016522	A	G	A	G	0.0058	-0.0374	0.5803	0.663927	FALSE	FALSE	FALSE	ebi-a-GCST90018849	5	143193326	0.0248	476116	0.1314	TRUE	igd	0.0009	1.589e-10	7355		TRUE	reported	2	TRUE	0.00561491	41.5196	NA	NA	NA	NA	NA	NA	NA
M00054.metal.pos.txt.gz	Gastric cancer	15	rs10171387	A	G	A	G	0.008	0.0473	0.9051	0.909807	FALSE	FALSE	FALSE	ebi-a-GCST90018849	2	80261406	0.0787	476116	0.5479	TRUE	igd	0.0018	5.141e-06	7355		TRUE	reported	2	TRUE	0.00267847	19.7477	NA	NA	NA	NA	NA	NA	NA
M00054.metal.pos.txt.gz	Gastric cancer	16	rs10225863	T	C	T	C	-0.004	-0.0055	0.3949	0.48343	FALSE	FALSE	FALSE	ebi-a-GCST90018849	7	131910303	0.0168	476116	0.7431	TRUE	igd	0.0009	9.754e-06	7355		TRUE	reported	2	TRUE	0.00267847	19.7477	NA	NA	NA	NA	NA	NA	NA
M00054.metal.pos.txt.gz	Gastric cancer	17	rs10495209	T	C	T	C	0.004	-0.011	0.4862	0.46012	FALSE	FALSE	FALSE	ebi-a-GCST90018849	1	223656537	0.0164	476116	0.5028	TRUE	igd	0.0009	8.02e-06	7355		TRUE	reported	2	TRUE	0.00267847	19.7477	NA	NA	NA	NA	NA	NA	NA
M00054.metal.pos.txt.gz	Gastric cancer	18	rs10498266	T	G	T	G	0.0043	0.0027	0.4674	0.410707	FALSE	FALSE	FALSE	ebi-a-GCST90018849	14	20691610	0.0188	476116	0.888	TRUE	igd	0.0009	2.348e-06	7355		TRUE	reported	2	TRUE	0.00309402	22.821	NA	NA	NA	NA	NA	NA	NA
M00054.metal.pos.txt.gz	Gastric cancer	19	rs10750415	T	G	T	G	0.0042	0.0084	0.3959	0.39915	FALSE	FALSE	FALSE	ebi-a-GCST90018849	11	99750593	0.0167	476116	0.6175	TRUE	igd	0.0009	2.767e-06	7355		TRUE	reported	2	TRUE	0.00295221	21.7719	NA	NA	NA	NA	NA	NA	NA
M00054.metal.pos.txt.gz	Gastric cancer	20	rs10784496	A	G	A	G	0.0045	-0.0095	0.5375	0.490483	FALSE	FALSE	FALSE	ebi-a-GCST90018849	12	66160971	0.0163	476116	0.5605	TRUE	igd	0.0009	5.085e-07	7355		TRUE	reported	2	TRUE	0.00338753	24.9932	NA	NA	NA	NA	NA	NA	NA
M00054.metal.pos.txt.gz	Gastric cancer	21	rs10805503	T	C	T	C	0.0043	-0.0151	0.6272	0.588299	FALSE	FALSE	FALSE	ebi-a-GCST90018849	5	57390158	0.0158	476116	0.3406	TRUE	igd	0.0009	1.996e-06	7355		TRUE	reported	2	TRUE	0.00309402	22.821	NA	NA	NA	NA	NA	NA	NA
M00054.metal.pos.txt.gz	Gastric cancer	22	rs10807322	A	T	A	T	0.0043	-0.0487	0.5866	0.649876	FALSE	TRUE	FALSE	ebi-a-GCST90018849	6	45542617	0.0196	476116	0.01302	TRUE	igd	0.0009	1.974e-06	7355		TRUE	reported	2	TRUE	0.00309402	22.821	NA	NA	NA	NA	NA	NA	NA
M00054.metal.pos.txt.gz	Gastric cancer	23	rs10822056	T	C	T	C	0.0042	-0.0041	0.5141	0.462097	FALSE	FALSE	FALSE	ebi-a-GCST90018849	10	64514111	0.0165	476116	0.8054	TRUE	igd	0.0009	2.651e-06	7355		TRUE	reported	2	TRUE	0.00295221	21.7719	NA	NA	NA	NA	NA	NA	NA
M00054.metal.pos.txt.gz	Gastric cancer	24	rs10836364	T	C	T	C	0.005	0.0075	0.607	0.626954	FALSE	FALSE	FALSE	ebi-a-GCST90018849	11	35306345	0.0164	476116	0.646399	TRUE	igd	0.001	5.733e-07	5592		TRUE	reported	2	TRUE	0.00445077	24.9911	NA	NA	NA	NA	NA	NA	NA
M00054.metal.pos.txt.gz	Gastric cancer	25	rs10846667	T	C	T	C	0.0045	0.0108	0.4861	0.414843	FALSE	FALSE	FALSE	ebi-a-GCST90018849	12	124884424	0.0195	476116	0.580301	TRUE	igd	0.0009	1.651e-06	7355		TRUE	reported	2	TRUE	0.00338753	24.9932	NA	NA	NA	NA	NA	NA	NA
M00054.metal.pos.txt.gz	Gastric cancer	26	rs10881004	T	C	T	C	0.0041	-0.032	0.4824	0.512384	FALSE	FALSE	FALSE	ebi-a-GCST90018849	12	47236571	0.017	476116	0.0596197	TRUE	igd	0.0009	3.392e-06	7355		TRUE	reported	2	TRUE	0.00281369	20.7474	NA	NA	NA	NA	NA	NA	NA
M00054.metal.pos.txt.gz	Gastric cancer	27	rs10900784	A	C	A	C	-0.0044	-0.0186	0.4158	0.467902	FALSE	FALSE	FALSE	ebi-a-GCST90018849	5	125514918	0.0165	476116	0.2592	TRUE	igd	0.0009	9.744e-07	7355		TRUE	reported	2	TRUE	0.00323913	23.8947	NA	NA	NA	NA	NA	NA	NA
M00054.metal.pos.txt.gz	Gastric cancer	28	rs10927101	A	C	A	C	-0.0046	-0.0006	0.3738	0.442023	FALSE	FALSE	FALSE	ebi-a-GCST90018849	1	244173872	0.0164	476116	0.9685	TRUE	igd	0.0009	2.721e-07	7355		TRUE	reported	2	TRUE	0.00353923	26.1164	NA	NA	NA	NA	NA	NA	NA
M00054.metal.pos.txt.gz	Gastric cancer	29	rs10931041	T	C	T	C	-0.0042	-0.0205	0.5756	0.486444	FALSE	FALSE	FALSE	ebi-a-GCST90018849	2	183685562	0.0174	476116	0.2405	TRUE	igd	0.0009	3.362e-06	7355		TRUE	reported	2	TRUE	0.00295221	21.7719	NA	NA	NA	NA	NA	NA	NA
M00054.metal.pos.txt.gz	Gastric cancer	30	rs11201034	A	T	A	T	0.0043	-0.0237	0.6064	0.683437	FALSE	TRUE	FALSE	ebi-a-GCST90018849	10	81745367	0.0273	476116	0.3843	TRUE	igd	0.0009	1.888e-06	7355		TRUE	reported	2	TRUE	0.00309402	22.821	NA	NA	NA	NA	NA	NA	NA
M00054.metal.pos.txt.gz	Gastric cancer	31	rs11678851	T	C	T	C	0.0041	-0.016	0.4138	0.482339	FALSE	FALSE	FALSE	ebi-a-GCST90018849	2	233825947	0.0175	476116	0.3618	TRUE	igd	0.0009	5.943e-06	7355		TRUE	reported	2	TRUE	0.00281369	20.7474	NA	NA	NA	NA	NA	NA	NA
M00054.metal.pos.txt.gz	Gastric cancer	32	rs11719675	A	T	A	T	-0.0041	-0.0293	0.3965	0.36545	FALSE	TRUE	FALSE	ebi-a-GCST90018849	3	168353685	0.0223	476116	0.1902	TRUE	igd	0.0009	5.116e-06	7355		TRUE	reported	2	TRUE	0.00281369	20.7474	NA	NA	NA	NA	NA	NA	NA
M00054.metal.pos.txt.gz	Gastric cancer	33	rs11720862	T	G	T	G	-0.0046	0.0163	0.6034	0.493533	FALSE	FALSE	FALSE	ebi-a-GCST90018849	3	1838974	0.0187	476116	0.3832	TRUE	igd	0.0009	3.583e-07	7355		TRUE	reported	2	TRUE	0.00353923	26.1164	NA	NA	NA	NA	NA	NA	NA
M00054.metal.pos.txt.gz	Gastric cancer	34	rs11729831	T	G	T	G	0.004	0.026	0.6133	0.540083	FALSE	FALSE	FALSE	ebi-a-GCST90018849	4	11735115	0.0163	476116	0.1104	TRUE	igd	0.0009	8.61e-06	7355		TRUE	reported	2	TRUE	0.00267847	19.7477	NA	NA	NA	NA	NA	NA	NA
M00054.metal.pos.txt.gz	Gastric cancer	35	rs1179636	A	C	A	C	-0.0045	0.0294	0.5356	0.438476	FALSE	FALSE	FALSE	ebi-a-GCST90018849	7	75230392	0.0191	476116	0.1239	TRUE	igd	0.001	1.825e-06	7355		TRUE	reported	2	TRUE	0.00274567	20.2445	NA	NA	NA	NA	NA	NA	NA
M00054.metal.pos.txt.gz	Gastric cancer	36	rs11802417	T	C	T	C	-0.0041	0.0419	0.5816	0.641385	FALSE	FALSE	FALSE	ebi-a-GCST90018849	1	84276046	0.0211	476116	0.0467595	TRUE	igd	0.0009	4.469e-06	7355		TRUE	reported	2	TRUE	0.00281369	20.7474	NA	NA	NA	NA	NA	NA	NA
M00054.metal.pos.txt.gz	Gastric cancer	37	rs11804149	T	C	T	C	0.0041	0.0143	0.4678	0.474227	FALSE	FALSE	FALSE	ebi-a-GCST90018849	1	77457748	0.0159	476116	0.3699	TRUE	igd	0.0009	4.612e-06	7355		TRUE	reported	2	TRUE	0.00281369	20.7474	NA	NA	NA	NA	NA	NA	NA
M00054.metal.pos.txt.gz	Gastric cancer	38	rs1220605	A	G	A	G	-0.0046	-0.0135	0.6312	0.664915	FALSE	FALSE	FALSE	ebi-a-GCST90018849	13	24789809	0.0174	476116	0.4395	TRUE	igd	0.0009	9.291e-07	7355		TRUE	reported	2	TRUE	0.00353923	26.1164	NA	NA	NA	NA	NA	NA	NA
M00054.metal.pos.txt.gz	Gastric cancer	39	rs12278762	T	C	T	C	0.0043	0.0039	0.5229	0.474408	FALSE	FALSE	FALSE	ebi-a-GCST90018849	11	98781993	0.0165	476116	0.8145	TRUE	igd	0.0009	1.557e-06	7355		TRUE	reported	2	TRUE	0.00309402	22.821	NA	NA	NA	NA	NA	NA	NA
M00054.metal.pos.txt.gz	Gastric cancer	40	rs12468084	T	C	T	C	-0.0044	-0.0159	0.5436	0.58196	FALSE	FALSE	FALSE	ebi-a-GCST90018849	2	230596352	0.0168	476116	0.3451	TRUE	igd	0.0009	1.246e-06	7355		TRUE	reported	2	TRUE	0.00323913	23.8947	NA	NA	NA	NA	NA	NA	NA
M00054.metal.pos.txt.gz	Gastric cancer	41	rs1249489	A	G	A	G	0.0042	-0.0192	0.3741	0.480994	FALSE	FALSE	FALSE	ebi-a-GCST90018849	18	8711942	0.0174	476116	0.268	TRUE	igd	0.0009	3.683e-06	7355		TRUE	reported	2	TRUE	0.00295221	21.7719	NA	NA	NA	NA	NA	NA	NA
M00054.metal.pos.txt.gz	Gastric cancer	42	rs12533939	A	T	A	T	0.0045	-0.0194	0.3887	0.408821	FALSE	TRUE	FALSE	ebi-a-GCST90018849	7	158450965	0.0158	476116	0.2201	TRUE	igd	0.0009	6.516e-07	7355		TRUE	reported	2	TRUE	0.00338753	24.9932	NA	NA	NA	NA	NA	NA	NA
M00054.metal.pos.txt.gz	Gastric cancer	43	rs1260326	T	C	T	C	0.0042	-0.0117	0.404	0.427215	FALSE	FALSE	FALSE	ebi-a-GCST90018849	2	27730940	0.0158	476116	0.4583	TRUE	igd	0.0009	2.742e-06	7355		TRUE	reported	2	TRUE	0.00295221	21.7719	NA	NA	NA	NA	NA	NA	NA
M00054.metal.pos.txt.gz	Gastric cancer	44	rs13001325	T	C	T	C	-0.004	0.0392	0.3823	0.38263	FALSE	FALSE	FALSE	ebi-a-GCST90018849	2	102939036	0.0159	476116	0.0137499	TRUE	igd	0.0009	7.447e-06	7355		TRUE	reported	2	TRUE	0.00267847	19.7477	NA	NA	NA	NA	NA	NA	NA
M00054.metal.pos.txt.gz	Gastric cancer	45	rs13008096	A	C	A	C	-0.0042	-0.0289	0.4038	0.3619	FALSE	FALSE	FALSE	ebi-a-GCST90018849	2	62792689	0.017	476116	0.0888403	TRUE	igd	0.0009	3.316e-06	7355		TRUE	reported	2	TRUE	0.00295221	21.7719	NA	NA	NA	NA	NA	NA	NA
M00054.metal.pos.txt.gz	Gastric cancer	46	rs13056963	T	C	T	C	0.0043	0.0006	0.4376	0.337067	FALSE	FALSE	FALSE	ebi-a-GCST90018849	22	33622667	0.0231	476116	0.9778	TRUE	igd	0.0009	5.583e-06	7355		TRUE	reported	2	TRUE	0.00309402	22.821	NA	NA	NA	NA	NA	NA	NA
M00054.metal.pos.txt.gz	Gastric cancer	47	rs13122250	T	C	T	C	0.0062	0.0141	0.5542	0.620088	FALSE	FALSE	FALSE	ebi-a-GCST90018849	4	156808288	0.0174	476116	0.4179	TRUE	igd	0.0009	8.949e-12	7355		TRUE	reported	2	TRUE	0.00641095	47.4439	NA	NA	NA	NA	NA	NA	NA
M00054.metal.pos.txt.gz	Gastric cancer	48	rs1330918	A	C	A	C	0.0042	0.0237	0.6132	0.552359	FALSE	FALSE	FALSE	ebi-a-GCST90018849	13	23373129	0.0157	476116	0.1304	TRUE	igd	0.0009	2.212e-06	7355		TRUE	reported	2	TRUE	0.00295221	21.7719	NA	NA	NA	NA	NA	NA	NA
M00054.metal.pos.txt.gz	Gastric cancer	49	rs1349704	A	G	A	G	0.0044	0.0249	0.4611	0.366865	FALSE	FALSE	FALSE	ebi-a-GCST90018849	11	96777666	0.0214	476116	0.2441	TRUE	igd	0.0009	8.312e-07	7355		TRUE	reported	2	TRUE	0.00323913	23.8947	NA	NA	NA	NA	NA	NA	NA
M00054.metal.pos.txt.gz	Gastric cancer	50	rs1373962	T	C	T	C	0.005	-0.0288	0.5973	0.497709	FALSE	FALSE	FALSE	ebi-a-GCST90018849	5	83527862	0.0186	476116	0.122	TRUE	igd	0.0009	2.707e-08	7355		TRUE	reported	2	TRUE	0.00417882	30.8558	NA	NA	NA	NA	NA	NA	NA
M00054.metal.pos.txt.gz	Gastric cancer	51	rs1412972	T	G	T	G	0.0097	-0.0019	0.5006	0.539151	FALSE	FALSE	FALSE	ebi-a-GCST90018849	1	190245977	0.0158	476116	0.9035	TRUE	igd	0.002	1.628e-06	1763		TRUE	reported	2	TRUE	0.0131666	23.4958	NA	NA	NA	NA	NA	NA	NA
M00054.metal.pos.txt.gz	Gastric cancer	52	rs1418942	A	C	A	C	-0.004	-0.0136	0.5751	0.666563	FALSE	FALSE	FALSE	ebi-a-GCST90018849	20	58164306	0.023	476116	0.5543	TRUE	igd	0.0009	7.128e-06	7355		TRUE	reported	2	TRUE	0.00267847	19.7477	NA	NA	NA	NA	NA	NA	NA
M00054.metal.pos.txt.gz	Gastric cancer	53	rs1501803	T	C	T	C	0.0042	-0.0208	0.4152	0.468263	FALSE	FALSE	FALSE	ebi-a-GCST90018849	5	166430508	0.0162	476116	0.1995	TRUE	igd	0.0009	4.567e-06	7355		TRUE	reported	2	TRUE	0.00295221	21.7719	NA	NA	NA	NA	NA	NA	NA
M00054.metal.pos.txt.gz	Gastric cancer	54	rs1508513	C	G	C	G	0.0042	-0.0348	0.6354	0.667338	FALSE	TRUE	FALSE	ebi-a-GCST90018849	4	172003439	0.0168	476116	0.0384601	TRUE	igd	0.0009	2.363e-06	7355		TRUE	reported	2	TRUE	0.00295221	21.7719	NA	NA	NA	NA	NA	NA	NA
M00054.metal.pos.txt.gz	Gastric cancer	55	rs1519309	T	C	T	C	-0.0044	0.05	0.6544	0.702724	FALSE	FALSE	FALSE	ebi-a-GCST90018849	4	187015089	0.0182	476116	0.00601395	TRUE	igd	0.0009	1.206e-06	7355		TRUE	reported	2	TRUE	0.00323913	23.8947	NA	NA	NA	NA	NA	NA	NA
M00054.metal.pos.txt.gz	Gastric cancer	56	rs154246	T	C	T	C	-0.0049	0.0176	0.6103	0.637055	FALSE	FALSE	FALSE	ebi-a-GCST90018849	5	16602451	0.0169	476116	0.2979	TRUE	igd	0.0009	6.698e-08	7355		TRUE	reported	2	TRUE	0.004014	29.6339	NA	NA	NA	NA	NA	NA	NA
M00054.metal.pos.txt.gz	Gastric cancer	57	rs1549225	T	C	T	C	0.0045	-0.0098	0.607	0.555484	FALSE	FALSE	FALSE	ebi-a-GCST90018849	5	174611949	0.0161	476116	0.5441	TRUE	igd	0.0009	6.057e-07	7355		TRUE	reported	2	TRUE	0.00338753	24.9932	NA	NA	NA	NA	NA	NA	NA
M00054.metal.pos.txt.gz	Gastric cancer	58	rs1559063	C	G	C	G	0.0052	0.0315	0.6209	0.693951	FALSE	TRUE	FALSE	ebi-a-GCST90018849	5	172348594	0.0226	476116	0.1627	TRUE	igd	0.0009	7.818e-09	7355		TRUE	reported	2	TRUE	0.00451827	33.3736	NA	NA	NA	NA	NA	NA	NA
M00054.metal.pos.txt.gz	Gastric cancer	59	rs1663501	A	G	A	G	-0.0047	-0.0256	0.4634	0.455987	FALSE	FALSE	FALSE	ebi-a-GCST90018849	21	28219307	0.0159	476116	0.1061	TRUE	igd	0.0009	2.435e-07	7355		TRUE	reported	2	TRUE	0.0036942	27.2642	NA	NA	NA	NA	NA	NA	NA
M00054.metal.pos.txt.gz	Gastric cancer	60	rs16823952	T	G	T	G	-0.0083	-0.0238	0.9069	0.918519	FALSE	FALSE	FALSE	ebi-a-GCST90018849	1	185342562	0.0822	476116	0.7719	TRUE	igd	0.0018	5.079e-06	7355		TRUE	reported	2	TRUE	0.00288254	21.2566	NA	NA	NA	NA	NA	NA	NA
M00054.metal.pos.txt.gz	Gastric cancer	61	rs16836288	A	C	A	C	0.0131	-0.0557	0.044	0.0507629	FALSE	FALSE	FALSE	ebi-a-GCST90018849	4	4807203	0.0352	476116	0.1142	TRUE	igd	0.0029	5.601e-06	7355		TRUE	reported	2	TRUE	0.00276669	20.3999	NA	NA	NA	NA	NA	NA	NA
M00054.metal.pos.txt.gz	Gastric cancer	62	rs1697901	A	G	A	G	0.0049	0.0167	0.3501	0.299709	FALSE	FALSE	FALSE	ebi-a-GCST90018849	5	11019405	0.0197	476116	0.3959	TRUE	igd	0.0009	6.309e-08	7355		TRUE	reported	2	TRUE	0.004014	29.6339	NA	NA	NA	NA	NA	NA	NA
M00054.metal.pos.txt.gz	Gastric cancer	63	rs17114354	A	G	A	G	0.0248	0.01	0.9874	0.942642	FALSE	FALSE	FALSE	ebi-a-GCST90018849	12	75291946	0.0218	476116	0.6469	TRUE	igd	0.0053	3.515e-06	7355		TRUE	reported	2	TRUE	0.0029681	21.8894	NA	NA	NA	NA	NA	NA	NA
M00054.metal.pos.txt.gz	Gastric cancer	64	rs17698249	A	C	A	C	-0.0041	-0.0342	0.5682	0.650967	FALSE	FALSE	FALSE	ebi-a-GCST90018849	16	87319938	0.0201	476116	0.0885401	TRUE	igd	0.0009	5.503e-06	7355		TRUE	reported	2	TRUE	0.00281369	20.7474	NA	NA	NA	NA	NA	NA	NA
M00054.metal.pos.txt.gz	Gastric cancer	65	rs17744500	T	C	T	C	-0.0041	-0.0046	0.4582	0.453817	FALSE	FALSE	FALSE	ebi-a-GCST90018849	15	101599246	0.0158	476116	0.772999	TRUE	igd	0.0009	4.157e-06	7355		TRUE	reported	2	TRUE	0.00281369	20.7474	NA	NA	NA	NA	NA	NA	NA
M00054.metal.pos.txt.gz	Gastric cancer	66	rs1790398	T	C	T	C	0.0048	-0.0226	0.5227	0.484494	FALSE	FALSE	FALSE	ebi-a-GCST90018849	11	73801265	0.0157	476116	0.1507	TRUE	igd	0.0009	5.788e-08	7355		TRUE	reported	2	TRUE	0.00385246	28.4367	NA	NA	NA	NA	NA	NA	NA
M00054.metal.pos.txt.gz	Gastric cancer	67	rs1871053	A	G	A	G	-0.0044	-0.0065	0.4514	0.424547	FALSE	FALSE	FALSE	ebi-a-GCST90018849	11	88476191	0.016	476116	0.6859	TRUE	igd	0.0009	7.679e-07	7355		TRUE	reported	2	TRUE	0.00323913	23.8947	NA	NA	NA	NA	NA	NA	NA
M00054.metal.pos.txt.gz	Gastric cancer	68	rs1995960	A	G	A	G	-0.0047	-0.0064	0.5949	0.605475	FALSE	FALSE	FALSE	ebi-a-GCST90018849	4	142916958	0.0162	476116	0.6941	TRUE	igd	0.0009	1.629e-07	7355		TRUE	reported	2	TRUE	0.0036942	27.2642	NA	NA	NA	NA	NA	NA	NA
M00054.metal.pos.txt.gz	Gastric cancer	69	rs1997238	A	G	A	G	0.0045	0.0057	0.5117	0.550638	FALSE	FALSE	FALSE	ebi-a-GCST90018849	7	48538770	0.0162	476116	0.723299	TRUE	igd	0.0009	6.07e-07	7355		TRUE	reported	2	TRUE	0.00338753	24.9932	NA	NA	NA	NA	NA	NA	NA
M00054.metal.pos.txt.gz	Gastric cancer	70	rs201262	T	G	T	G	0.0047	0.0012	0.5563	0.541867	FALSE	FALSE	FALSE	ebi-a-GCST90018849	6	9987615	0.0159	476116	0.9378	TRUE	igd	0.0009	1.359e-07	7355		TRUE	reported	2	TRUE	0.0036942	27.2642	NA	NA	NA	NA	NA	NA	NA
M00054.metal.pos.txt.gz	Gastric cancer	71	rs2063601	A	C	A	C	-0.0107	-0.0274	0.2487	0.165529	FALSE	FALSE	FALSE	ebi-a-GCST90018849	6	78578306	0.0423	476116	0.517001	TRUE	igd	0.0023	5.241e-06	1763		TRUE	reported	2	TRUE	0.0121272	21.6182	NA	NA	NA	NA	NA	NA	NA
M00054.metal.pos.txt.gz	Gastric cancer	72	rs207938	A	G	A	G	-0.0043	-0.002	0.3963	0.477673	FALSE	FALSE	FALSE	ebi-a-GCST90018849	2	217041881	0.0165	476116	0.9029	TRUE	igd	0.0009	1.316e-06	7355		TRUE	reported	2	TRUE	0.00309402	22.821	NA	NA	NA	NA	NA	NA	NA
M00054.metal.pos.txt.gz	Gastric cancer	73	rs2091289	A	G	A	G	0.0043	0.0155	0.5943	0.694062	FALSE	FALSE	FALSE	ebi-a-GCST90018849	11	112187392	0.0298	476116	0.6025	TRUE	igd	0.0009	1.499e-06	7355		TRUE	reported	2	TRUE	0.00309402	22.821	NA	NA	NA	NA	NA	NA	NA
M00054.metal.pos.txt.gz	Gastric cancer	74	rs2111118	T	C	T	C	0.0051	0.0142	0.6207	0.565522	FALSE	FALSE	FALSE	ebi-a-GCST90018849	16	54049153	0.0157	476116	0.3681	TRUE	igd	0.0009	1.212e-08	7355		TRUE	reported	2	TRUE	0.00434691	32.1024	NA	NA	NA	NA	NA	NA	NA
M00054.metal.pos.txt.gz	Gastric cancer	75	rs2126498	T	G	T	G	-0.0042	-0.041	0.6176	0.708151	FALSE	FALSE	FALSE	ebi-a-GCST90018849	6	110336225	0.043	476116	0.3403	TRUE	igd	0.0009	2.837e-06	7355		TRUE	reported	2	TRUE	0.00295221	21.7719	NA	NA	NA	NA	NA	NA	NA
M00054.metal.pos.txt.gz	Gastric cancer	76	rs2178260	T	C	T	C	0.0042	0.0137	0.4251	0.407887	FALSE	FALSE	FALSE	ebi-a-GCST90018849	11	62069365	0.0163	476116	0.3998	TRUE	igd	0.0009	3.588e-06	7355		TRUE	reported	2	TRUE	0.00295221	21.7719	NA	NA	NA	NA	NA	NA	NA
M00054.metal.pos.txt.gz	Gastric cancer	77	rs2216061	A	C	A	C	0.0043	-0.0728	0.512	0.495671	FALSE	FALSE	FALSE	ebi-a-GCST90018849	16	52914547	0.0445	476116	0.1018	TRUE	igd	0.0009	2.211e-06	7355		TRUE	reported	2	TRUE	0.00309402	22.821	NA	NA	NA	NA	NA	NA	NA
M00054.metal.pos.txt.gz	Gastric cancer	78	rs2230532	T	C	T	C	0.005	-0.0279	0.349	0.475074	FALSE	FALSE	FALSE	ebi-a-GCST90018849	14	97321689	0.0196	476116	0.1542	TRUE	igd	0.001	5.733e-07	5592		TRUE	reported	2	TRUE	0.00445077	24.9911	NA	NA	NA	NA	NA	NA	NA
M00054.metal.pos.txt.gz	Gastric cancer	79	rs2349729	A	G	A	G	-0.0041	0.0163	0.5141	0.548203	FALSE	FALSE	FALSE	ebi-a-GCST90018849	2	202521624	0.0159	476116	0.3042	TRUE	igd	0.0009	6.448e-06	7355		TRUE	reported	2	TRUE	0.00281369	20.7474	NA	NA	NA	NA	NA	NA	NA
M00054.metal.pos.txt.gz	Gastric cancer	80	rs2383131	T	C	T	C	-0.0043	0.0298	0.4403	0.475364	FALSE	FALSE	FALSE	ebi-a-GCST90018849	9	19902822	0.0162	476116	0.0660298	TRUE	igd	0.0009	3.054e-06	7355		TRUE	reported	2	TRUE	0.00309402	22.821	NA	NA	NA	NA	NA	NA	NA
M00054.metal.pos.txt.gz	Gastric cancer	81	rs2432	T	C	T	C	0.0046	0.0061	0.4713	0.613346	FALSE	FALSE	FALSE	ebi-a-GCST90018849	1	114631980	0.0279	476116	0.8258	TRUE	igd	0.0009	4.278e-07	7355		TRUE	reported	2	TRUE	0.00353923	26.1164	NA	NA	NA	NA	NA	NA	NA
M00054.metal.pos.txt.gz	Gastric cancer	82	rs2484178	T	C	T	C	0.0043	0.0105	0.6063	0.607199	FALSE	FALSE	FALSE	ebi-a-GCST90018849	10	27691799	0.0159	476116	0.51	TRUE	igd	0.0009	1.745e-06	7355		TRUE	reported	2	TRUE	0.00309402	22.821	NA	NA	NA	NA	NA	NA	NA
M00054.metal.pos.txt.gz	Gastric cancer	83	rs2505644	T	C	T	C	0.005	-0.0154	0.558	0.58779	FALSE	FALSE	FALSE	ebi-a-GCST90018849	10	44175098	0.0166	476116	0.3549	TRUE	igd	0.001	5.733e-07	5592		TRUE	reported	2	TRUE	0.00445077	24.9911	NA	NA	NA	NA	NA	NA	NA
M00054.metal.pos.txt.gz	Gastric cancer	84	rs2510595	A	G	A	G	-0.0045	-0.0009	0.6113	0.552198	FALSE	FALSE	FALSE	ebi-a-GCST90018849	11	106863491	0.0157	476116	0.9553	TRUE	igd	0.0009	4.989e-07	7355		TRUE	reported	2	TRUE	0.00338753	24.9932	NA	NA	NA	NA	NA	NA	NA
M00054.metal.pos.txt.gz	Gastric cancer	85	rs2520117	A	G	A	G	0.0045	-0.0074	0.4545	0.402526	FALSE	FALSE	FALSE	ebi-a-GCST90018849	16	26576299	0.0182	476116	0.683299	TRUE	igd	0.0009	5.056e-07	7355		TRUE	reported	2	TRUE	0.00338753	24.9932	NA	NA	NA	NA	NA	NA	NA
M00054.metal.pos.txt.gz	Gastric cancer	86	rs2580344	T	C	T	C	0.0044	-0.022	0.6238	0.579114	FALSE	FALSE	FALSE	ebi-a-GCST90018849	2	122047352	0.016	476116	0.168	TRUE	igd	0.0009	7.984e-07	7355		TRUE	reported	2	TRUE	0.00323913	23.8947	NA	NA	NA	NA	NA	NA	NA
M00054.metal.pos.txt.gz	Gastric cancer	87	rs2604365	T	G	T	G	0.0044	-0.0054	0.6371	0.656429	FALSE	FALSE	FALSE	ebi-a-GCST90018849	8	15614315	0.0177	476116	0.7605	TRUE	igd	0.0009	1.452e-06	7355		TRUE	reported	2	TRUE	0.00323913	23.8947	NA	NA	NA	NA	NA	NA	NA
M00054.metal.pos.txt.gz	Gastric cancer	88	rs2658761	T	C	T	C	-0.0048	0.0208	0.4343	0.387752	FALSE	FALSE	FALSE	ebi-a-GCST90018849	18	54059039	0.0181	476116	0.25	TRUE	igd	0.0009	6.749e-08	7355		TRUE	reported	2	TRUE	0.00385246	28.4367	NA	NA	NA	NA	NA	NA	NA
M00054.metal.pos.txt.gz	Gastric cancer	89	rs2662269	A	C	A	C	0.0045	0.0207	0.417	0.291739	FALSE	FALSE	FALSE	ebi-a-GCST90018849	5	98076517	0.026	476116	0.4249	TRUE	igd	0.0009	7.116e-07	7355		TRUE	reported	2	TRUE	0.00338753	24.9932	NA	NA	NA	NA	NA	NA	NA
M00054.metal.pos.txt.gz	Gastric cancer	90	rs2688858	T	C	T	C	0.0043	-0.0011	0.5742	0.582373	FALSE	FALSE	FALSE	ebi-a-GCST90018849	10	14764993	0.016	476116	0.9449	TRUE	igd	0.0009	2.837e-06	7355		TRUE	reported	2	TRUE	0.00309402	22.821	NA	NA	NA	NA	NA	NA	NA
M00054.metal.pos.txt.gz	Gastric cancer	91	rs2717586	A	G	A	G	0.0043	-0.1033	0.3962	0.323488	FALSE	FALSE	FALSE	ebi-a-GCST90018849	8	143897882	0.0217	476116	2.048e-06	TRUE	igd	0.0009	2.314e-06	7355		TRUE	reported	2	TRUE	0.00309402	22.821	NA	NA	NA	NA	NA	NA	NA
M00054.metal.pos.txt.gz	Gastric cancer	92	rs2722407	A	G	A	G	0.0041	-0.0095	0.587	0.504224	FALSE	FALSE	FALSE	ebi-a-GCST90018849	7	24371586	0.0175	476116	0.5888	TRUE	igd	0.0009	6.472e-06	7355		TRUE	reported	2	TRUE	0.00281369	20.7474	NA	NA	NA	NA	NA	NA	NA
M00054.metal.pos.txt.gz	Gastric cancer	93	rs2769419	A	G	A	G	0.004	-0.0315	0.4777	0.351945	FALSE	FALSE	FALSE	ebi-a-GCST90018849	10	117395006	0.0292	476116	0.2814	TRUE	igd	0.0009	6.163e-06	7355		TRUE	reported	2	TRUE	0.00267847	19.7477	NA	NA	NA	NA	NA	NA	NA
M00054.metal.pos.txt.gz	Gastric cancer	94	rs2798184	T	C	T	C	-0.0049	0.0019	0.4314	0.467686	FALSE	FALSE	FALSE	ebi-a-GCST90018849	1	109096332	0.0157	476116	0.901	TRUE	igd	0.0009	6.371e-08	7355		TRUE	reported	2	TRUE	0.004014	29.6339	NA	NA	NA	NA	NA	NA	NA
M00054.metal.pos.txt.gz	Gastric cancer	95	rs2813760	A	G	A	G	0.0044	-0.0081	0.5775	0.505998	FALSE	FALSE	FALSE	ebi-a-GCST90018849	1	90569361	0.0165	476116	0.623799	TRUE	igd	0.0009	1.187e-06	7355		TRUE	reported	2	TRUE	0.00323913	23.8947	NA	NA	NA	NA	NA	NA	NA
M00054.metal.pos.txt.gz	Gastric cancer	96	rs2834164	A	C	A	C	-0.0045	-0.0071	0.5041	0.510408	FALSE	FALSE	FALSE	ebi-a-GCST90018849	21	34621948	0.0157	476116	0.6513	TRUE	igd	0.0009	4.761e-07	7355		TRUE	reported	2	TRUE	0.00338753	24.9932	NA	NA	NA	NA	NA	NA	NA
M00054.metal.pos.txt.gz	Gastric cancer	97	rs284191	A	G	A	G	-0.006	-0.0221	0.615	0.672368	FALSE	FALSE	FALSE	ebi-a-GCST90018849	1	92236048	0.0199	476116	0.2682	TRUE	igd	0.001	1.973e-09	5592		TRUE	reported	2	TRUE	0.00639659	35.9871	NA	NA	NA	NA	NA	NA	NA
M00054.metal.pos.txt.gz	Gastric cancer	98	rs2868072	A	G	A	G	0.004	0.0133	0.4829	0.540593	FALSE	FALSE	FALSE	ebi-a-GCST90018849	15	39605726	0.017	476116	0.4356	TRUE	igd	0.0009	9.036e-06	7355		TRUE	reported	2	TRUE	0.00267847	19.7477	NA	NA	NA	NA	NA	NA	NA
M00054.metal.pos.txt.gz	Gastric cancer	99	rs295142	A	G	A	G	-0.0048	0.0046	0.5909	0.649367	FALSE	FALSE	FALSE	ebi-a-GCST90018849	2	201211716	0.0181	476116	0.7986	TRUE	igd	0.0009	1.538e-07	7355		TRUE	reported	2	TRUE	0.00385246	28.4367	NA	NA	NA	NA	NA	NA	NA
M00054.metal.pos.txt.gz	Gastric cancer	100	rs2966079	T	C	T	C	-0.0042	0.0126	0.5425	0.618916	FALSE	FALSE	FALSE	ebi-a-GCST90018849	16	81511806	0.0187	476116	0.4984	TRUE	igd	0.0009	2.525e-06	7355		TRUE	reported	2	TRUE	0.00295221	21.7719	NA	NA	NA	NA	NA	NA	NA
M00054.metal.pos.txt.gz	Gastric cancer	101	rs2970335	A	C	A	C	0.0044	0.0229	0.4039	0.365466	FALSE	FALSE	FALSE	ebi-a-GCST90018849	11	14325401	0.0168	476116	0.1732	TRUE	igd	0.0009	1.023e-06	7355		TRUE	reported	2	TRUE	0.00323913	23.8947	NA	NA	NA	NA	NA	NA	NA
M00054.metal.pos.txt.gz	Gastric cancer	102	rs2977272	T	C	T	C	0.005	0.0056	0.341	0.261011	FALSE	FALSE	FALSE	ebi-a-GCST90018849	1	17536952	0.0244	476116	0.8201	TRUE	igd	0.001	5.733e-07	5592		TRUE	reported	2	TRUE	0.00445077	24.9911	NA	NA	NA	NA	NA	NA	NA
M00054.metal.pos.txt.gz	Gastric cancer	103	rs33980	C	G	C	G	-0.0077	0.0154	0.9071	0.787937	FALSE	TRUE	FALSE	ebi-a-GCST90018849	5	141941993	0.0164	476116	0.346	TRUE	igd	0.0017	9.108e-06	7355		TRUE	reported	2	TRUE	0.00278158	20.51	NA	NA	NA	NA	NA	NA	NA
M00054.metal.pos.txt.gz	Gastric cancer	104	rs341973	T	C	T	C	0.005	0.0118	0.493	0.465456	FALSE	FALSE	FALSE	ebi-a-GCST90018849	3	5268162	0.0159	476116	0.4562	TRUE	igd	0.001	5.733e-07	5592		TRUE	reported	2	TRUE	0.00445077	24.9911	NA	NA	NA	NA	NA	NA	NA
M00054.metal.pos.txt.gz	Gastric cancer	105	rs3742929	T	C	T	C	-0.0044	0.0321	0.512	0.599788	FALSE	FALSE	FALSE	ebi-a-GCST90018849	14	33165182	0.0194	476116	0.097609	TRUE	igd	0.0009	1.01e-06	7355		TRUE	reported	2	TRUE	0.00323913	23.8947	NA	NA	NA	NA	NA	NA	NA
M00054.metal.pos.txt.gz	Gastric cancer	106	rs3751181	A	G	A	G	0.0041	-0.0096	0.6085	0.544816	FALSE	FALSE	FALSE	ebi-a-GCST90018849	12	125626535	0.0158	476116	0.5426	TRUE	igd	0.0009	5.185e-06	7355		TRUE	reported	2	TRUE	0.00281369	20.7474	NA	NA	NA	NA	NA	NA	NA
M00054.metal.pos.txt.gz	Gastric cancer	107	rs3772343	A	C	A	C	0.028	-0.007	0.987	0.949505	FALSE	FALSE	FALSE	ebi-a-GCST90018849	3	1273716	0.0269	476116	0.7935	TRUE	igd	0.006	3.061e-06	5592		TRUE	reported	2	TRUE	0.00387934	21.77	NA	NA	NA	NA	NA	NA	NA
M00054.metal.pos.txt.gz	Gastric cancer	108	rs3773729	T	C	T	C	0.004	0.0317	0.6291	0.703622	FALSE	FALSE	FALSE	ebi-a-GCST90018849	3	53204845	0.0208	476116	0.1273	TRUE	igd	0.0009	8.571e-06	7355		TRUE	reported	2	TRUE	0.00267847	19.7477	NA	NA	NA	NA	NA	NA	NA
M00054.metal.pos.txt.gz	Gastric cancer	109	rs3780494	T	C	T	C	-0.023	0.0536	0.9855	0.971402	FALSE	FALSE	FALSE	ebi-a-GCST90018849	9	33126224	0.0341	476116	0.1158	TRUE	igd	0.0051	7.022e-06	7355		TRUE	reported	2	TRUE	0.00275761	20.3328	NA	NA	NA	NA	NA	NA	NA
M00054.metal.pos.txt.gz	Gastric cancer	110	rs38271	A	G	A	G	-0.0051	0.046	0.5925	0.449286	FALSE	FALSE	FALSE	ebi-a-GCST90018849	7	14307031	0.0414	476116	0.2667	TRUE	igd	0.0009	1.185e-08	7355		TRUE	reported	2	TRUE	0.00434691	32.1024	NA	NA	NA	NA	NA	NA	NA
M00054.metal.pos.txt.gz	Gastric cancer	111	rs3851229	T	C	T	C	0.0045	0.0097	0.43	0.473793	FALSE	FALSE	FALSE	ebi-a-GCST90018849	6	111854660	0.0163	476116	0.5497	TRUE	igd	0.0009	4.497e-07	7355		TRUE	reported	2	TRUE	0.00338753	24.9932	NA	NA	NA	NA	NA	NA	NA
M00054.metal.pos.txt.gz	Gastric cancer	112	rs3927971	T	C	T	C	0.0042	0.0177	0.5178	0.505081	FALSE	FALSE	FALSE	ebi-a-GCST90018849	2	8776102	0.0157	476116	0.2602	TRUE	igd	0.0009	8.977e-06	7355		TRUE	reported	2	TRUE	0.00295221	21.7719	NA	NA	NA	NA	NA	NA	NA
M00054.metal.pos.txt.gz	Gastric cancer	113	rs4063769	T	C	T	C	-0.0043	-0.004	0.5301	0.514944	FALSE	FALSE	FALSE	ebi-a-GCST90018849	2	132731387	0.0445	476116	0.9291	TRUE	igd	0.0009	1.297e-06	7355		TRUE	reported	2	TRUE	0.00309402	22.821	NA	NA	NA	NA	NA	NA	NA
M00054.metal.pos.txt.gz	Gastric cancer	114	rs4144737	A	G	A	G	0.004	-0.0077	0.5818	0.58009	FALSE	FALSE	FALSE	ebi-a-GCST90018849	8	130761182	0.0157	476116	0.6264	TRUE	igd	0.0009	9.859e-06	7355		TRUE	reported	2	TRUE	0.00267847	19.7477	NA	NA	NA	NA	NA	NA	NA
M00054.metal.pos.txt.gz	Gastric cancer	115	rs42162	T	C	T	C	0.004	0.0221	0.5492	0.543501	FALSE	FALSE	FALSE	ebi-a-GCST90018849	7	106475927	0.0161	476116	0.1713	TRUE	igd	0.0009	8.217e-06	7355		TRUE	reported	2	TRUE	0.00267847	19.7477	NA	NA	NA	NA	NA	NA	NA
M00054.metal.pos.txt.gz	Gastric cancer	116	rs428185	T	C	T	C	-0.0045	0.0068	0.5851	0.515007	FALSE	FALSE	FALSE	ebi-a-GCST90018849	14	48321936	0.0162	476116	0.673701	TRUE	igd	0.0009	6.254e-07	7355		TRUE	reported	2	TRUE	0.00338753	24.9932	NA	NA	NA	NA	NA	NA	NA
M00054.metal.pos.txt.gz	Gastric cancer	117	rs4306882	T	G	T	G	-0.0057	-0.0067	0.6153	0.651246	FALSE	FALSE	FALSE	ebi-a-GCST90018849	3	21062584	0.0194	476116	0.728799	TRUE	igd	0.0009	2.52e-10	7355		TRUE	reported	2	TRUE	0.005424	40.1002	NA	NA	NA	NA	NA	NA	NA
M00054.metal.pos.txt.gz	Gastric cancer	118	rs430727	T	C	T	C	0.0041	-0.0064	0.4628	0.489062	FALSE	FALSE	FALSE	ebi-a-GCST90018849	3	41128564	0.0164	476116	0.694201	TRUE	igd	0.0009	5.128e-06	7355		TRUE	reported	2	TRUE	0.00281369	20.7474	NA	NA	NA	NA	NA	NA	NA
M00054.metal.pos.txt.gz	Gastric cancer	119	rs4611118	A	G	A	G	-0.0044	0.0011	0.609	0.64881	FALSE	FALSE	FALSE	ebi-a-GCST90018849	10	122395120	0.0203	476116	0.956	TRUE	igd	0.0009	9.406e-07	7355		TRUE	reported	2	TRUE	0.00323913	23.8947	NA	NA	NA	NA	NA	NA	NA
M00054.metal.pos.txt.gz	Gastric cancer	120	rs4615256	A	G	A	G	0.0049	-0.0078	0.5327	0.457112	FALSE	FALSE	FALSE	ebi-a-GCST90018849	5	62700867	0.0166	476116	0.6402	TRUE	igd	0.0009	4.988e-08	7355		TRUE	reported	2	TRUE	0.004014	29.6339	NA	NA	NA	NA	NA	NA	NA
M00054.metal.pos.txt.gz	Gastric cancer	121	rs4684599	T	C	T	C	-0.0042	0.0027	0.6319	0.595099	FALSE	FALSE	FALSE	ebi-a-GCST90018849	3	8626572	0.0161	476116	0.867	TRUE	igd	0.0009	2.889e-06	7355		TRUE	reported	2	TRUE	0.00295221	21.7719	NA	NA	NA	NA	NA	NA	NA
M00054.metal.pos.txt.gz	Gastric cancer	122	rs4686980	T	C	T	C	0.005	0.0014	0.361	0.388868	FALSE	FALSE	FALSE	ebi-a-GCST90018849	3	188302851	0.0158	476116	0.9277	TRUE	igd	0.001	5.733e-07	5592		TRUE	reported	2	TRUE	0.00445077	24.9911	NA	NA	NA	NA	NA	NA	NA
M00054.metal.pos.txt.gz	Gastric cancer	123	rs4695289	A	G	A	G	-0.0045	0.0019	0.3489	0.401728	FALSE	FALSE	FALSE	ebi-a-GCST90018849	4	43965710	0.0167	476116	0.9096	TRUE	igd	0.0009	7.948e-07	7355		TRUE	reported	2	TRUE	0.00338753	24.9932	NA	NA	NA	NA	NA	NA	NA
M00054.metal.pos.txt.gz	Gastric cancer	124	rs4702007	A	G	A	G	-0.0041	0.0236	0.3929	0.3614	FALSE	FALSE	FALSE	ebi-a-GCST90018849	5	14006306	0.0194	476116	0.224	TRUE	igd	0.0009	6.109e-06	7355		TRUE	reported	2	TRUE	0.00281369	20.7474	NA	NA	NA	NA	NA	NA	NA
M00054.metal.pos.txt.gz	Gastric cancer	125	rs4751282	T	C	T	C	0.0045	-0.0068	0.5421	0.525009	FALSE	FALSE	FALSE	ebi-a-GCST90018849	10	129164681	0.0157	476116	0.6629	TRUE	igd	0.0009	7.405e-07	7355		TRUE	reported	2	TRUE	0.00338753	24.9932	NA	NA	NA	NA	NA	NA	NA
M00054.metal.pos.txt.gz	Gastric cancer	126	rs4755291	A	G	A	G	-0.0041	-0.0102	0.4644	0.57911	FALSE	FALSE	FALSE	ebi-a-GCST90018849	11	44821921	0.0254	476116	0.6868	TRUE	igd	0.0009	5.253e-06	7355		TRUE	reported	2	TRUE	0.00281369	20.7474	NA	NA	NA	NA	NA	NA	NA
M00054.metal.pos.txt.gz	Gastric cancer	127	rs4870304	A	G	A	G	0.0041	-0.0051	0.5823	0.633029	FALSE	FALSE	FALSE	ebi-a-GCST90018849	6	154991843	0.0173	476116	0.7666	TRUE	igd	0.0009	8.313e-06	7355		TRUE	reported	2	TRUE	0.00281369	20.7474	NA	NA	NA	NA	NA	NA	NA
M00054.metal.pos.txt.gz	Gastric cancer	128	rs4880888	A	G	A	G	-0.0046	-0.003	0.4785	0.455719	FALSE	FALSE	FALSE	ebi-a-GCST90018849	10	1661627	0.0162	476116	0.8551	TRUE	igd	0.0009	3.243e-07	7355		TRUE	reported	2	TRUE	0.00353923	26.1164	NA	NA	NA	NA	NA	NA	NA
M00054.metal.pos.txt.gz	Gastric cancer	129	rs4926571	T	C	T	C	-0.0048	0.0324	0.5231	0.456477	FALSE	FALSE	FALSE	ebi-a-GCST90018849	1	53096614	0.0194	476116	0.0952094	TRUE	igd	0.0009	9.025e-08	7355		TRUE	reported	2	TRUE	0.00385246	28.4367	NA	NA	NA	NA	NA	NA	NA
M00054.metal.pos.txt.gz	Gastric cancer	130	rs4958379	A	G	A	G	-0.005	-0.0138	0.433	0.397895	FALSE	FALSE	FALSE	ebi-a-GCST90018849	5	154010041	0.0164	476116	0.4011	TRUE	igd	0.0009	2.176e-08	7355		TRUE	reported	2	TRUE	0.00417882	30.8558	NA	NA	NA	NA	NA	NA	NA
M00054.metal.pos.txt.gz	Gastric cancer	131	rs4972588	A	G	A	G	-0.0046	0.0277	0.5138	0.473665	FALSE	FALSE	FALSE	ebi-a-GCST90018849	2	174444590	0.0168	476116	0.0982494	TRUE	igd	0.0009	3.744e-07	7355		TRUE	reported	2	TRUE	0.00353923	26.1164	NA	NA	NA	NA	NA	NA	NA
M00054.metal.pos.txt.gz	Gastric cancer	132	rs4973952	C	G	C	G	-0.0041	0.0014	0.415	0.349493	FALSE	TRUE	FALSE	ebi-a-GCST90018849	3	41525357	0.0211	476116	0.947	TRUE	igd	0.0009	6.47e-06	7355		TRUE	reported	2	TRUE	0.00281369	20.7474	NA	NA	NA	NA	NA	NA	NA
M00054.metal.pos.txt.gz	Gastric cancer	133	rs4989308	A	G	A	G	-0.0045	0.0008	0.3746	0.346271	FALSE	FALSE	FALSE	ebi-a-GCST90018849	4	115289204	0.0168	476116	0.9623	TRUE	igd	0.0009	8.432e-07	7355		TRUE	reported	2	TRUE	0.00338753	24.9932	NA	NA	NA	NA	NA	NA	NA
M00054.metal.pos.txt.gz	Gastric cancer	134	rs502654	T	C	T	C	-0.0046	0.0314	0.559	0.477256	FALSE	FALSE	FALSE	ebi-a-GCST90018849	1	31061501	0.0173	476116	0.0702005	TRUE	igd	0.0009	2.597e-07	7355		TRUE	reported	2	TRUE	0.00353923	26.1164	NA	NA	NA	NA	NA	NA	NA
M00054.metal.pos.txt.gz	Gastric cancer	135	rs575257	A	G	A	G	-0.0042	-0.011	0.6005	0.479082	FALSE	FALSE	FALSE	ebi-a-GCST90018849	11	78869070	0.0201	476116	0.5843	TRUE	igd	0.0009	3.511e-06	7355		TRUE	reported	2	TRUE	0.00295221	21.7719	NA	NA	NA	NA	NA	NA	NA
M00054.metal.pos.txt.gz	Gastric cancer	136	rs5997110	T	C	T	C	-0.005	-0.0133	0.523	0.460515	FALSE	FALSE	FALSE	ebi-a-GCST90018849	22	27036505	0.0161	476116	0.4086	TRUE	igd	0.001	5.733e-07	5592		TRUE	reported	2	TRUE	0.00445077	24.9911	NA	NA	NA	NA	NA	NA	NA
M00054.metal.pos.txt.gz	Gastric cancer	137	rs6001129	T	C	T	C	-0.009	0.0289	0.134	0.107636	FALSE	FALSE	FALSE	ebi-a-GCST90018849	22	22506340	0.0289	476116	0.3168	TRUE	igd	0.002	6.795e-06	5592		TRUE	reported	2	TRUE	0.00360818	20.2428	NA	NA	NA	NA	NA	NA	NA
M00054.metal.pos.txt.gz	Gastric cancer	138	rs603446	T	C	T	C	0.0051	0.0296	0.4448	0.375102	FALSE	FALSE	FALSE	ebi-a-GCST90018849	11	116654435	0.0184	476116	0.1078	TRUE	igd	0.0009	1.383e-08	7355		TRUE	reported	2	TRUE	0.00434691	32.1024	NA	NA	NA	NA	NA	NA	NA
M00054.metal.pos.txt.gz	Gastric cancer	139	rs6077611	T	G	T	G	-0.0041	0.0142	0.4794	0.513514	FALSE	FALSE	FALSE	ebi-a-GCST90018849	20	9893691	0.016	476116	0.3738	TRUE	igd	0.0009	5.321e-06	7355		TRUE	reported	2	TRUE	0.00281369	20.7474	NA	NA	NA	NA	NA	NA	NA
M00054.metal.pos.txt.gz	Gastric cancer	140	rs6110544	T	C	T	C	0.004	-0.0122	0.4394	0.534651	FALSE	FALSE	FALSE	ebi-a-GCST90018849	20	15166775	0.0174	476116	0.4847	TRUE	igd	0.0009	7.011e-06	7355		TRUE	reported	2	TRUE	0.00267847	19.7477	NA	NA	NA	NA	NA	NA	NA
M00054.metal.pos.txt.gz	Gastric cancer	141	rs6130271	T	C	T	C	-0.004	0.0231	0.5352	0.4928	FALSE	FALSE	FALSE	ebi-a-GCST90018849	20	41612425	0.0161	476116	0.15	TRUE	igd	0.0009	7.398e-06	7355		TRUE	reported	2	TRUE	0.00267847	19.7477	NA	NA	NA	NA	NA	NA	NA
M00054.metal.pos.txt.gz	Gastric cancer	142	rs6435723	T	C	T	C	-0.008	0.0151	0.8977	0.808856	FALSE	FALSE	FALSE	ebi-a-GCST90018849	2	213580723	0.0164	476116	0.3576	TRUE	igd	0.0018	6.907e-06	7355		TRUE	reported	2	TRUE	0.00267847	19.7477	NA	NA	NA	NA	NA	NA	NA
M00054.metal.pos.txt.gz	Gastric cancer	143	rs6454864	T	C	T	C	0.004	-0.0245	0.3705	0.453216	FALSE	FALSE	FALSE	ebi-a-GCST90018849	6	92234894	0.0162	476116	0.1314	TRUE	igd	0.0009	8.872e-06	7355		TRUE	reported	2	TRUE	0.00267847	19.7477	NA	NA	NA	NA	NA	NA	NA
M00054.metal.pos.txt.gz	Gastric cancer	144	rs6480970	A	G	A	G	-0.0049	-0.0218	0.6159	0.611835	FALSE	FALSE	FALSE	ebi-a-GCST90018849	10	54568664	0.0161	476116	0.1741	TRUE	igd	0.0009	4.287e-08	7355		TRUE	reported	2	TRUE	0.004014	29.6339	NA	NA	NA	NA	NA	NA	NA
M00054.metal.pos.txt.gz	Gastric cancer	145	rs6517254	T	C	T	C	-0.0042	0.0215	0.3971	0.313517	FALSE	FALSE	FALSE	ebi-a-GCST90018849	21	36080290	0.021	476116	0.3045	TRUE	igd	0.0009	3.119e-06	7355		TRUE	reported	2	TRUE	0.00295221	21.7719	NA	NA	NA	NA	NA	NA	NA
M00054.metal.pos.txt.gz	Gastric cancer	146	rs6534667	C	G	C	G	-0.0043	-0.0126	0.4186	0.335521	FALSE	TRUE	FALSE	ebi-a-GCST90018849	4	129066488	0.0202	476116	0.5315	TRUE	igd	0.0009	1.491e-06	7355		TRUE	reported	2	TRUE	0.00309402	22.821	NA	NA	NA	NA	NA	NA	NA
M00054.metal.pos.txt.gz	Gastric cancer	147	rs6537156	T	C	T	C	0.004	-0.0217	0.4485	0.453401	FALSE	FALSE	FALSE	ebi-a-GCST90018849	4	139067202	0.0157	476116	0.1664	TRUE	igd	0.0009	8.091e-06	7355		TRUE	reported	2	TRUE	0.00267847	19.7477	NA	NA	NA	NA	NA	NA	NA
M00054.metal.pos.txt.gz	Gastric cancer	148	rs6586235	A	C	A	C	0.0043	0.0056	0.4598	0.522563	FALSE	FALSE	FALSE	ebi-a-GCST90018849	21	43174436	0.0161	476116	0.7294	TRUE	igd	0.0009	1.622e-06	7355		TRUE	reported	2	TRUE	0.00309402	22.821	NA	NA	NA	NA	NA	NA	NA
M00054.metal.pos.txt.gz	Gastric cancer	149	rs6685230	T	C	T	C	-0.0042	0.0096	0.3976	0.305932	FALSE	FALSE	FALSE	ebi-a-GCST90018849	1	168368154	0.0244	476116	0.6931	TRUE	igd	0.0009	7.78e-06	7355		TRUE	reported	2	TRUE	0.00295221	21.7719	NA	NA	NA	NA	NA	NA	NA
M00054.metal.pos.txt.gz	Gastric cancer	150	rs6730726	A	G	A	G	-0.004	-0.0077	0.5312	0.583273	FALSE	FALSE	FALSE	ebi-a-GCST90018849	2	205154353	0.0167	476116	0.6442	TRUE	igd	0.0009	7.167e-06	7355		TRUE	reported	2	TRUE	0.00267847	19.7477	NA	NA	NA	NA	NA	NA	NA
M00054.metal.pos.txt.gz	Gastric cancer	151	rs6747650	A	G	A	G	-0.0041	-0.009	0.5825	0.606631	FALSE	FALSE	FALSE	ebi-a-GCST90018849	2	3451507	0.0164	476116	0.581201	TRUE	igd	0.0009	4.362e-06	7355		TRUE	reported	2	TRUE	0.00281369	20.7474	NA	NA	NA	NA	NA	NA	NA
M00054.metal.pos.txt.gz	Gastric cancer	152	rs6759991	T	G	T	G	0.0076	0.005	0.8623	0.774063	FALSE	FALSE	FALSE	ebi-a-GCST90018849	2	75696816	0.0166	476116	0.762801	TRUE	igd	0.0016	2.521e-06	7355		TRUE	reported	2	TRUE	0.00305826	22.5564	NA	NA	NA	NA	NA	NA	NA
M00054.metal.pos.txt.gz	Gastric cancer	153	rs6819555	A	G	A	G	-0.0043	0.0291	0.5862	0.597402	FALSE	FALSE	FALSE	ebi-a-GCST90018849	4	27342170	0.0177	476116	0.1015	TRUE	igd	0.0009	3.693e-06	7355		TRUE	reported	2	TRUE	0.00309402	22.821	NA	NA	NA	NA	NA	NA	NA
M00054.metal.pos.txt.gz	Gastric cancer	154	rs682359	T	G	T	G	0.0044	-0.0095	0.5812	0.585662	FALSE	FALSE	FALSE	ebi-a-GCST90018849	15	42426833	0.0166	476116	0.5646	TRUE	igd	0.0009	6.54e-07	7355		TRUE	reported	2	TRUE	0.00323913	23.8947	NA	NA	NA	NA	NA	NA	NA
M00054.metal.pos.txt.gz	Gastric cancer	155	rs6826247	T	C	T	C	0.0048	0.0116	0.5071	0.472261	FALSE	FALSE	FALSE	ebi-a-GCST90018849	4	161635568	0.0161	476116	0.4721	TRUE	igd	0.0009	8.797e-08	7355		TRUE	reported	2	TRUE	0.00385246	28.4367	NA	NA	NA	NA	NA	NA	NA
M00054.metal.pos.txt.gz	Gastric cancer	156	rs688627	T	C	T	C	0.0042	-0.0049	0.5878	0.57532	FALSE	FALSE	FALSE	ebi-a-GCST90018849	1	44048283	0.0157	476116	0.7571	TRUE	igd	0.0009	3.615e-06	7355		TRUE	reported	2	TRUE	0.00295221	21.7719	NA	NA	NA	NA	NA	NA	NA
M00054.metal.pos.txt.gz	Gastric cancer	157	rs6910731	A	G	A	G	0.0041	-0.0002	0.4497	0.472749	FALSE	FALSE	FALSE	ebi-a-GCST90018849	6	23415462	0.0163	476116	0.9882	TRUE	igd	0.0009	6.679e-06	7355		TRUE	reported	2	TRUE	0.00281369	20.7474	NA	NA	NA	NA	NA	NA	NA
M00054.metal.pos.txt.gz	Gastric cancer	158	rs6935961	A	G	A	G	-0.0056	0.0173	0.5578	0.581794	FALSE	FALSE	FALSE	ebi-a-GCST90018849	6	125636350	0.0161	476116	0.2802	TRUE	igd	0.0009	3.753e-10	7355		TRUE	reported	2	TRUE	0.00523635	38.7055	NA	NA	NA	NA	NA	NA	NA
M00054.metal.pos.txt.gz	Gastric cancer	159	rs699856	T	C	T	C	0.004	-0.0234	0.3661	0.441405	FALSE	FALSE	FALSE	ebi-a-GCST90018849	1	75089136	0.016	476116	0.1448	TRUE	igd	0.0009	8.012e-06	7355		TRUE	reported	2	TRUE	0.00267847	19.7477	NA	NA	NA	NA	NA	NA	NA
M00054.metal.pos.txt.gz	Gastric cancer	160	rs7006068	T	C	T	C	0.0045	-0.0087	0.6264	0.5576	FALSE	FALSE	FALSE	ebi-a-GCST90018849	8	142656636	0.0158	476116	0.5824	TRUE	igd	0.0009	4.801e-07	7355		TRUE	reported	2	TRUE	0.00338753	24.9932	NA	NA	NA	NA	NA	NA	NA
M00054.metal.pos.txt.gz	Gastric cancer	161	rs7009696	T	C	T	C	0.0041	-0.0256	0.6243	0.705463	FALSE	FALSE	FALSE	ebi-a-GCST90018849	8	72731717	0.0305	476116	0.4013	TRUE	igd	0.0009	6.166e-06	7355		TRUE	reported	2	TRUE	0.00281369	20.7474	NA	NA	NA	NA	NA	NA	NA
M00054.metal.pos.txt.gz	Gastric cancer	162	rs710580	A	C	A	C	-0.005	-0.0124	0.3566	0.300031	FALSE	FALSE	FALSE	ebi-a-GCST90018849	3	189809163	0.0234	476116	0.595701	TRUE	igd	0.0009	3.574e-08	7355		TRUE	reported	2	TRUE	0.00417882	30.8558	NA	NA	NA	NA	NA	NA	NA
M00054.metal.pos.txt.gz	Gastric cancer	163	rs7109477	A	G	A	G	-0.0047	-0.004	0.4588	0.473015	FALSE	FALSE	FALSE	ebi-a-GCST90018849	11	21413780	0.0157	476116	0.7999	TRUE	igd	0.0009	1.887e-07	7355		TRUE	reported	2	TRUE	0.0036942	27.2642	NA	NA	NA	NA	NA	NA	NA
M00054.metal.pos.txt.gz	Gastric cancer	164	rs719564	A	G	A	G	0.0044	-0.0284	0.6101	0.694895	FALSE	FALSE	FALSE	ebi-a-GCST90018849	2	242101368	0.0222	476116	0.2006	TRUE	igd	0.0009	1.276e-06	7355		TRUE	reported	2	TRUE	0.00323913	23.8947	NA	NA	NA	NA	NA	NA	NA
M00054.metal.pos.txt.gz	Gastric cancer	165	rs7198470	T	C	T	C	0.004	-0.0036	0.6081	0.676275	FALSE	FALSE	FALSE	ebi-a-GCST90018849	16	87061782	0.0194	476116	0.8523	TRUE	igd	0.0009	9.003e-06	7355		TRUE	reported	2	TRUE	0.00267847	19.7477	NA	NA	NA	NA	NA	NA	NA
M00054.metal.pos.txt.gz	Gastric cancer	166	rs7230740	A	C	A	C	0.0044	0.0044	0.6655	0.538584	FALSE	FALSE	FALSE	ebi-a-GCST90018849	18	3636288	0.0212	476116	0.8355	TRUE	igd	0.0009	1.559e-06	7355		TRUE	reported	2	TRUE	0.00323913	23.8947	NA	NA	NA	NA	NA	NA	NA
M00054.metal.pos.txt.gz	Gastric cancer	167	rs7246393	A	G	A	G	0.0043	-0.0113	0.5222	0.454931	FALSE	FALSE	FALSE	ebi-a-GCST90018849	19	23388805	0.0169	476116	0.5041	TRUE	igd	0.0009	1.554e-06	7355		TRUE	reported	2	TRUE	0.00309402	22.821	NA	NA	NA	NA	NA	NA	NA
M00054.metal.pos.txt.gz	Gastric cancer	168	rs7463805	T	C	T	C	-0.0053	-0.0319	0.5213	0.513554	FALSE	FALSE	FALSE	ebi-a-GCST90018849	8	110753672	0.0157	476116	0.0423097	TRUE	igd	0.0009	4.596e-09	7355		TRUE	reported	2	TRUE	0.0046929	34.6696	NA	NA	NA	NA	NA	NA	NA
M00054.metal.pos.txt.gz	Gastric cancer	169	rs7505177	T	G	T	G	-0.0043	-0.0156	0.4132	0.459604	FALSE	FALSE	FALSE	ebi-a-GCST90018849	18	75220892	0.0163	476116	0.3376	TRUE	igd	0.0009	5.859e-06	7355		TRUE	reported	2	TRUE	0.00309402	22.821	NA	NA	NA	NA	NA	NA	NA
M00054.metal.pos.txt.gz	Gastric cancer	170	rs7584842	T	C	T	C	-0.005	-0.0163	0.5377	0.592845	FALSE	FALSE	FALSE	ebi-a-GCST90018849	2	11756260	0.0167	476116	0.3295	TRUE	igd	0.0009	4.15e-08	7355		TRUE	reported	2	TRUE	0.00417882	30.8558	NA	NA	NA	NA	NA	NA	NA
M00054.metal.pos.txt.gz	Gastric cancer	171	rs7594598	A	C	A	C	0.004	0.0139	0.4257	0.44709	FALSE	FALSE	FALSE	ebi-a-GCST90018849	2	31026603	0.0158	476116	0.3787	TRUE	igd	0.0009	9.497e-06	7355		TRUE	reported	2	TRUE	0.00267847	19.7477	NA	NA	NA	NA	NA	NA	NA
M00054.metal.pos.txt.gz	Gastric cancer	172	rs7638383	A	G	A	G	0.0047	-0.0142	0.3984	0.303432	FALSE	FALSE	FALSE	ebi-a-GCST90018849	3	4994341	0.024	476116	0.553	TRUE	igd	0.0009	1.641e-07	7355		TRUE	reported	2	TRUE	0.0036942	27.2642	NA	NA	NA	NA	NA	NA	NA
M00054.metal.pos.txt.gz	Gastric cancer	173	rs7810390	A	G	A	G	-0.0045	0.0006	0.5928	0.481008	FALSE	FALSE	FALSE	ebi-a-GCST90018849	7	82662097	0.0208	476116	0.9774	TRUE	igd	0.0009	5.611e-07	7355		TRUE	reported	2	TRUE	0.00338753	24.9932	NA	NA	NA	NA	NA	NA	NA
M00054.metal.pos.txt.gz	Gastric cancer	174	rs7843149	T	C	T	C	-0.0041	-0.0162	0.3896	0.410153	FALSE	FALSE	FALSE	ebi-a-GCST90018849	8	91474961	0.0158	476116	0.3026	TRUE	igd	0.0009	6.554e-06	7355		TRUE	reported	2	TRUE	0.00281369	20.7474	NA	NA	NA	NA	NA	NA	NA
M00054.metal.pos.txt.gz	Gastric cancer	175	rs8006663	A	G	A	G	-0.0046	0.0048	0.4556	0.416355	FALSE	FALSE	FALSE	ebi-a-GCST90018849	14	69171003	0.0181	476116	0.7893	TRUE	igd	0.0009	3.016e-07	7355		TRUE	reported	2	TRUE	0.00353923	26.1164	NA	NA	NA	NA	NA	NA	NA
M00054.metal.pos.txt.gz	Gastric cancer	176	rs8021242	T	C	T	C	0.0049	-0.0116	0.5899	0.603114	FALSE	FALSE	FALSE	ebi-a-GCST90018849	14	22408804	0.0164	476116	0.4789	TRUE	igd	0.0009	5.183e-08	7355		TRUE	reported	2	TRUE	0.004014	29.6339	TRUE	rs8021242	rs5005388	C	T	A	G
M00054.metal.pos.txt.gz	Gastric cancer	177	rs8046426	A	T	A	T	0.004	0.0066	0.3703	0.419405	FALSE	TRUE	FALSE	ebi-a-GCST90018849	16	7232302	0.0157	476116	0.6734	TRUE	igd	0.0009	8.082e-06	7355		TRUE	reported	2	TRUE	0.00267847	19.7477	NA	NA	NA	NA	NA	NA	NA
M00054.metal.pos.txt.gz	Gastric cancer	178	rs8088963	A	G	A	G	0.0044	0.0144	0.6387	0.504267	FALSE	FALSE	FALSE	ebi-a-GCST90018849	18	59047314	0.02	476116	0.474	TRUE	igd	0.0009	8.287e-07	7355		TRUE	reported	2	TRUE	0.00323913	23.8947	NA	NA	NA	NA	NA	NA	NA
M00054.metal.pos.txt.gz	Gastric cancer	179	rs8110890	T	G	T	G	0.0045	0.0043	0.4741	0.49562	FALSE	FALSE	FALSE	ebi-a-GCST90018849	19	19848485	0.0157	476116	0.785899	TRUE	igd	0.0009	7.505e-07	7355		TRUE	reported	2	TRUE	0.00338753	24.9932	NA	NA	NA	NA	NA	NA	NA
M00054.metal.pos.txt.gz	Gastric cancer	180	rs860916	A	G	A	G	-0.0047	-0.0019	0.4232	0.489145	FALSE	FALSE	FALSE	ebi-a-GCST90018849	18	60665539	0.0163	476116	0.9087	TRUE	igd	0.0009	1.512e-07	7355		TRUE	reported	2	TRUE	0.0036942	27.2642	NA	NA	NA	NA	NA	NA	NA
M00054.metal.pos.txt.gz	Gastric cancer	181	rs875184	T	C	T	C	-0.0041	-0.0239	0.403	0.313888	FALSE	FALSE	FALSE	ebi-a-GCST90018849	5	170124362	0.0306	476116	0.4349	TRUE	igd	0.0009	5.689e-06	7355		TRUE	reported	2	TRUE	0.00281369	20.7474	NA	NA	NA	NA	NA	NA	NA
M00054.metal.pos.txt.gz	Gastric cancer	182	rs875283	A	G	A	G	-0.0043	0.0118	0.4896	0.498	FALSE	FALSE	FALSE	ebi-a-GCST90018849	19	51767485	0.0166	476116	0.4762	TRUE	igd	0.0009	2.341e-06	7355		TRUE	reported	2	TRUE	0.00309402	22.821	NA	NA	NA	NA	NA	NA	NA
M00054.metal.pos.txt.gz	Gastric cancer	183	rs881562	T	G	T	G	0.0044	-0.0514	0.4978	0.458255	FALSE	FALSE	FALSE	ebi-a-GCST90018849	16	7760884	0.0171	476116	0.002557	TRUE	igd	0.0009	1.451e-06	7355		TRUE	reported	2	TRUE	0.00323913	23.8947	NA	NA	NA	NA	NA	NA	NA
M00054.metal.pos.txt.gz	Gastric cancer	184	rs893922	A	G	A	G	0.0042	-0.0225	0.366	0.336298	FALSE	FALSE	FALSE	ebi-a-GCST90018849	9	112060144	0.0194	476116	0.2447	TRUE	igd	0.0009	3.945e-06	7355		TRUE	reported	2	TRUE	0.00295221	21.7719	NA	NA	NA	NA	NA	NA	NA
M00054.metal.pos.txt.gz	Gastric cancer	185	rs915281	T	C	T	C	-0.0041	-0.0139	0.5076	0.470178	FALSE	FALSE	FALSE	ebi-a-GCST90018849	9	119967963	0.0163	476116	0.3932	TRUE	igd	0.0009	4.423e-06	7355		TRUE	reported	2	TRUE	0.00281369	20.7474	NA	NA	NA	NA	NA	NA	NA
M00054.metal.pos.txt.gz	Gastric cancer	186	rs928963	A	C	A	C	0.0042	0.0009	0.3985	0.430157	FALSE	FALSE	FALSE	ebi-a-GCST90018849	16	13616231	0.0157	476116	0.9536	TRUE	igd	0.0009	3.622e-06	7355		TRUE	reported	2	TRUE	0.00295221	21.7719	NA	NA	NA	NA	NA	NA	NA
M00054.metal.pos.txt.gz	Gastric cancer	187	rs9315440	A	G	A	G	0.0048	-0.0368	0.5843	0.65687	FALSE	FALSE	FALSE	ebi-a-GCST90018849	13	37293989	0.0205	476116	0.0729995	TRUE	igd	0.0009	6.712e-08	7355		TRUE	reported	2	TRUE	0.00385246	28.4367	NA	NA	NA	NA	NA	NA	NA
M00054.metal.pos.txt.gz	Gastric cancer	188	rs9330454	A	G	A	G	-0.0066	0.005	0.4006	0.383832	FALSE	FALSE	FALSE	ebi-a-GCST90018849	9	92515514	0.0169	476116	0.7662	TRUE	igd	0.0015	6.044e-06	7355		TRUE	reported	2	TRUE	0.00262531	19.3547	NA	NA	NA	NA	NA	NA	NA
M00054.metal.pos.txt.gz	Gastric cancer	189	rs937382	T	C	T	C	-0.0046	-0.0079	0.4466	0.486287	FALSE	FALSE	FALSE	ebi-a-GCST90018849	4	189971532	0.0162	476116	0.6229	TRUE	igd	0.0009	2.312e-07	7355		TRUE	reported	2	TRUE	0.00353923	26.1164	NA	NA	NA	NA	NA	NA	NA
M00054.metal.pos.txt.gz	Gastric cancer	190	rs938040	T	C	T	C	0.0074	-0.0132	0.107	0.116534	FALSE	FALSE	FALSE	ebi-a-GCST90018849	10	65738183	0.0237	476116	0.5777	TRUE	igd	0.0017	9.124e-06	7355		TRUE	reported	2	TRUE	0.0025696	18.9429	NA	NA	NA	NA	NA	NA	NA
M00054.metal.pos.txt.gz	Gastric cancer	191	rs9464137	A	C	A	C	0.0041	0.0048	0.5592	0.490453	FALSE	FALSE	FALSE	ebi-a-GCST90018849	6	54669826	0.0169	476116	0.7772	TRUE	igd	0.0009	4.445e-06	7355		TRUE	reported	2	TRUE	0.00281369	20.7474	NA	NA	NA	NA	NA	NA	NA
M00054.metal.pos.txt.gz	Gastric cancer	192	rs9511152	A	G	A	G	-0.005	-0.0017	0.559	0.631303	FALSE	FALSE	FALSE	ebi-a-GCST90018849	13	19596767	0.0194	476116	0.9293	TRUE	igd	0.0009	2.985e-08	7355		TRUE	reported	2	TRUE	0.00417882	30.8558	NA	NA	NA	NA	NA	NA	NA
M00054.metal.pos.txt.gz	Gastric cancer	193	rs9517869	T	C	T	C	-0.0046	-0.0015	0.3661	0.330364	FALSE	FALSE	FALSE	ebi-a-GCST90018849	13	100398242	0.0178	476116	0.9333	TRUE	igd	0.0009	3.457e-07	7355		TRUE	reported	2	TRUE	0.00353923	26.1164	NA	NA	NA	NA	NA	NA	NA
M00054.metal.pos.txt.gz	Gastric cancer	194	rs9523030	T	G	T	G	0.0043	-0.0166	0.6269	0.599774	FALSE	FALSE	FALSE	ebi-a-GCST90018849	13	91262300	0.0158	476116	0.292	TRUE	igd	0.0009	5.647e-06	7355		TRUE	reported	2	TRUE	0.00309402	22.821	NA	NA	NA	NA	NA	NA	NA
M00054.metal.pos.txt.gz	Gastric cancer	195	rs9541214	T	C	T	C	-0.0042	-0.0086	0.653	0.691184	FALSE	FALSE	FALSE	ebi-a-GCST90018849	13	35112824	0.0197	476116	0.6635	TRUE	igd	0.0009	3.797e-06	7355		TRUE	reported	2	TRUE	0.00295221	21.7719	NA	NA	NA	NA	NA	NA	NA
M00054.metal.pos.txt.gz	Gastric cancer	196	rs9543391	T	G	T	G	0.0041	-0.011	0.3993	0.321792	FALSE	FALSE	FALSE	ebi-a-GCST90018849	13	74115140	0.0216	476116	0.611	TRUE	igd	0.0009	6.39e-06	7355		TRUE	reported	2	TRUE	0.00281369	20.7474	NA	NA	NA	NA	NA	NA	NA
M00054.metal.pos.txt.gz	Gastric cancer	197	rs9610322	A	G	A	G	-0.0043	0.0217	0.5195	0.549765	FALSE	FALSE	FALSE	ebi-a-GCST90018849	22	35980173	0.0161	476116	0.1776	TRUE	igd	0.0009	1.119e-06	7355		TRUE	reported	2	TRUE	0.00309402	22.821	NA	NA	NA	NA	NA	NA	NA
M00054.metal.pos.txt.gz	Gastric cancer	198	rs9646527	A	T	A	T	0.004	0.0074	0.3795	0.361798	FALSE	TRUE	FALSE	ebi-a-GCST90018849	18	24749737	0.0169	476116	0.661301	TRUE	igd	0.0009	9.002e-06	7355		TRUE	reported	2	TRUE	0.00267847	19.7477	NA	NA	NA	NA	NA	NA	NA
M00054.metal.pos.txt.gz	Gastric cancer	199	rs9649963	T	C	T	C	0.0041	-0.0015	0.634	0.612047	FALSE	FALSE	FALSE	ebi-a-GCST90018849	8	131697816	0.0158	476116	0.9225	TRUE	igd	0.0009	5.841e-06	7355		TRUE	reported	2	TRUE	0.00281369	20.7474	NA	NA	NA	NA	NA	NA	NA
M00054.metal.pos.txt.gz	Gastric cancer	200	rs972459	T	C	T	C	0.005	-0.0133	0.5787	0.579902	FALSE	FALSE	FALSE	ebi-a-GCST90018849	3	191855497	0.0158	476116	0.4	TRUE	igd	0.0009	1.969e-08	7355		TRUE	reported	2	TRUE	0.00417882	30.8558	NA	NA	NA	NA	NA	NA	NA
M00054.metal.pos.txt.gz	Gastric cancer	201	rs9878578	A	G	A	G	0.0041	0.0155	0.6016	0.658155	FALSE	FALSE	FALSE	ebi-a-GCST90018849	3	8645666	0.0189	476116	0.4111	TRUE	igd	0.0009	5.323e-06	7355		TRUE	reported	2	TRUE	0.00281369	20.7474	NA	NA	NA	NA	NA	NA	NA
M00054.metal.pos.txt.gz	Gastric cancer	202	rs993927	T	G	T	G	0.0042	-0.0273	0.3773	0.277463	FALSE	FALSE	FALSE	ebi-a-GCST90018849	18	50101294	0.0394	476116	0.4882	TRUE	igd	0.0009	2.636e-06	7355		TRUE	reported	2	TRUE	0.00295221	21.7719	NA	NA	NA	NA	NA	NA	NA
M00054.metal.pos.txt.gz	Gastric cancer	203	rs9948912	A	G	A	G	0.004	-0.0139	0.3616	0.324016	FALSE	FALSE	FALSE	ebi-a-GCST90018849	18	34853641	0.0178	476116	0.4354	TRUE	igd	0.0009	9.579e-06	7355		TRUE	reported	2	TRUE	0.00267847	19.7477	NA	NA	NA	NA	NA	NA	NA
M00054.metal.pos.txt.gz	Gastric cancer	204	rs9950125	A	G	A	G	-0.004	0.0105	0.4521	0.504148	FALSE	FALSE	FALSE	ebi-a-GCST90018849	18	50548544	0.0166	476116	0.5283	TRUE	igd	0.0009	7.715e-06	7355		TRUE	reported	2	TRUE	0.00267847	19.7477	NA	NA	NA	NA	NA	NA	NA
M00054.metal.pos.txt.gz	Gastric cancer	205	rs9989564	A	G	A	G	-0.0042	-0.003	0.5142	0.518012	FALSE	FALSE	FALSE	ebi-a-GCST90018849	18	41305359	0.0444	476116	0.9462	TRUE	igd	0.0009	3.095e-06	7355		TRUE	reported	2	TRUE	0.00295221	21.7719	NA	NA	NA	NA	NA	NA	NA
M00059.metal.pos.txt.gz	Gastric cancer	206	rs1527683	T	C	T	C	0.0061	0.0063	0.8	0.808443	FALSE	FALSE	FALSE	ebi-a-GCST90018849	1	74822937	0.0224	476116	0.7791	TRUE	igd	0.0013	2.168e-06	7355		TRUE	reported	2	TRUE	0.00298464	22.0118	NA	NA	NA	NA	NA	NA	NA
M00059.metal.pos.txt.gz	Gastric cancer	207	rs16868246	C	G	C	G	0.0097	-0.0029	0.2113	0.145296	FALSE	TRUE	FALSE	ebi-a-GCST90018849	4	9978305	0.048	476116	0.9521	TRUE	igd	0.0013	1.778e-14	7355		TRUE	reported	2	TRUE	0.00751275	55.6594	NA	NA	NA	NA	NA	NA	NA
M00059.metal.pos.txt.gz	Gastric cancer	208	rs2176664	T	C	T	C	-0.0059	0.0179	0.2846	0.312056	FALSE	FALSE	FALSE	ebi-a-GCST90018849	17	12519871	0.0169	476116	0.29	TRUE	igd	0.0012	2.027e-06	7355		TRUE	reported	2	TRUE	0.00327592	24.167	NA	NA	NA	NA	NA	NA	NA
M00059.metal.pos.txt.gz	Gastric cancer	209	rs4288369	C	G	C	G	-0.0453	-0.1783	0.0134	0.013207	FALSE	TRUE	FALSE	ebi-a-GCST90018849	8	78666725	0.1954	476116	0.3614	TRUE	igd	0.0102	9.307e-06	1762		TRUE	reported	2	TRUE	0.0110702	19.7017	NA	NA	NA	NA	NA	NA	NA
M00059.metal.pos.txt.gz	Gastric cancer	210	rs4768741	C	G	C	G	-0.015	0.0094	0.9153	0.826368	FALSE	TRUE	FALSE	ebi-a-GCST90018849	12	47070105	0.0166	476116	0.5724	TRUE	igd	0.0032	3.524e-06	1762		TRUE	reported	2	TRUE	0.0123167	21.9477	NA	NA	NA	NA	NA	NA	NA
M00059.metal.pos.txt.gz	Gastric cancer	211	rs7014133	A	G	A	G	-0.0561	-0.0992	0.0119	0.00767999	FALSE	FALSE	FALSE	ebi-a-GCST90018849	8	131832502	0.2566	476116	0.699	TRUE	igd	0.0109	2.739e-07	1762		TRUE	reported	2	TRUE	0.0148111	26.4594	NA	NA	NA	NA	NA	NA	NA
M00059.metal.pos.txt.gz	Gastric cancer	212	rs715	T	C	T	C	0.0059	-0.003	0.7135	0.727069	FALSE	FALSE	FALSE	ebi-a-GCST90018849	2	211543055	0.021	476116	0.8881	TRUE	igd	0.0012	1.651e-06	7355		TRUE	reported	2	TRUE	0.00327592	24.167	NA	NA	NA	NA	NA	NA	NA
M00060.metal.pos.txt.gz	Gastric cancer	213	rs10004285	A	G	A	G	0.005	0.0085	0.374	0.392861	FALSE	FALSE	FALSE	ebi-a-GCST90018849	4	59559715	0.0161	476116	0.5985	TRUE	igd	0.001	5.733e-07	5589		TRUE	reported	2	TRUE	0.00445315	24.9911	FALSE	rs10004285	rs10004285	NA	NA	NA	NA
M00060.metal.pos.txt.gz	Gastric cancer	214	rs1003887	T	C	T	C	-0.005	-0.0218	0.651	0.666719	FALSE	FALSE	FALSE	ebi-a-GCST90018849	19	17927400	0.0169	476116	0.1985	TRUE	igd	0.001	5.733e-07	5589		TRUE	reported	2	TRUE	0.00445315	24.9911	FALSE	rs1003887	rs1003887	NA	NA	NA	NA
M00060.metal.pos.txt.gz	Gastric cancer	215	rs10190188	T	C	T	C	0.005	0.0024	0.662	0.715723	FALSE	FALSE	FALSE	ebi-a-GCST90018849	2	49894154	0.0249	476116	0.9229	TRUE	igd	0.001	5.733e-07	5589		TRUE	reported	2	TRUE	0.00445315	24.9911	FALSE	rs10190188	rs10190188	NA	NA	NA	NA
M00060.metal.pos.txt.gz	Gastric cancer	216	rs1025466	T	C	T	C	-0.0041	0.0207	0.4062	0.533993	FALSE	FALSE	FALSE	ebi-a-GCST90018849	5	159333536	0.0206	476116	0.3168	TRUE	igd	0.0009	6.253e-06	7351		TRUE	reported	2	TRUE	0.00281522	20.7474	FALSE	rs1025466	rs1025466	NA	NA	NA	NA
M00060.metal.pos.txt.gz	Gastric cancer	217	rs10258601	A	G	A	G	0.0044	0.0263	0.4382	0.370976	FALSE	FALSE	FALSE	ebi-a-GCST90018849	7	51371109	0.0223	476116	0.2386	TRUE	igd	0.0009	6.734e-07	7351		TRUE	reported	2	TRUE	0.00324089	23.8947	FALSE	rs10258601	rs10258601	NA	NA	NA	NA
M00060.metal.pos.txt.gz	Gastric cancer	218	rs1038555	T	C	T	C	-0.004	0.0065	0.4023	0.494423	FALSE	FALSE	FALSE	ebi-a-GCST90018849	6	153671375	0.0171	476116	0.7028	TRUE	igd	0.0009	7.988e-06	7351		TRUE	reported	2	TRUE	0.00267993	19.7477	FALSE	rs1038555	rs1038555	NA	NA	NA	NA
M00060.metal.pos.txt.gz	Gastric cancer	219	rs1043991	T	C	T	C	0.0048	-0.0034	0.6375	0.662031	FALSE	FALSE	FALSE	ebi-a-GCST90018849	9	111892999	0.0172	476116	0.8408	TRUE	igd	0.0009	8.333e-08	7351		TRUE	reported	2	TRUE	0.00385455	28.4367	FALSE	rs1043991	rs1043991	NA	NA	NA	NA
M00060.metal.pos.txt.gz	Gastric cancer	220	rs10487377	A	G	A	G	0.0046	0.011	0.5764	0.614535	FALSE	FALSE	FALSE	ebi-a-GCST90018849	7	117460254	0.0169	476116	0.5136	TRUE	igd	0.0009	4.091e-07	7351		TRUE	reported	2	TRUE	0.00354114	26.1163	FALSE	rs10487377	rs10487377	NA	NA	NA	NA
M00060.metal.pos.txt.gz	Gastric cancer	221	rs10500907	A	G	A	G	0.0042	-0.0072	0.3597	0.367133	FALSE	FALSE	FALSE	ebi-a-GCST90018849	11	21415127	0.0162	476116	0.6543	TRUE	igd	0.0009	3.547e-06	7351		TRUE	reported	2	TRUE	0.00295381	21.7719	FALSE	rs10500907	rs10500907	NA	NA	NA	NA
M00060.metal.pos.txt.gz	Gastric cancer	222	rs10736117	A	G	A	G	-0.004	0.0179	0.6265	0.571086	FALSE	FALSE	FALSE	ebi-a-GCST90018849	10	83051527	0.016	476116	0.2633	TRUE	igd	0.0009	8.497e-06	7351		TRUE	reported	2	TRUE	0.00267993	19.7477	FALSE	rs10736117	rs10736117	NA	NA	NA	NA
M00060.metal.pos.txt.gz	Gastric cancer	223	rs10763843	A	G	A	G	-0.0042	-0.0021	0.4283	0.433331	FALSE	FALSE	FALSE	ebi-a-GCST90018849	10	31158591	0.0157	476116	0.8951	TRUE	igd	0.0009	3.451e-06	7351		TRUE	reported	2	TRUE	0.00295381	21.7719	FALSE	rs10763843	rs10763843	NA	NA	NA	NA
M00060.metal.pos.txt.gz	Gastric cancer	224	rs10763940	A	G	A	G	0.0048	0.0355	0.3654	0.296584	FALSE	FALSE	FALSE	ebi-a-GCST90018849	10	33751360	0.0265	476116	0.1803	TRUE	igd	0.0009	1.174e-07	7351		TRUE	reported	2	TRUE	0.00385455	28.4367	FALSE	rs10763940	rs10763940	NA	NA	NA	NA
M00060.metal.pos.txt.gz	Gastric cancer	225	rs10798580	A	G	A	G	-0.0042	0.0198	0.4216	0.359119	FALSE	FALSE	FALSE	ebi-a-GCST90018849	1	177864554	0.0185	476116	0.285	TRUE	igd	0.0009	3.64e-06	7351		TRUE	reported	2	TRUE	0.00295381	21.7719	FALSE	rs10798580	rs10798580	NA	NA	NA	NA
M00060.metal.pos.txt.gz	Gastric cancer	226	rs10810580	T	C	T	C	0.0046	0.0022	0.5583	0.527766	FALSE	FALSE	FALSE	ebi-a-GCST90018849	9	16629923	0.0157	476116	0.8894	TRUE	igd	0.0009	3.282e-07	7351		TRUE	reported	2	TRUE	0.00354114	26.1163	FALSE	rs10810580	rs10810580	NA	NA	NA	NA
M00060.metal.pos.txt.gz	Gastric cancer	227	rs10828678	A	G	A	G	0.004	0.0038	0.5105	0.467927	FALSE	FALSE	FALSE	ebi-a-GCST90018849	10	24880712	0.0167	476116	0.8225	TRUE	igd	0.0009	7.202e-06	7351		TRUE	reported	2	TRUE	0.00267993	19.7477	FALSE	rs10828678	rs10828678	NA	NA	NA	NA
M00060.metal.pos.txt.gz	Gastric cancer	228	rs10887020	T	C	T	C	0.004	-0.002	0.5133	0.497342	FALSE	FALSE	FALSE	ebi-a-GCST90018849	10	123663288	0.0156	476116	0.8983	TRUE	igd	0.0009	7.289e-06	7351		TRUE	reported	2	TRUE	0.00267993	19.7477	FALSE	rs10887020	rs10887020	NA	NA	NA	NA
M00060.metal.pos.txt.gz	Gastric cancer	229	rs10911251	A	C	A	C	-0.0047	0.0534	0.5759	0.558031	FALSE	FALSE	FALSE	ebi-a-GCST90018849	1	183081194	0.054	476116	0.3224	TRUE	igd	0.0009	1.584e-07	7351		TRUE	reported	2	TRUE	0.00369621	27.2642	FALSE	rs10911251	rs10911251	NA	NA	NA	NA
M00060.metal.pos.txt.gz	Gastric cancer	230	rs10923016	A	G	A	G	0.0053	0.0113	0.6191	0.582567	FALSE	FALSE	FALSE	ebi-a-GCST90018849	1	88516267	0.0454	476116	0.8026	TRUE	igd	0.0009	2.88e-09	7351		TRUE	reported	2	TRUE	0.00469544	34.6696	FALSE	rs10923016	rs10923016	NA	NA	NA	NA
M00060.metal.pos.txt.gz	Gastric cancer	231	rs10937762	A	G	A	G	0.0044	0.0132	0.5674	0.522314	FALSE	FALSE	FALSE	ebi-a-GCST90018849	4	6918679	0.0158	476116	0.403	TRUE	igd	0.0009	1.528e-06	7351		TRUE	reported	2	TRUE	0.00324089	23.8947	FALSE	rs10937762	rs10937762	NA	NA	NA	NA
M00060.metal.pos.txt.gz	Gastric cancer	232	rs10954411	A	T	A	T	0.0043	-0.0034	0.3772	0.399199	FALSE	TRUE	FALSE	ebi-a-GCST90018849	7	132841506	0.0158	476116	0.83	TRUE	igd	0.0009	1.809e-06	7351		TRUE	reported	2	TRUE	0.0030957	22.8209	FALSE	rs10954411	rs10954411	NA	NA	NA	NA
M00060.metal.pos.txt.gz	Gastric cancer	233	rs10973683	A	C	A	C	-0.0041	-0.013	0.4002	0.400107	FALSE	FALSE	FALSE	ebi-a-GCST90018849	9	38151268	0.0162	476116	0.421	TRUE	igd	0.0009	6.541e-06	7351		TRUE	reported	2	TRUE	0.00281522	20.7474	FALSE	rs10973683	rs10973683	NA	NA	NA	NA
M00060.metal.pos.txt.gz	Gastric cancer	234	rs11007082	T	G	T	G	0.0043	0.0116	0.3779	0.373752	FALSE	FALSE	FALSE	ebi-a-GCST90018849	10	19090565	0.016	476116	0.4687	TRUE	igd	0.0009	1.842e-06	7351		TRUE	reported	2	TRUE	0.0030957	22.8209	FALSE	rs11007082	rs11007082	NA	NA	NA	NA
M00060.metal.pos.txt.gz	Gastric cancer	235	rs1104999	T	C	T	C	0.0041	0.0106	0.4822	0.500894	FALSE	FALSE	FALSE	ebi-a-GCST90018849	9	119981095	0.016	476116	0.508401	TRUE	igd	0.0009	3.51e-06	7351		TRUE	reported	2	TRUE	0.00281522	20.7474	FALSE	rs1104999	rs1104999	NA	NA	NA	NA
M00060.metal.pos.txt.gz	Gastric cancer	236	rs11117808	A	C	A	C	0.004	-0.0634	0.4457	0.598148	FALSE	FALSE	FALSE	ebi-a-GCST90018849	1	217396792	0.0244	476116	0.00939702	TRUE	igd	0.0009	8.398e-06	7351		TRUE	reported	2	TRUE	0.00267993	19.7477	FALSE	rs11117808	rs11117808	NA	NA	NA	NA
M00060.metal.pos.txt.gz	Gastric cancer	237	rs11124743	A	G	A	G	0.0043	0.0125	0.6354	0.686757	FALSE	FALSE	FALSE	ebi-a-GCST90018849	2	40725639	0.0209	476116	0.551001	TRUE	igd	0.0009	1.91e-06	7351		TRUE	reported	2	TRUE	0.0030957	22.8209	FALSE	rs11124743	rs11124743	NA	NA	NA	NA
M00060.metal.pos.txt.gz	Gastric cancer	238	rs11144511	T	C	T	C	-0.0042	-0.0095	0.4497	0.521104	FALSE	FALSE	FALSE	ebi-a-GCST90018849	9	78218231	0.0164	476116	0.562501	TRUE	igd	0.0009	8.417e-06	7351		TRUE	reported	2	TRUE	0.00295381	21.7719	FALSE	rs11144511	rs11144511	NA	NA	NA	NA
M00060.metal.pos.txt.gz	Gastric cancer	239	rs11183620	A	G	A	G	0.0041	-0.0359	0.4676	0.498536	FALSE	FALSE	FALSE	ebi-a-GCST90018849	12	47212370	0.0171	476116	0.0356697	TRUE	igd	0.0009	4.681e-06	7351		TRUE	reported	2	TRUE	0.00281522	20.7474	FALSE	rs11183620	rs11183620	NA	NA	NA	NA
M00060.metal.pos.txt.gz	Gastric cancer	240	rs11203041	A	G	A	G	-0.0043	0.006	0.4458	0.452032	FALSE	FALSE	FALSE	ebi-a-GCST90018849	10	90988886	0.0157	476116	0.7021	TRUE	igd	0.0009	1.953e-06	7351		TRUE	reported	2	TRUE	0.0030957	22.8209	FALSE	rs11203041	rs11203041	NA	NA	NA	NA
M00060.metal.pos.txt.gz	Gastric cancer	241	rs11578928	A	C	A	C	0.0041	-0.0083	0.4246	0.422553	FALSE	FALSE	FALSE	ebi-a-GCST90018849	1	84926750	0.0164	476116	0.612999	TRUE	igd	0.0009	4.748e-06	7351		TRUE	reported	2	TRUE	0.00281522	20.7474	FALSE	rs11578928	rs11578928	NA	NA	NA	NA
M00060.metal.pos.txt.gz	Gastric cancer	242	rs11657125	T	C	T	C	0.0041	-0.0042	0.5604	0.585664	FALSE	FALSE	FALSE	ebi-a-GCST90018849	17	66767551	0.0166	476116	0.8011	TRUE	igd	0.0009	5.71e-06	7351		TRUE	reported	2	TRUE	0.00281522	20.7474	FALSE	rs11657125	rs11657125	NA	NA	NA	NA
M00060.metal.pos.txt.gz	Gastric cancer	243	rs11868948	A	G	A	G	-0.0042	-0.0014	0.6435	0.571007	FALSE	FALSE	FALSE	ebi-a-GCST90018849	17	10214042	0.0159	476116	0.9283	TRUE	igd	0.0009	4.628e-06	7351		TRUE	reported	2	TRUE	0.00295381	21.7719	FALSE	rs11868948	rs11868948	NA	NA	NA	NA
M00060.metal.pos.txt.gz	Gastric cancer	244	rs11952637	A	G	A	G	0.0043	-0.015	0.4212	0.361867	FALSE	FALSE	FALSE	ebi-a-GCST90018849	5	108490168	0.0189	476116	0.4265	TRUE	igd	0.0009	4.313e-06	7351		TRUE	reported	2	TRUE	0.0030957	22.8209	FALSE	rs11952637	rs11952637	NA	NA	NA	NA
M00060.metal.pos.txt.gz	Gastric cancer	245	rs11988092	T	C	T	C	-0.0046	-0.0197	0.6185	0.663548	FALSE	FALSE	FALSE	ebi-a-GCST90018849	8	85654878	0.0213	476116	0.3543	TRUE	igd	0.0009	3.287e-07	7351		TRUE	reported	2	TRUE	0.00354114	26.1163	FALSE	rs11988092	rs11988092	NA	NA	NA	NA
M00060.metal.pos.txt.gz	Gastric cancer	246	rs11999261	A	T	A	T	-0.0087	-0.073	0.0943	0.0867167	FALSE	TRUE	FALSE	ebi-a-GCST90018849	9	107764475	0.0791	476116	0.3563	TRUE	igd	0.0017	6.559e-07	7351		TRUE	reported	2	TRUE	0.00355017	26.1832	FALSE	rs11999261	rs11999261	NA	NA	NA	NA
M00060.metal.pos.txt.gz	Gastric cancer	247	rs12047618	T	G	T	G	0.0046	-0.0071	0.3271	0.269771	FALSE	FALSE	FALSE	ebi-a-GCST90018849	1	203084008	0.0224	476116	0.7501	TRUE	igd	0.0009	4.25e-07	7351		TRUE	reported	2	TRUE	0.00354114	26.1163	FALSE	rs12047618	rs12047618	NA	NA	NA	NA
M00060.metal.pos.txt.gz	Gastric cancer	248	rs12196614	A	T	A	T	0.0107	-0.1804	0.9386	0.910052	FALSE	TRUE	FALSE	ebi-a-GCST90018849	6	50050935	0.0776	476116	0.0199899	TRUE	igd	0.0024	6.418e-06	7351		TRUE	reported	2	TRUE	0.00269666	19.8713	FALSE	rs12196614	rs12196614	NA	NA	NA	NA
M00060.metal.pos.txt.gz	Gastric cancer	249	rs12344504	T	C	T	C	-0.004	-0.015	0.5957	0.497371	FALSE	FALSE	FALSE	ebi-a-GCST90018849	9	19848467	0.0189	476116	0.426	TRUE	igd	0.0009	6.704e-06	7351		TRUE	reported	2	TRUE	0.00267993	19.7477	FALSE	rs12344504	rs12344504	NA	NA	NA	NA
M00060.metal.pos.txt.gz	Gastric cancer	250	rs12468540	A	G	A	G	0.0041	-0.0238	0.5563	0.613723	FALSE	FALSE	FALSE	ebi-a-GCST90018849	2	35448317	0.0187	476116	0.2041	TRUE	igd	0.0009	5.758e-06	7351		TRUE	reported	2	TRUE	0.00281522	20.7474	FALSE	rs12468540	rs12468540	NA	NA	NA	NA
M00060.metal.pos.txt.gz	Gastric cancer	251	rs12498703	A	G	A	G	-0.0042	-0.0194	0.5998	0.646867	FALSE	FALSE	FALSE	ebi-a-GCST90018849	4	155854976	0.0203	476116	0.3391	TRUE	igd	0.0009	2.86e-06	7351		TRUE	reported	2	TRUE	0.00295381	21.7719	FALSE	rs12498703	rs12498703	NA	NA	NA	NA
M00060.metal.pos.txt.gz	Gastric cancer	252	rs12517096	A	G	A	G	0.0041	-0.0102	0.422	0.450453	FALSE	FALSE	FALSE	ebi-a-GCST90018849	5	119624944	0.0157	476116	0.5187	TRUE	igd	0.0009	8.406e-06	7351		TRUE	reported	2	TRUE	0.00281522	20.7474	FALSE	rs12517096	rs12517096	NA	NA	NA	NA
M00060.metal.pos.txt.gz	Gastric cancer	253	rs12612007	A	G	A	G	0.0044	-0.0227	0.3461	0.435676	FALSE	FALSE	FALSE	ebi-a-GCST90018849	2	107870934	0.018	476116	0.2075	TRUE	igd	0.0009	1.202e-06	7351		TRUE	reported	2	TRUE	0.00324089	23.8947	FALSE	rs12612007	rs12612007	NA	NA	NA	NA
M00060.metal.pos.txt.gz	Gastric cancer	254	rs1278312	T	C	T	C	-0.0042	-0.0006	0.4008	0.367381	FALSE	FALSE	FALSE	ebi-a-GCST90018849	10	127814203	0.0178	476116	0.9723	TRUE	igd	0.0009	2.867e-06	7351		TRUE	reported	2	TRUE	0.00295381	21.7719	FALSE	rs1278312	rs1278312	NA	NA	NA	NA
M00060.metal.pos.txt.gz	Gastric cancer	255	rs1292666	T	C	T	C	0.0045	0.0114	0.4667	0.42167	FALSE	FALSE	FALSE	ebi-a-GCST90018849	1	10908412	0.0178	476116	0.523701	TRUE	igd	0.0009	6.441e-07	7351		TRUE	reported	2	TRUE	0.00338937	24.9932	FALSE	rs1292666	rs1292666	NA	NA	NA	NA
M00060.metal.pos.txt.gz	Gastric cancer	256	rs13130810	T	C	T	C	0.004	0.0205	0.4401	0.372882	FALSE	FALSE	FALSE	ebi-a-GCST90018849	4	177147696	0.0182	476116	0.26	TRUE	igd	0.0009	7.791e-06	7351		TRUE	reported	2	TRUE	0.00267993	19.7477	FALSE	rs13130810	rs13130810	NA	NA	NA	NA
M00060.metal.pos.txt.gz	Gastric cancer	257	rs13147572	A	G	A	G	-0.0047	-0.0033	0.5809	0.561703	FALSE	FALSE	FALSE	ebi-a-GCST90018849	4	18293144	0.0158	476116	0.8341	TRUE	igd	0.0009	1.99e-07	7351		TRUE	reported	2	TRUE	0.00369621	27.2642	FALSE	rs13147572	rs13147572	NA	NA	NA	NA
M00060.metal.pos.txt.gz	Gastric cancer	258	rs13165077	A	G	A	G	0.0041	0.0283	0.3821	0.326708	FALSE	FALSE	FALSE	ebi-a-GCST90018849	5	120806354	0.0193	476116	0.1422	TRUE	igd	0.0009	8.983e-06	7351		TRUE	reported	2	TRUE	0.00281522	20.7474	FALSE	rs13165077	rs13165077	NA	NA	NA	NA
M00060.metal.pos.txt.gz	Gastric cancer	259	rs1334318	A	G	A	G	0.0044	-0.012	0.3572	0.418285	FALSE	FALSE	FALSE	ebi-a-GCST90018849	6	97079610	0.0158	476116	0.4473	TRUE	igd	0.0009	1.008e-06	7351		TRUE	reported	2	TRUE	0.00324089	23.8947	FALSE	rs1334318	rs1334318	NA	NA	NA	NA
M00060.metal.pos.txt.gz	Gastric cancer	260	rs1360820	A	G	A	G	-0.0042	-0.0118	0.4963	0.575683	FALSE	FALSE	FALSE	ebi-a-GCST90018849	13	93554207	0.0181	476116	0.514801	TRUE	igd	0.0009	2.154e-06	7351		TRUE	reported	2	TRUE	0.00295381	21.7719	FALSE	rs1360820	rs1360820	NA	NA	NA	NA
M00060.metal.pos.txt.gz	Gastric cancer	261	rs1368532	T	C	T	C	-0.004	0.008	0.3842	0.446504	FALSE	FALSE	FALSE	ebi-a-GCST90018849	10	127280375	0.0159	476116	0.616401	TRUE	igd	0.0009	8.855e-06	7351		TRUE	reported	2	TRUE	0.00267993	19.7477	FALSE	rs1368532	rs1368532	NA	NA	NA	NA
M00060.metal.pos.txt.gz	Gastric cancer	262	rs1428203	T	G	T	G	0.0045	-0.0206	0.4117	0.491573	FALSE	FALSE	FALSE	ebi-a-GCST90018849	5	24164613	0.0167	476116	0.2174	TRUE	igd	0.0009	5.513e-07	7351		TRUE	reported	2	TRUE	0.00338937	24.9932	FALSE	rs1428203	rs1428203	NA	NA	NA	NA
M00060.metal.pos.txt.gz	Gastric cancer	263	rs1440581	T	C	T	C	-0.0081	0.013	0.4592	0.496108	FALSE	FALSE	FALSE	ebi-a-GCST90018849	4	89226422	0.0157	476116	0.4063	TRUE	igd	0.0009	1.441e-19	7351		TRUE	reported	2	TRUE	0.0108988	80.978	FALSE	rs1440581	rs1440581	NA	NA	NA	NA
M00060.metal.pos.txt.gz	Gastric cancer	264	rs1444212	A	G	A	G	0.004	-0.0138	0.6413	0.547139	FALSE	FALSE	FALSE	ebi-a-GCST90018849	3	3900591	0.0175	476116	0.4318	TRUE	igd	0.0009	9.483e-06	7351		TRUE	reported	2	TRUE	0.00267993	19.7477	FALSE	rs1444212	rs1444212	NA	NA	NA	NA
M00060.metal.pos.txt.gz	Gastric cancer	265	rs1463301	T	C	T	C	-0.0049	-0.0451	0.5742	0.59727	FALSE	FALSE	FALSE	ebi-a-GCST90018849	12	61929312	0.0169	476116	0.00765297	TRUE	igd	0.0009	7.493e-08	7351		TRUE	reported	2	TRUE	0.00401618	29.6339	FALSE	rs1463301	rs1463301	NA	NA	NA	NA
M00060.metal.pos.txt.gz	Gastric cancer	266	rs1519309	T	C	T	C	-0.0043	0.05	0.6543	0.702724	FALSE	FALSE	FALSE	ebi-a-GCST90018849	4	187015089	0.0182	476116	0.00601395	TRUE	igd	0.0009	1.873e-06	7351		TRUE	reported	2	TRUE	0.0030957	22.8209	FALSE	rs1519309	rs1519309	NA	NA	NA	NA
M00060.metal.pos.txt.gz	Gastric cancer	267	rs1541245	T	C	T	C	-0.0048	-0.0264	0.5318	0.530243	FALSE	FALSE	FALSE	ebi-a-GCST90018849	1	164950128	0.0446	476116	0.5528	TRUE	igd	0.0009	7.988e-08	7351		TRUE	reported	2	TRUE	0.00385455	28.4367	FALSE	rs1541245	rs1541245	NA	NA	NA	NA
M00060.metal.pos.txt.gz	Gastric cancer	268	rs1558789	A	C	A	C	0.0045	0.02	0.51	0.457194	FALSE	FALSE	FALSE	ebi-a-GCST90018849	12	15168791	0.0164	476116	0.2228	TRUE	igd	0.0009	3.523e-07	7351		TRUE	reported	2	TRUE	0.00338937	24.9932	FALSE	rs1558789	rs1558789	NA	NA	NA	NA
M00060.metal.pos.txt.gz	Gastric cancer	269	rs1564480	A	G	A	G	0.0045	-0.0015	0.4765	0.505119	FALSE	FALSE	FALSE	ebi-a-GCST90018849	8	21402658	0.0157	476116	0.9227	TRUE	igd	0.0009	6.681e-07	7351		TRUE	reported	2	TRUE	0.00338937	24.9932	FALSE	rs1564480	rs1564480	NA	NA	NA	NA
M00060.metal.pos.txt.gz	Gastric cancer	270	rs1654495	A	C	A	C	0.0048	0.0215	0.5709	0.615793	FALSE	FALSE	FALSE	ebi-a-GCST90018849	19	55501579	0.0182	476116	0.2361	TRUE	igd	0.0009	1.036e-07	7351		TRUE	reported	2	TRUE	0.00385455	28.4367	FALSE	rs1654495	rs1654495	NA	NA	NA	NA
M00060.metal.pos.txt.gz	Gastric cancer	271	rs167648	A	C	A	C	-0.0041	-0.0214	0.4439	0.420927	FALSE	FALSE	FALSE	ebi-a-GCST90018849	2	211878255	0.0168	476116	0.2028	TRUE	igd	0.0009	4.515e-06	7351		TRUE	reported	2	TRUE	0.00281522	20.7474	FALSE	rs167648	rs167648	NA	NA	NA	NA
M00060.metal.pos.txt.gz	Gastric cancer	272	rs1677193	A	C	A	C	-0.0044	0.0134	0.6122	0.550138	FALSE	FALSE	FALSE	ebi-a-GCST90018849	12	31756155	0.0162	476116	0.4079	TRUE	igd	0.0009	1.246e-06	7351		TRUE	reported	2	TRUE	0.00324089	23.8947	FALSE	rs1677193	rs1677193	NA	NA	NA	NA
M00060.metal.pos.txt.gz	Gastric cancer	273	rs1705832	T	C	T	C	0.0043	0.0083	0.395	0.535264	FALSE	FALSE	FALSE	ebi-a-GCST90018849	3	3201432	0.0227	476116	0.7147	TRUE	igd	0.0009	1.898e-06	7351		TRUE	reported	2	TRUE	0.0030957	22.8209	FALSE	rs1705832	rs1705832	NA	NA	NA	NA
M00060.metal.pos.txt.gz	Gastric cancer	274	rs17107974	T	C	T	C	-0.0082	0.0389	0.1068	0.0836157	FALSE	FALSE	FALSE	ebi-a-GCST90018849	14	22055136	0.0551	476116	0.4797	TRUE	igd	0.0017	1.496e-06	7351		TRUE	reported	2	TRUE	0.00315508	23.2601	FALSE	rs17107974	rs17107974	NA	NA	NA	NA
M00060.metal.pos.txt.gz	Gastric cancer	275	rs17173197	T	C	T	C	-0.0044	0.0005	0.3872	0.388323	FALSE	FALSE	FALSE	ebi-a-GCST90018849	7	151268920	0.0163	476116	0.9775	TRUE	igd	0.0009	2.464e-06	7351		TRUE	reported	2	TRUE	0.00324089	23.8947	FALSE	rs17173197	rs17173197	NA	NA	NA	NA
M00060.metal.pos.txt.gz	Gastric cancer	276	rs17238008	T	C	T	C	-0.0115	0.0231	0.9385	0.944546	FALSE	FALSE	FALSE	ebi-a-GCST90018849	4	59729160	0.0979	476116	0.8137	TRUE	igd	0.0024	1.425e-06	7351		TRUE	reported	2	TRUE	0.00311367	22.9538	FALSE	rs17238008	rs17238008	NA	NA	NA	NA
M00060.metal.pos.txt.gz	Gastric cancer	277	rs1733198	A	G	A	G	0.0049	0.0155	0.6308	0.694957	FALSE	FALSE	FALSE	ebi-a-GCST90018849	3	103602058	0.0217	476116	0.475501	TRUE	igd	0.0009	7.617e-08	7351		TRUE	reported	2	TRUE	0.00401618	29.6339	FALSE	rs1733198	rs1733198	NA	NA	NA	NA
M00060.metal.pos.txt.gz	Gastric cancer	278	rs174476	T	C	T	C	-0.0042	-0.0355	0.4174	0.398502	FALSE	FALSE	FALSE	ebi-a-GCST90018849	11	61674118	0.0456	476116	0.4369	TRUE	igd	0.0009	5.703e-06	7351		TRUE	reported	2	TRUE	0.00295381	21.7719	FALSE	rs174476	rs174476	NA	NA	NA	NA
M00060.metal.pos.txt.gz	Gastric cancer	279	rs1795964	A	G	A	G	-0.0044	0.0141	0.4091	0.45967	FALSE	FALSE	FALSE	ebi-a-GCST90018849	12	122267117	0.0161	476116	0.3814	TRUE	igd	0.0009	1.978e-06	7351		TRUE	reported	2	TRUE	0.00324089	23.8947	FALSE	rs1795964	rs1795964	NA	NA	NA	NA
M00060.metal.pos.txt.gz	Gastric cancer	280	rs1818106	A	C	A	C	0.005	0.009	0.501	0.488234	FALSE	FALSE	FALSE	ebi-a-GCST90018849	11	103913376	0.0159	476116	0.572499	TRUE	igd	0.001	5.733e-07	5589		TRUE	reported	2	TRUE	0.00445315	24.9911	FALSE	rs1818106	rs1818106	NA	NA	NA	NA
M00060.metal.pos.txt.gz	Gastric cancer	281	rs1822834	C	G	C	G	0.0108	-0.0075	0.0629	0.0652875	FALSE	TRUE	FALSE	ebi-a-GCST90018849	15	58635927	0.03	476116	0.8022	TRUE	igd	0.0024	6.594e-06	7351		TRUE	reported	2	TRUE	0.00274716	20.2445	FALSE	rs1822834	rs1822834	NA	NA	NA	NA
M00060.metal.pos.txt.gz	Gastric cancer	282	rs1862710	A	G	A	G	0.0047	0.02	0.5489	0.595523	FALSE	FALSE	FALSE	ebi-a-GCST90018849	1	15844057	0.0162	476116	0.2159	TRUE	igd	0.0009	1.174e-07	7351		TRUE	reported	2	TRUE	0.00369621	27.2642	FALSE	rs1862710	rs1862710	NA	NA	NA	NA
M00060.metal.pos.txt.gz	Gastric cancer	283	rs1871053	A	G	A	G	-0.005	-0.0065	0.4513	0.424547	FALSE	FALSE	FALSE	ebi-a-GCST90018849	11	88476191	0.016	476116	0.6859	TRUE	igd	0.0009	2.401e-08	7351		TRUE	reported	2	TRUE	0.00418108	30.8558	FALSE	rs1871053	rs1871053	NA	NA	NA	NA
M00060.metal.pos.txt.gz	Gastric cancer	284	rs1884639	T	C	T	C	0.0047	0.0124	0.3865	0.338947	FALSE	FALSE	FALSE	ebi-a-GCST90018849	20	719854	0.0185	476116	0.504001	TRUE	igd	0.0009	2.316e-07	7351		TRUE	reported	2	TRUE	0.00369621	27.2642	FALSE	rs1884639	rs1884639	NA	NA	NA	NA
M00060.metal.pos.txt.gz	Gastric cancer	285	rs1931001	T	G	T	G	-0.0043	0.0107	0.3503	0.35643	FALSE	FALSE	FALSE	ebi-a-GCST90018849	6	132287936	0.0164	476116	0.514301	TRUE	igd	0.0009	1.622e-06	7351		TRUE	reported	2	TRUE	0.0030957	22.8209	FALSE	rs1931001	rs1931001	NA	NA	NA	NA
M00060.metal.pos.txt.gz	Gastric cancer	286	rs1952935	A	C	A	C	-0.0048	-0.0018	0.5806	0.621729	FALSE	FALSE	FALSE	ebi-a-GCST90018849	14	40859517	0.0183	476116	0.9212	TRUE	igd	0.0009	1.069e-07	7351		TRUE	reported	2	TRUE	0.00385455	28.4367	FALSE	rs1952935	rs1952935	NA	NA	NA	NA
M00060.metal.pos.txt.gz	Gastric cancer	287	rs1971105	T	G	T	G	-0.0041	0.0037	0.4305	0.475828	FALSE	FALSE	FALSE	ebi-a-GCST90018849	2	55055307	0.016	476116	0.8165	TRUE	igd	0.0009	6.273e-06	7351		TRUE	reported	2	TRUE	0.00281522	20.7474	FALSE	rs1971105	rs1971105	NA	NA	NA	NA
M00060.metal.pos.txt.gz	Gastric cancer	288	rs1995150	T	C	T	C	0.004	-0.0056	0.6102	0.645325	FALSE	FALSE	FALSE	ebi-a-GCST90018849	12	30176728	0.0172	476116	0.7462	TRUE	igd	0.0009	7.838e-06	7351		TRUE	reported	2	TRUE	0.00267993	19.7477	FALSE	rs1995150	rs1995150	NA	NA	NA	NA
M00060.metal.pos.txt.gz	Gastric cancer	289	rs1999120	A	G	A	G	-0.0041	-0.0371	0.5692	0.541557	FALSE	FALSE	FALSE	ebi-a-GCST90018849	6	158900185	0.0158	476116	0.01854	TRUE	igd	0.0009	4.039e-06	7351		TRUE	reported	2	TRUE	0.00281522	20.7474	FALSE	rs1999120	rs1999120	NA	NA	NA	NA
M00060.metal.pos.txt.gz	Gastric cancer	290	rs2057435	A	G	A	G	0.0041	-0.0102	0.535	0.516951	FALSE	FALSE	FALSE	ebi-a-GCST90018849	10	77674635	0.0158	476116	0.5175	TRUE	igd	0.0009	7.945e-06	7351		TRUE	reported	2	TRUE	0.00281522	20.7474	FALSE	rs2057435	rs2057435	NA	NA	NA	NA
M00060.metal.pos.txt.gz	Gastric cancer	291	rs2060490	T	C	T	C	-0.0044	0.0042	0.474	0.409267	FALSE	FALSE	FALSE	ebi-a-GCST90018849	2	178861177	0.0177	476116	0.8111	TRUE	igd	0.0009	9.103e-07	7351		TRUE	reported	2	TRUE	0.00324089	23.8947	FALSE	rs2060490	rs2060490	NA	NA	NA	NA
M00060.metal.pos.txt.gz	Gastric cancer	292	rs2146498	A	G	A	G	0.004	-0.0253	0.5787	0.527909	FALSE	FALSE	FALSE	ebi-a-GCST90018849	14	93072269	0.0157	476116	0.1077	TRUE	igd	0.0009	8.041e-06	7351		TRUE	reported	2	TRUE	0.00267993	19.7477	FALSE	rs2146498	rs2146498	NA	NA	NA	NA
M00060.metal.pos.txt.gz	Gastric cancer	293	rs2273875	C	G	C	G	0.0043	0.0039	0.37	0.401439	FALSE	TRUE	FALSE	ebi-a-GCST90018849	1	234573357	0.0158	476116	0.8038	TRUE	igd	0.0009	1.821e-06	7351		TRUE	reported	2	TRUE	0.0030957	22.8209	FALSE	rs2273875	rs2273875	NA	NA	NA	NA
M00060.metal.pos.txt.gz	Gastric cancer	294	rs2285137	T	C	T	C	-0.0108	-0.0148	0.9436	0.938969	FALSE	FALSE	FALSE	ebi-a-GCST90018849	22	42980678	0.092	476116	0.8726	TRUE	igd	0.0024	5.351e-06	7351		TRUE	reported	2	TRUE	0.00274716	20.2445	FALSE	rs2285137	rs2285137	NA	NA	NA	NA
M00060.metal.pos.txt.gz	Gastric cancer	295	rs2302423	A	G	A	G	0.0042	-0.0197	0.55	0.573859	FALSE	FALSE	FALSE	ebi-a-GCST90018849	11	22868937	0.0176	476116	0.2623	TRUE	igd	0.0009	2.818e-06	7351		TRUE	reported	2	TRUE	0.00295381	21.7719	FALSE	rs2302423	rs2302423	NA	NA	NA	NA
M00060.metal.pos.txt.gz	Gastric cancer	296	rs2357713	T	G	T	G	-0.0042	-0.0348	0.447	0.423014	FALSE	FALSE	FALSE	ebi-a-GCST90018849	7	13657472	0.0169	476116	0.0400599	TRUE	igd	0.0009	2.999e-06	7351		TRUE	reported	2	TRUE	0.00295381	21.7719	FALSE	rs2357713	rs2357713	NA	NA	NA	NA
M00060.metal.pos.txt.gz	Gastric cancer	297	rs2373642	A	G	A	G	-0.0536	0.0016	0.0138	0.0848738	FALSE	FALSE	FALSE	ebi-a-GCST90018849	7	149680189	0.0197	476116	0.9338	TRUE	igd	0.0117	4.722e-06	1762		TRUE	reported	2	TRUE	0.0117709	20.9635	FALSE	rs2373642	rs2373642	NA	NA	NA	NA
M00060.metal.pos.txt.gz	Gastric cancer	298	rs242082	T	C	T	C	0.0048	0.0138	0.3867	0.432679	FALSE	FALSE	FALSE	ebi-a-GCST90018849	22	33224439	0.0157	476116	0.3781	TRUE	igd	0.0009	1.383e-07	7351		TRUE	reported	2	TRUE	0.00385455	28.4367	FALSE	rs242082	rs242082	NA	NA	NA	NA
M00060.metal.pos.txt.gz	Gastric cancer	299	rs2454043	A	C	A	C	-0.0047	-0.0109	0.588	0.621996	FALSE	FALSE	FALSE	ebi-a-GCST90018849	8	104070255	0.0164	476116	0.506499	TRUE	igd	0.0009	1.852e-07	7351		TRUE	reported	2	TRUE	0.00369621	27.2642	FALSE	rs2454043	rs2454043	NA	NA	NA	NA
M00060.metal.pos.txt.gz	Gastric cancer	300	rs2465250	A	C	A	C	0.0048	0.0254	0.5503	0.586607	FALSE	FALSE	FALSE	ebi-a-GCST90018849	4	169357067	0.0185	476116	0.1706	TRUE	igd	0.0009	7.761e-08	7351		TRUE	reported	2	TRUE	0.00385455	28.4367	FALSE	rs2465250	rs2465250	NA	NA	NA	NA
M00060.metal.pos.txt.gz	Gastric cancer	301	rs2471650	T	C	T	C	-0.0048	0.0372	0.5252	0.522971	FALSE	FALSE	FALSE	ebi-a-GCST90018849	12	75578076	0.0157	476116	0.0177301	TRUE	igd	0.0009	1.16e-07	7351		TRUE	reported	2	TRUE	0.00385455	28.4367	FALSE	rs2471650	rs2471650	NA	NA	NA	NA
M00060.metal.pos.txt.gz	Gastric cancer	302	rs2478832	T	C	T	C	-0.0041	0.0017	0.3996	0.317321	FALSE	FALSE	FALSE	ebi-a-GCST90018849	10	30346833	0.0319	476116	0.9573	TRUE	igd	0.0009	8.046e-06	7351		TRUE	reported	2	TRUE	0.00281522	20.7474	FALSE	rs2478832	rs2478832	NA	NA	NA	NA
M00060.metal.pos.txt.gz	Gastric cancer	303	rs248065	A	G	A	G	-0.0048	-0.0102	0.5081	0.544826	FALSE	FALSE	FALSE	ebi-a-GCST90018849	5	126500873	0.0159	476116	0.5219	TRUE	igd	0.0009	1.127e-07	7351		TRUE	reported	2	TRUE	0.00385455	28.4367	FALSE	rs248065	rs248065	NA	NA	NA	NA
M00060.metal.pos.txt.gz	Gastric cancer	304	rs2513896	A	G	A	G	0.0042	-0.0356	0.3526	0.348959	FALSE	FALSE	FALSE	ebi-a-GCST90018849	8	103769678	0.0167	476116	0.0333603	TRUE	igd	0.001	9.648e-06	7351		TRUE	reported	2	TRUE	0.00239393	17.6352	FALSE	rs2513896	rs2513896	NA	NA	NA	NA
M00060.metal.pos.txt.gz	Gastric cancer	305	rs2624695	T	C	T	C	-0.004	-0.0109	0.5102	0.481314	FALSE	FALSE	FALSE	ebi-a-GCST90018849	10	44549767	0.0157	476116	0.49	TRUE	igd	0.0009	8.941e-06	7351		TRUE	reported	2	TRUE	0.00267993	19.7477	FALSE	rs2624695	rs2624695	NA	NA	NA	NA
M00060.metal.pos.txt.gz	Gastric cancer	306	rs2667698	A	C	A	C	0.0041	-0.0176	0.3681	0.477829	FALSE	FALSE	FALSE	ebi-a-GCST90018849	3	189857444	0.0169	476116	0.2972	TRUE	igd	0.0009	7.071e-06	7351		TRUE	reported	2	TRUE	0.00281522	20.7474	FALSE	rs2667698	rs2667698	NA	NA	NA	NA
M00060.metal.pos.txt.gz	Gastric cancer	307	rs2713737	A	G	A	G	-0.006	-0.0121	0.44	0.462684	FALSE	FALSE	FALSE	ebi-a-GCST90018849	3	100767398	0.0159	476116	0.4474	TRUE	igd	0.001	1.973e-09	5589		TRUE	reported	2	TRUE	0.0064	35.9871	FALSE	rs2713737	rs2713737	NA	NA	NA	NA
M00060.metal.pos.txt.gz	Gastric cancer	308	rs2722276	A	G	A	G	0.0048	-0.0214	0.523	0.500922	FALSE	FALSE	FALSE	ebi-a-GCST90018849	7	37989178	0.0161	476116	0.1848	TRUE	igd	0.0009	8.702e-08	7351		TRUE	reported	2	TRUE	0.00385455	28.4367	FALSE	rs2722276	rs2722276	NA	NA	NA	NA
M00060.metal.pos.txt.gz	Gastric cancer	309	rs2819322	T	C	T	C	-0.0043	-0.0099	0.4589	0.436464	FALSE	FALSE	FALSE	ebi-a-GCST90018849	1	162281028	0.0164	476116	0.5471	TRUE	igd	0.0009	1.789e-06	7351		TRUE	reported	2	TRUE	0.0030957	22.8209	FALSE	rs2819322	rs2819322	NA	NA	NA	NA
M00060.metal.pos.txt.gz	Gastric cancer	310	rs2834578	T	C	T	C	0.0045	-0.0198	0.3986	0.465319	FALSE	FALSE	FALSE	ebi-a-GCST90018849	21	36059609	0.0162	476116	0.2218	TRUE	igd	0.0009	7.24e-07	7351		TRUE	reported	2	TRUE	0.00338937	24.9932	FALSE	rs2834578	rs2834578	NA	NA	NA	NA
M00060.metal.pos.txt.gz	Gastric cancer	311	rs2834803	A	G	A	G	0.004	-0.0166	0.5707	0.564006	FALSE	FALSE	FALSE	ebi-a-GCST90018849	21	36518018	0.016	476116	0.298	TRUE	igd	0.0009	8.134e-06	7351		TRUE	reported	2	TRUE	0.00267993	19.7477	FALSE	rs2834803	rs2834803	NA	NA	NA	NA
M00060.metal.pos.txt.gz	Gastric cancer	312	rs2898645	T	C	T	C	-0.005	-0.0011	0.545	0.462549	FALSE	FALSE	FALSE	ebi-a-GCST90018849	17	75332699	0.0176	476116	0.9507	TRUE	igd	0.001	5.733e-07	5589		TRUE	reported	2	TRUE	0.00445315	24.9911	FALSE	rs2898645	rs2898645	NA	NA	NA	NA
M00060.metal.pos.txt.gz	Gastric cancer	313	rs2933284	T	C	T	C	0.0042	0.0299	0.3898	0.32508	FALSE	FALSE	FALSE	ebi-a-GCST90018849	3	11021945	0.0219	476116	0.1714	TRUE	igd	0.0009	2.86e-06	7351		TRUE	reported	2	TRUE	0.00295381	21.7719	FALSE	rs2933284	rs2933284	NA	NA	NA	NA
M00060.metal.pos.txt.gz	Gastric cancer	314	rs295520	A	T	A	T	0.0041	-0.0099	0.5846	0.59675	FALSE	TRUE	FALSE	ebi-a-GCST90018849	3	139296712	0.0165	476116	0.5509	TRUE	igd	0.0009	5.033e-06	7351		TRUE	reported	2	TRUE	0.00281522	20.7474	FALSE	rs295520	rs295520	NA	NA	NA	NA
M00060.metal.pos.txt.gz	Gastric cancer	315	rs308780	T	C	T	C	-0.0042	-0.0294	0.4655	0.388985	FALSE	FALSE	FALSE	ebi-a-GCST90018849	11	88211271	0.0183	476116	0.1076	TRUE	igd	0.0009	2.861e-06	7351		TRUE	reported	2	TRUE	0.00295381	21.7719	FALSE	rs308780	rs308780	NA	NA	NA	NA
M00060.metal.pos.txt.gz	Gastric cancer	316	rs3102519	A	G	A	G	0.0048	-0.0047	0.375	0.422695	FALSE	FALSE	FALSE	ebi-a-GCST90018849	8	96791410	0.0158	476116	0.7669	TRUE	igd	0.0009	7.83e-08	7351		TRUE	reported	2	TRUE	0.00385455	28.4367	FALSE	rs3102519	rs3102519	NA	NA	NA	NA
M00060.metal.pos.txt.gz	Gastric cancer	317	rs348869	A	G	A	G	-0.0043	-0.0093	0.5108	0.55046	FALSE	FALSE	FALSE	ebi-a-GCST90018849	3	100987978	0.0173	476116	0.5886	TRUE	igd	0.0009	1.954e-06	7351		TRUE	reported	2	TRUE	0.0030957	22.8209	FALSE	rs348869	rs348869	NA	NA	NA	NA
M00060.metal.pos.txt.gz	Gastric cancer	318	rs3775574	A	G	A	G	-0.0044	-0.0071	0.6047	0.534394	FALSE	FALSE	FALSE	ebi-a-GCST90018849	4	185370066	0.0165	476116	0.668099	TRUE	igd	0.0009	3.133e-06	7351		TRUE	reported	2	TRUE	0.00324089	23.8947	FALSE	rs3775574	rs3775574	NA	NA	NA	NA
M00060.metal.pos.txt.gz	Gastric cancer	319	rs37959	T	C	T	C	0.0044	-0.0022	0.3912	0.352664	FALSE	FALSE	FALSE	ebi-a-GCST90018849	7	8002389	0.0167	476116	0.8954	TRUE	igd	0.0009	1.708e-06	7351		TRUE	reported	2	TRUE	0.00324089	23.8947	FALSE	rs37959	rs37959	NA	NA	NA	NA
M00060.metal.pos.txt.gz	Gastric cancer	320	rs3802681	T	C	T	C	0.0045	-0.0401	0.6144	0.647709	FALSE	FALSE	FALSE	ebi-a-GCST90018849	10	104114328	0.0172	476116	0.0199402	TRUE	igd	0.0009	5.437e-07	7351		TRUE	reported	2	TRUE	0.00338937	24.9932	FALSE	rs3802681	rs3802681	NA	NA	NA	NA
M00060.metal.pos.txt.gz	Gastric cancer	321	rs390836	A	T	A	T	0.0045	0.0225	0.415	0.351109	FALSE	TRUE	FALSE	ebi-a-GCST90018849	20	15057002	0.0191	476116	0.2397	TRUE	igd	0.0009	8.059e-07	7351		TRUE	reported	2	TRUE	0.00338937	24.9932	FALSE	rs390836	rs390836	NA	NA	NA	NA
M00060.metal.pos.txt.gz	Gastric cancer	322	rs3924223	A	G	A	G	-0.0041	-0.0433	0.549	0.50373	FALSE	FALSE	FALSE	ebi-a-GCST90018849	1	222079194	0.0163	476116	0.00792501	TRUE	igd	0.0009	6.182e-06	7351		TRUE	reported	2	TRUE	0.00281522	20.7474	FALSE	rs3924223	rs3924223	NA	NA	NA	NA
M00060.metal.pos.txt.gz	Gastric cancer	323	rs4074961	T	C	T	C	-0.0044	-0.0016	0.4317	0.509528	FALSE	FALSE	FALSE	ebi-a-GCST90018849	1	38092723	0.0164	476116	0.9218	TRUE	igd	0.001	4.228e-06	7351		TRUE	reported	2	TRUE	0.00262674	19.3547	FALSE	rs4074961	rs4074961	NA	NA	NA	NA
M00060.metal.pos.txt.gz	Gastric cancer	324	rs4077470	T	C	T	C	-0.0045	-0.0021	0.5403	0.566131	FALSE	FALSE	FALSE	ebi-a-GCST90018849	12	5596812	0.016	476116	0.8979	TRUE	igd	0.0009	4.646e-07	7351		TRUE	reported	2	TRUE	0.00338937	24.9932	FALSE	rs4077470	rs4077470	NA	NA	NA	NA
M00060.metal.pos.txt.gz	Gastric cancer	325	rs4148593	A	G	A	G	0.005	0.0099	0.624	0.60597	FALSE	FALSE	FALSE	ebi-a-GCST90018849	3	183649870	0.0158	476116	0.5305	TRUE	igd	0.001	5.733e-07	5589		TRUE	reported	2	TRUE	0.00445315	24.9911	FALSE	rs4148593	rs4148593	NA	NA	NA	NA
M00060.metal.pos.txt.gz	Gastric cancer	326	rs417144	T	C	T	C	0.0046	-0.0172	0.3507	0.396355	FALSE	FALSE	FALSE	ebi-a-GCST90018849	2	79251847	0.0158	476116	0.2746	TRUE	igd	0.0009	2.565e-07	7351		TRUE	reported	2	TRUE	0.00354114	26.1163	FALSE	rs417144	rs417144	NA	NA	NA	NA
M00060.metal.pos.txt.gz	Gastric cancer	327	rs4276770	A	G	A	G	-0.0041	0.0151	0.3999	0.387196	FALSE	FALSE	FALSE	ebi-a-GCST90018849	9	25256654	0.0162	476116	0.3511	TRUE	igd	0.0009	5.113e-06	7351		TRUE	reported	2	TRUE	0.00281522	20.7474	FALSE	rs4276770	rs4276770	NA	NA	NA	NA
M00060.metal.pos.txt.gz	Gastric cancer	328	rs4499783	T	C	T	C	-0.004	-0.0412	0.5958	0.62083	FALSE	FALSE	FALSE	ebi-a-GCST90018849	5	65967123	0.0172	476116	0.0163599	TRUE	igd	0.0009	7.582e-06	7351		TRUE	reported	2	TRUE	0.00267993	19.7477	FALSE	rs4499783	rs4499783	NA	NA	NA	NA
M00060.metal.pos.txt.gz	Gastric cancer	329	rs4531478	A	G	A	G	0.0041	0.0235	0.4713	0.376843	FALSE	FALSE	FALSE	ebi-a-GCST90018849	11	68482489	0.0175	476116	0.1789	TRUE	igd	0.0009	4.451e-06	7351		TRUE	reported	2	TRUE	0.00281522	20.7474	FALSE	rs4531478	rs4531478	NA	NA	NA	NA
M00060.metal.pos.txt.gz	Gastric cancer	330	rs4681618	A	G	A	G	-0.0042	-0.0013	0.5793	0.556215	FALSE	FALSE	FALSE	ebi-a-GCST90018849	3	150146026	0.0157	476116	0.9317	TRUE	igd	0.0009	3.149e-06	7351		TRUE	reported	2	TRUE	0.00295381	21.7719	FALSE	rs4681618	rs4681618	NA	NA	NA	NA
M00060.metal.pos.txt.gz	Gastric cancer	331	rs4726308	T	G	T	G	-0.0042	-0.0234	0.3944	0.449011	FALSE	FALSE	FALSE	ebi-a-GCST90018849	7	153290520	0.0169	476116	0.1662	TRUE	igd	0.0009	3.346e-06	7351		TRUE	reported	2	TRUE	0.00295381	21.7719	FALSE	rs4726308	rs4726308	NA	NA	NA	NA
M00060.metal.pos.txt.gz	Gastric cancer	332	rs4741887	A	G	A	G	-0.0047	-0.0116	0.4584	0.536835	FALSE	FALSE	FALSE	ebi-a-GCST90018849	9	4079470	0.0167	476116	0.4882	TRUE	igd	0.0009	1.68e-07	7351		TRUE	reported	2	TRUE	0.00369621	27.2642	FALSE	rs4741887	rs4741887	NA	NA	NA	NA
M00060.metal.pos.txt.gz	Gastric cancer	333	rs4758270	A	G	A	G	-0.0048	0.0027	0.6483	0.577694	FALSE	FALSE	FALSE	ebi-a-GCST90018849	11	8042616	0.0163	476116	0.8696	TRUE	igd	0.0009	2.013e-07	7351		TRUE	reported	2	TRUE	0.00385455	28.4367	FALSE	rs4758270	rs4758270	NA	NA	NA	NA
M00060.metal.pos.txt.gz	Gastric cancer	334	rs4767788	A	G	A	G	0.0047	0.0049	0.4189	0.410689	FALSE	FALSE	FALSE	ebi-a-GCST90018849	12	119574210	0.016	476116	0.759	TRUE	igd	0.0009	5.738e-07	7351		TRUE	reported	2	TRUE	0.00369621	27.2642	FALSE	rs4767788	rs4767788	NA	NA	NA	NA
M00060.metal.pos.txt.gz	Gastric cancer	335	rs477992	A	G	A	G	-0.0047	0.0175	0.3228	0.256662	FALSE	FALSE	FALSE	ebi-a-GCST90018849	1	120257576	0.0274	476116	0.5226	TRUE	igd	0.0009	1.999e-07	7351		TRUE	reported	2	TRUE	0.00369621	27.2642	FALSE	rs477992	rs477992	NA	NA	NA	NA
M00060.metal.pos.txt.gz	Gastric cancer	336	rs4795552	A	G	A	G	-0.0047	-0.016	0.3894	0.337397	FALSE	FALSE	FALSE	ebi-a-GCST90018849	17	25613381	0.0183	476116	0.3828	TRUE	igd	0.0009	1.545e-07	7351		TRUE	reported	2	TRUE	0.00369621	27.2642	FALSE	rs4795552	rs4795552	NA	NA	NA	NA
M00060.metal.pos.txt.gz	Gastric cancer	337	rs481781	T	C	T	C	0.0044	0.0177	0.5409	0.490417	FALSE	FALSE	FALSE	ebi-a-GCST90018849	3	169940045	0.0161	476116	0.2715	TRUE	igd	0.0009	9.144e-07	7351		TRUE	reported	2	TRUE	0.00324089	23.8947	FALSE	rs481781	rs481781	NA	NA	NA	NA
M00060.metal.pos.txt.gz	Gastric cancer	338	rs4851946	A	G	A	G	0.0042	-0.0167	0.5706	0.575467	FALSE	FALSE	FALSE	ebi-a-GCST90018849	2	106839924	0.0158	476116	0.2894	TRUE	igd	0.0009	2.195e-06	7351		TRUE	reported	2	TRUE	0.00295381	21.7719	FALSE	rs4851946	rs4851946	NA	NA	NA	NA
M00060.metal.pos.txt.gz	Gastric cancer	339	rs4875397	A	G	A	G	-0.0042	0.0276	0.5599	0.679788	FALSE	FALSE	FALSE	ebi-a-GCST90018849	8	4700011	0.0337	476116	0.414	TRUE	igd	0.0009	3.037e-06	7351		TRUE	reported	2	TRUE	0.00295381	21.7719	FALSE	rs4875397	rs4875397	NA	NA	NA	NA
M00060.metal.pos.txt.gz	Gastric cancer	340	rs4889294	T	C	T	C	-0.0041	-0.0015	0.5449	0.635726	FALSE	FALSE	FALSE	ebi-a-GCST90018849	16	81303759	0.0207	476116	0.9405	TRUE	igd	0.0009	3.646e-06	7351		TRUE	reported	2	TRUE	0.00281522	20.7474	FALSE	rs4889294	rs4889294	NA	NA	NA	NA
M00060.metal.pos.txt.gz	Gastric cancer	341	rs4920094	A	G	A	G	0.004	-0.0123	0.3912	0.452321	FALSE	FALSE	FALSE	ebi-a-GCST90018849	21	43786333	0.0168	476116	0.4643	TRUE	igd	0.0009	7.179e-06	7351		TRUE	reported	2	TRUE	0.00267993	19.7477	FALSE	rs4920094	rs4920094	NA	NA	NA	NA
M00060.metal.pos.txt.gz	Gastric cancer	342	rs4921412	C	G	C	G	-0.0042	-0.0016	0.3864	0.33631	FALSE	TRUE	FALSE	ebi-a-GCST90018849	5	161158782	0.0184	476116	0.9324	TRUE	igd	0.0009	2.781e-06	7351		TRUE	reported	2	TRUE	0.00295381	21.7719	FALSE	rs4921412	rs4921412	NA	NA	NA	NA
M00060.metal.pos.txt.gz	Gastric cancer	343	rs4935115	A	G	A	G	0.0045	-0.03	0.529	0.502759	FALSE	FALSE	FALSE	ebi-a-GCST90018849	10	56396781	0.016	476116	0.0615007	TRUE	igd	0.0009	5.754e-07	7351		TRUE	reported	2	TRUE	0.00338937	24.9932	FALSE	rs4935115	rs4935115	NA	NA	NA	NA
M00060.metal.pos.txt.gz	Gastric cancer	344	rs4968791	A	G	A	G	-0.0043	0.0149	0.5344	0.515779	FALSE	FALSE	FALSE	ebi-a-GCST90018849	17	67402795	0.016	476116	0.3507	TRUE	igd	0.0009	1.476e-06	7351		TRUE	reported	2	TRUE	0.0030957	22.8209	FALSE	rs4968791	rs4968791	NA	NA	NA	NA
M00060.metal.pos.txt.gz	Gastric cancer	345	rs6003916	T	C	T	C	0.0087	0.0277	0.8966	0.847128	FALSE	FALSE	FALSE	ebi-a-GCST90018849	22	24186823	0.0205	476116	0.1758	TRUE	igd	0.0018	1.057e-06	7351		TRUE	reported	2	TRUE	0.00316788	23.3548	FALSE	rs6003916	rs6003916	NA	NA	NA	NA
M00060.metal.pos.txt.gz	Gastric cancer	346	rs606798	T	G	T	G	0.004	-0.0209	0.3722	0.310515	FALSE	FALSE	FALSE	ebi-a-GCST90018849	18	34905440	0.0193	476116	0.28	TRUE	igd	0.0009	9.901e-06	7351		TRUE	reported	2	TRUE	0.00267993	19.7477	FALSE	rs606798	rs606798	NA	NA	NA	NA
M00060.metal.pos.txt.gz	Gastric cancer	347	rs6103894	T	G	T	G	-0.0043	0.0038	0.5939	0.647786	FALSE	FALSE	FALSE	ebi-a-GCST90018849	20	43480679	0.0182	476116	0.8366	TRUE	igd	0.0009	2.705e-06	7351		TRUE	reported	2	TRUE	0.0030957	22.8209	FALSE	rs6103894	rs6103894	NA	NA	NA	NA
M00060.metal.pos.txt.gz	Gastric cancer	348	rs618001	T	C	T	C	0.0041	-0.0001	0.5857	0.598324	FALSE	FALSE	FALSE	ebi-a-GCST90018849	11	85756362	0.0168	476116	0.9968	TRUE	igd	0.0009	4.176e-06	7351		TRUE	reported	2	TRUE	0.00281522	20.7474	FALSE	rs618001	rs618001	NA	NA	NA	NA
M00060.metal.pos.txt.gz	Gastric cancer	349	rs623111	A	C	A	C	0.0041	0.0134	0.3678	0.396869	FALSE	FALSE	FALSE	ebi-a-GCST90018849	1	191393679	0.0157	476116	0.3946	TRUE	igd	0.0009	6.376e-06	7351		TRUE	reported	2	TRUE	0.00281522	20.7474	FALSE	rs623111	rs623111	NA	NA	NA	NA
M00060.metal.pos.txt.gz	Gastric cancer	350	rs631750	T	C	T	C	0.0041	0.0154	0.3544	0.372203	FALSE	FALSE	FALSE	ebi-a-GCST90018849	12	4075855	0.0159	476116	0.3329	TRUE	igd	0.0009	7.506e-06	7351		TRUE	reported	2	TRUE	0.00281522	20.7474	FALSE	rs631750	rs631750	NA	NA	NA	NA
M00060.metal.pos.txt.gz	Gastric cancer	351	rs637828	A	C	A	C	0.0041	0.0274	0.5424	0.652797	FALSE	FALSE	FALSE	ebi-a-GCST90018849	18	60153289	0.0288	476116	0.3408	TRUE	igd	0.0009	5.812e-06	7351		TRUE	reported	2	TRUE	0.00281522	20.7474	FALSE	rs637828	rs637828	NA	NA	NA	NA
M00060.metal.pos.txt.gz	Gastric cancer	352	rs6470194	A	G	A	G	0.005	-0.033	0.406	0.41489	FALSE	FALSE	FALSE	ebi-a-GCST90018849	8	124863492	0.017	476116	0.0513299	TRUE	igd	0.001	5.733e-07	5589		TRUE	reported	2	TRUE	0.00445315	24.9911	FALSE	rs6470194	rs6470194	NA	NA	NA	NA
M00060.metal.pos.txt.gz	Gastric cancer	353	rs6475359	A	G	A	G	-0.0046	-0.0217	0.4127	0.469687	FALSE	FALSE	FALSE	ebi-a-GCST90018849	9	1975279	0.0169	476116	0.2002	TRUE	igd	0.0009	3.573e-07	7351		TRUE	reported	2	TRUE	0.00354114	26.1163	FALSE	rs6475359	rs6475359	NA	NA	NA	NA
M00060.metal.pos.txt.gz	Gastric cancer	354	rs6518309	A	C	A	C	0.0043	-0.0022	0.6195	0.669997	FALSE	FALSE	FALSE	ebi-a-GCST90018849	21	45047992	0.0188	476116	0.9071	TRUE	igd	0.0009	1.78e-06	7351		TRUE	reported	2	TRUE	0.0030957	22.8209	FALSE	rs6518309	rs6518309	NA	NA	NA	NA
M00060.metal.pos.txt.gz	Gastric cancer	355	rs6543342	T	C	T	C	0.004	0.0028	0.3778	0.364269	FALSE	FALSE	FALSE	ebi-a-GCST90018849	2	106462256	0.0162	476116	0.8625	TRUE	igd	0.0009	8.561e-06	7351		TRUE	reported	2	TRUE	0.00267993	19.7477	FALSE	rs6543342	rs6543342	NA	NA	NA	NA
M00060.metal.pos.txt.gz	Gastric cancer	356	rs6562776	A	G	A	G	-0.0043	-0.0179	0.6116	0.68402	FALSE	FALSE	FALSE	ebi-a-GCST90018849	13	74196887	0.0219	476116	0.412	TRUE	igd	0.0009	1.645e-06	7351		TRUE	reported	2	TRUE	0.0030957	22.8209	FALSE	rs6562776	rs6562776	NA	NA	NA	NA
M00060.metal.pos.txt.gz	Gastric cancer	357	rs6588636	T	C	T	C	-0.004	0.0344	0.611	0.565498	FALSE	FALSE	FALSE	ebi-a-GCST90018849	1	56946799	0.0158	476116	0.0289501	TRUE	igd	0.0009	9.935e-06	7351		TRUE	reported	2	TRUE	0.00267993	19.7477	FALSE	rs6588636	rs6588636	NA	NA	NA	NA
M00060.metal.pos.txt.gz	Gastric cancer	358	rs6735596	A	C	A	C	-0.0052	0.0194	0.6267	0.697823	FALSE	FALSE	FALSE	ebi-a-GCST90018849	2	228093883	0.0232	476116	0.4049	TRUE	igd	0.0009	1.153e-08	7351		TRUE	reported	2	TRUE	0.00452072	33.3736	FALSE	rs6735596	rs6735596	NA	NA	NA	NA
M00060.metal.pos.txt.gz	Gastric cancer	359	rs6737109	T	C	T	C	0.0051	0.0118	0.5761	0.611582	FALSE	FALSE	FALSE	ebi-a-GCST90018849	2	23179531	0.0176	476116	0.5028	TRUE	igd	0.0009	1.454e-08	7351		TRUE	reported	2	TRUE	0.00434927	32.1024	FALSE	rs6737109	rs6737109	NA	NA	NA	NA
M00060.metal.pos.txt.gz	Gastric cancer	360	rs679563	A	G	A	G	-0.0045	-0.0145	0.4837	0.587492	FALSE	FALSE	FALSE	ebi-a-GCST90018849	1	7971078	0.0226	476116	0.5197	TRUE	igd	0.0009	7.128e-07	7351		TRUE	reported	2	TRUE	0.00338937	24.9932	FALSE	rs679563	rs679563	NA	NA	NA	NA
M00060.metal.pos.txt.gz	Gastric cancer	361	rs6820011	T	G	T	G	-0.0051	0.0177	0.5152	0.539876	FALSE	FALSE	FALSE	ebi-a-GCST90018849	4	167390955	0.0158	476116	0.2613	TRUE	igd	0.0009	1.182e-08	7351		TRUE	reported	2	TRUE	0.00434927	32.1024	FALSE	rs6820011	rs6820011	NA	NA	NA	NA
M00060.metal.pos.txt.gz	Gastric cancer	362	rs6820313	T	G	T	G	0.0049	0.0194	0.5169	0.615386	FALSE	FALSE	FALSE	ebi-a-GCST90018849	4	140134659	0.0207	476116	0.3488	TRUE	igd	0.0009	4.651e-08	7351		TRUE	reported	2	TRUE	0.00401618	29.6339	FALSE	rs6820313	rs6820313	NA	NA	NA	NA
M00060.metal.pos.txt.gz	Gastric cancer	363	rs6822279	A	C	A	C	-0.0041	-0.027	0.3969	0.521397	FALSE	FALSE	FALSE	ebi-a-GCST90018849	4	99745705	0.0204	476116	0.1842	TRUE	igd	0.0009	4.788e-06	7351		TRUE	reported	2	TRUE	0.00281522	20.7474	FALSE	rs6822279	rs6822279	NA	NA	NA	NA
M00060.metal.pos.txt.gz	Gastric cancer	364	rs682359	T	G	T	G	0.004	-0.0095	0.5813	0.585662	FALSE	FALSE	FALSE	ebi-a-GCST90018849	15	42426833	0.0166	476116	0.5646	TRUE	igd	0.0009	6.342e-06	7351		TRUE	reported	2	TRUE	0.00267993	19.7477	FALSE	rs682359	rs682359	NA	NA	NA	NA
M00060.metal.pos.txt.gz	Gastric cancer	365	rs6833720	A	G	A	G	-0.0046	0.0198	0.4766	0.486224	FALSE	FALSE	FALSE	ebi-a-GCST90018849	4	19924591	0.0157	476116	0.208	TRUE	igd	0.0009	2.219e-07	7351		TRUE	reported	2	TRUE	0.00354114	26.1163	FALSE	rs6833720	rs6833720	NA	NA	NA	NA
M00060.metal.pos.txt.gz	Gastric cancer	366	rs697311	A	G	A	G	0.0041	-0.0365	0.3792	0.389775	FALSE	FALSE	FALSE	ebi-a-GCST90018849	11	29675343	0.016	476116	0.0222101	TRUE	igd	0.0009	4.581e-06	7351		TRUE	reported	2	TRUE	0.00281522	20.7474	FALSE	rs697311	rs697311	NA	NA	NA	NA
M00060.metal.pos.txt.gz	Gastric cancer	367	rs6982408	T	G	T	G	-0.0042	-0.0182	0.4435	0.441897	FALSE	FALSE	FALSE	ebi-a-GCST90018849	8	60673486	0.0158	476116	0.2492	TRUE	igd	0.0009	2.322e-06	7351		TRUE	reported	2	TRUE	0.00295381	21.7719	FALSE	rs6982408	rs6982408	NA	NA	NA	NA
M00060.metal.pos.txt.gz	Gastric cancer	368	rs699856	T	C	T	C	0.004	-0.0234	0.3661	0.441405	FALSE	FALSE	FALSE	ebi-a-GCST90018849	1	75089136	0.016	476116	0.1448	TRUE	igd	0.0009	7.449e-06	7351		TRUE	reported	2	TRUE	0.00267993	19.7477	FALSE	rs699856	rs699856	NA	NA	NA	NA
M00060.metal.pos.txt.gz	Gastric cancer	369	rs7073430	A	C	A	C	0.004	-0.0084	0.4008	0.337095	FALSE	FALSE	FALSE	ebi-a-GCST90018849	10	64454881	0.0201	476116	0.677801	TRUE	igd	0.0009	9.946e-06	7351		TRUE	reported	2	TRUE	0.00267993	19.7477	FALSE	rs7073430	rs7073430	NA	NA	NA	NA
M00060.metal.pos.txt.gz	Gastric cancer	370	rs7121554	T	C	T	C	-0.007	-0.027	0.2573	0.196288	FALSE	FALSE	FALSE	ebi-a-GCST90018849	11	112048051	0.0442	476116	0.5418	TRUE	igd	0.0016	6.309e-06	7351		TRUE	reported	2	TRUE	0.00259705	19.1354	FALSE	rs7121554	rs7121554	NA	NA	NA	NA
M00060.metal.pos.txt.gz	Gastric cancer	371	rs7137008	A	G	A	G	0.0046	-0.013	0.4468	0.416431	FALSE	FALSE	FALSE	ebi-a-GCST90018849	12	96159905	0.0166	476116	0.431	TRUE	igd	0.0009	2.601e-07	7351		TRUE	reported	2	TRUE	0.00354114	26.1163	FALSE	rs7137008	rs7137008	NA	NA	NA	NA
M00060.metal.pos.txt.gz	Gastric cancer	372	rs720293	A	G	A	G	0.0043	0.003	0.4312	0.477789	FALSE	FALSE	FALSE	ebi-a-GCST90018849	11	43036313	0.0164	476116	0.854	TRUE	igd	0.0009	2.528e-06	7351		TRUE	reported	2	TRUE	0.0030957	22.8209	FALSE	rs720293	rs720293	NA	NA	NA	NA
M00060.metal.pos.txt.gz	Gastric cancer	373	rs720625	A	G	A	G	-0.0046	-0.0023	0.6267	0.525953	FALSE	FALSE	FALSE	ebi-a-GCST90018849	3	45810094	0.0175	476116	0.8963	TRUE	igd	0.0009	4.655e-07	7351		TRUE	reported	2	TRUE	0.00354114	26.1163	FALSE	rs720625	rs720625	NA	NA	NA	NA
M00060.metal.pos.txt.gz	Gastric cancer	374	rs720816	A	G	A	G	0.004	-0.0042	0.5425	0.544481	FALSE	FALSE	FALSE	ebi-a-GCST90018849	7	41775748	0.0158	476116	0.791799	TRUE	igd	0.0009	7.764e-06	7351		TRUE	reported	2	TRUE	0.00267993	19.7477	FALSE	rs720816	rs720816	NA	NA	NA	NA
M00060.metal.pos.txt.gz	Gastric cancer	375	rs7301176	T	C	T	C	0.0043	0.004	0.4603	0.384838	FALSE	FALSE	FALSE	ebi-a-GCST90018849	12	48790991	0.0196	476116	0.8384	TRUE	igd	0.0009	1.861e-06	7351		TRUE	reported	2	TRUE	0.0030957	22.8209	FALSE	rs7301176	rs7301176	NA	NA	NA	NA
M00060.metal.pos.txt.gz	Gastric cancer	376	rs7329192	T	C	T	C	-0.0042	-0.0299	0.5277	0.589089	FALSE	FALSE	FALSE	ebi-a-GCST90018849	13	85068774	0.0173	476116	0.0847091	TRUE	igd	0.0009	3.165e-06	7351		TRUE	reported	2	TRUE	0.00295381	21.7719	FALSE	rs7329192	rs7329192	NA	NA	NA	NA
M00060.metal.pos.txt.gz	Gastric cancer	377	rs7366464	T	C	T	C	-0.0075	-0.0217	0.1258	0.141262	FALSE	FALSE	FALSE	ebi-a-GCST90018849	1	232359758	0.0218	476116	0.3198	TRUE	igd	0.0017	7.783e-06	7351		TRUE	reported	2	TRUE	0.00264077	19.4584	FALSE	rs7366464	rs7366464	NA	NA	NA	NA
M00060.metal.pos.txt.gz	Gastric cancer	378	rs7513382	T	G	T	G	-0.004	-0.0152	0.5171	0.49469	FALSE	FALSE	FALSE	ebi-a-GCST90018849	1	160372109	0.0157	476116	0.3319	TRUE	igd	0.0009	7.052e-06	7351		TRUE	reported	2	TRUE	0.00267993	19.7477	FALSE	rs7513382	rs7513382	NA	NA	NA	NA
M00060.metal.pos.txt.gz	Gastric cancer	379	rs7574695	T	C	T	C	-0.0041	-0.0143	0.4769	0.495964	FALSE	FALSE	FALSE	ebi-a-GCST90018849	2	33953186	0.0159	476116	0.369	TRUE	igd	0.0009	5.967e-06	7351		TRUE	reported	2	TRUE	0.00281522	20.7474	FALSE	rs7574695	rs7574695	NA	NA	NA	NA
M00060.metal.pos.txt.gz	Gastric cancer	380	rs7584322	A	C	A	C	-0.0048	0.0174	0.4742	0.414867	FALSE	FALSE	FALSE	ebi-a-GCST90018849	2	71140960	0.0165	476116	0.292	TRUE	igd	0.0009	7.033e-08	7351		TRUE	reported	2	TRUE	0.00385455	28.4367	FALSE	rs7584322	rs7584322	NA	NA	NA	NA
M00060.metal.pos.txt.gz	Gastric cancer	381	rs7584842	T	C	T	C	-0.0051	-0.0163	0.5379	0.592845	FALSE	FALSE	FALSE	ebi-a-GCST90018849	2	11756260	0.0167	476116	0.3295	TRUE	igd	0.0009	1.892e-08	7351		TRUE	reported	2	TRUE	0.00434927	32.1024	FALSE	rs7584842	rs7584842	NA	NA	NA	NA
M00060.metal.pos.txt.gz	Gastric cancer	382	rs759456	T	G	T	G	0.0042	-0.0145	0.6263	0.61924	FALSE	FALSE	FALSE	ebi-a-GCST90018849	2	65194302	0.016	476116	0.3665	TRUE	igd	0.0009	3.733e-06	7351		TRUE	reported	2	TRUE	0.00295381	21.7719	FALSE	rs759456	rs759456	NA	NA	NA	NA
M00060.metal.pos.txt.gz	Gastric cancer	383	rs7622687	A	G	A	G	-0.0041	0.0061	0.4032	0.469639	FALSE	FALSE	FALSE	ebi-a-GCST90018849	3	58168406	0.016	476116	0.704601	TRUE	igd	0.0009	5.212e-06	7351		TRUE	reported	2	TRUE	0.00281522	20.7474	FALSE	rs7622687	rs7622687	NA	NA	NA	NA
M00060.metal.pos.txt.gz	Gastric cancer	384	rs7625991	A	C	A	C	-0.0042	0.0039	0.345	0.325676	FALSE	FALSE	FALSE	ebi-a-GCST90018849	3	44136424	0.0182	476116	0.83	TRUE	igd	0.0009	5.897e-06	7351		TRUE	reported	2	TRUE	0.00295381	21.7719	FALSE	rs7625991	rs7625991	NA	NA	NA	NA
M00060.metal.pos.txt.gz	Gastric cancer	385	rs7647029	A	G	A	G	0.0053	0.0105	0.6479	0.51621	FALSE	FALSE	FALSE	ebi-a-GCST90018849	3	131726722	0.0194	476116	0.5868	TRUE	igd	0.0009	1.021e-08	7351		TRUE	reported	2	TRUE	0.00469544	34.6696	FALSE	rs7647029	rs7647029	NA	NA	NA	NA
M00060.metal.pos.txt.gz	Gastric cancer	386	rs7669967	A	G	A	G	0.004	-0.0373	0.6167	0.484108	FALSE	FALSE	FALSE	ebi-a-GCST90018849	4	156049070	0.0189	476116	0.0484998	TRUE	igd	0.0009	6.827e-06	7351		TRUE	reported	2	TRUE	0.00267993	19.7477	FALSE	rs7669967	rs7669967	NA	NA	NA	NA
M00060.metal.pos.txt.gz	Gastric cancer	387	rs7685009	A	G	A	G	-0.0045	0.0443	0.6582	0.664391	FALSE	FALSE	FALSE	ebi-a-GCST90018849	4	90480831	0.047	476116	0.3464	TRUE	igd	0.0009	6.437e-07	7351		TRUE	reported	2	TRUE	0.00338937	24.9932	FALSE	rs7685009	rs7685009	NA	NA	NA	NA
M00060.metal.pos.txt.gz	Gastric cancer	388	rs7689825	T	C	T	C	0.0046	0.0092	0.643	0.482671	FALSE	FALSE	FALSE	ebi-a-GCST90018849	4	101324700	0.0285	476116	0.7474	TRUE	igd	0.0009	3.97e-07	7351		TRUE	reported	2	TRUE	0.00354114	26.1163	FALSE	rs7689825	rs7689825	NA	NA	NA	NA
M00060.metal.pos.txt.gz	Gastric cancer	389	rs769630	T	C	T	C	0.0041	0.0192	0.6016	0.508081	FALSE	FALSE	FALSE	ebi-a-GCST90018849	3	3822559	0.0175	476116	0.2737	TRUE	igd	0.0009	5.064e-06	7351		TRUE	reported	2	TRUE	0.00281522	20.7474	FALSE	rs769630	rs769630	NA	NA	NA	NA
M00060.metal.pos.txt.gz	Gastric cancer	390	rs7738860	T	C	T	C	-0.0044	-0.0205	0.4518	0.485143	FALSE	FALSE	FALSE	ebi-a-GCST90018849	6	155805281	0.0159	476116	0.1961	TRUE	igd	0.0009	1.312e-06	7351		TRUE	reported	2	TRUE	0.00324089	23.8947	FALSE	rs7738860	rs7738860	NA	NA	NA	NA
M00060.metal.pos.txt.gz	Gastric cancer	391	rs7740614	A	G	A	G	-0.0049	0.0355	0.4838	0.406194	FALSE	FALSE	FALSE	ebi-a-GCST90018849	6	45545851	0.0188	476116	0.0598494	TRUE	igd	0.0009	4.746e-08	7351		TRUE	reported	2	TRUE	0.00401618	29.6339	FALSE	rs7740614	rs7740614	NA	NA	NA	NA
M00060.metal.pos.txt.gz	Gastric cancer	392	rs7795093	A	G	A	G	-0.0044	0.014	0.3813	0.282177	FALSE	FALSE	FALSE	ebi-a-GCST90018849	7	131365443	0.0433	476116	0.746299	TRUE	igd	0.0009	1.474e-06	7351		TRUE	reported	2	TRUE	0.00324089	23.8947	FALSE	rs7795093	rs7795093	NA	NA	NA	NA
M00060.metal.pos.txt.gz	Gastric cancer	393	rs7825809	T	C	T	C	-0.0047	0.0126	0.4319	0.337606	FALSE	FALSE	FALSE	ebi-a-GCST90018849	8	93190822	0.0208	476116	0.5465	TRUE	igd	0.0009	1.549e-07	7351		TRUE	reported	2	TRUE	0.00369621	27.2642	FALSE	rs7825809	rs7825809	NA	NA	NA	NA
M00060.metal.pos.txt.gz	Gastric cancer	394	rs7911876	T	C	T	C	0.0043	-0.0141	0.4276	0.377212	FALSE	FALSE	FALSE	ebi-a-GCST90018849	10	14494240	0.0194	476116	0.4681	TRUE	igd	0.0009	2.757e-06	7351		TRUE	reported	2	TRUE	0.0030957	22.8209	TRUE	rs7911876	rs7911005	T	C	A	G
M00060.metal.pos.txt.gz	Gastric cancer	395	rs7915	A	C	A	C	-0.0049	0.0019	0.6374	0.552014	FALSE	FALSE	FALSE	ebi-a-GCST90018849	15	41106485	0.0169	476116	0.9105	TRUE	igd	0.0009	5.82e-08	7351		TRUE	reported	2	TRUE	0.00401618	29.6339	FALSE	rs7915	rs7915	NA	NA	NA	NA
M00060.metal.pos.txt.gz	Gastric cancer	396	rs7923885	A	G	A	G	-0.0044	-0.0107	0.5257	0.644106	FALSE	FALSE	FALSE	ebi-a-GCST90018849	10	18654871	0.0273	476116	0.6948	TRUE	igd	0.0009	8.078e-07	7351		TRUE	reported	2	TRUE	0.00324089	23.8947	FALSE	rs7923885	rs7923885	NA	NA	NA	NA
M00060.metal.pos.txt.gz	Gastric cancer	397	rs7968823	T	C	T	C	-0.004	0.0221	0.4688	0.437212	FALSE	FALSE	FALSE	ebi-a-GCST90018849	12	59700622	0.0169	476116	0.1909	TRUE	igd	0.0009	8.712e-06	7351		TRUE	reported	2	TRUE	0.00267993	19.7477	FALSE	rs7968823	rs7968823	NA	NA	NA	NA
M00060.metal.pos.txt.gz	Gastric cancer	398	rs797348	A	G	A	G	0.004	-0.0018	0.6447	0.724388	FALSE	FALSE	FALSE	ebi-a-GCST90018849	14	34637150	0.0251	476116	0.9442	TRUE	igd	0.0009	9.666e-06	7351		TRUE	reported	2	TRUE	0.00267993	19.7477	FALSE	rs797348	rs797348	NA	NA	NA	NA
M00060.metal.pos.txt.gz	Gastric cancer	399	rs7996613	T	C	T	C	-0.004	-0.0062	0.4683	0.387857	FALSE	FALSE	FALSE	ebi-a-GCST90018849	13	109428830	0.0208	476116	0.7665	TRUE	igd	0.0009	9.674e-06	7351		TRUE	reported	2	TRUE	0.00267993	19.7477	FALSE	rs7996613	rs7996613	NA	NA	NA	NA
M00060.metal.pos.txt.gz	Gastric cancer	400	rs8003702	T	G	T	G	0.0042	0.0177	0.536	0.518566	FALSE	FALSE	FALSE	ebi-a-GCST90018849	14	25787602	0.0157	476116	0.2593	TRUE	igd	0.0009	2.446e-06	7351		TRUE	reported	2	TRUE	0.00295381	21.7719	FALSE	rs8003702	rs8003702	NA	NA	NA	NA
M00060.metal.pos.txt.gz	Gastric cancer	401	rs8012205	A	G	A	G	-0.0042	0.0079	0.4966	0.515239	FALSE	FALSE	FALSE	ebi-a-GCST90018849	14	25426899	0.0157	476116	0.6158	TRUE	igd	0.0009	2.564e-06	7351		TRUE	reported	2	TRUE	0.00295381	21.7719	FALSE	rs8012205	rs8012205	NA	NA	NA	NA
M00060.metal.pos.txt.gz	Gastric cancer	402	rs8023420	A	C	A	C	-0.0076	0.0612	0.0972	0.106986	FALSE	FALSE	FALSE	ebi-a-GCST90018849	15	67331383	0.0719	476116	0.3945	TRUE	igd	0.0017	8.852e-06	7351		TRUE	reported	2	TRUE	0.00271146	19.9807	FALSE	rs8023420	rs8023420	NA	NA	NA	NA
M00060.metal.pos.txt.gz	Gastric cancer	403	rs8131355	A	G	A	G	-0.0041	0.0182	0.5488	0.556006	FALSE	FALSE	FALSE	ebi-a-GCST90018849	21	40867016	0.0161	476116	0.259	TRUE	igd	0.0009	5.681e-06	7351		TRUE	reported	2	TRUE	0.00281522	20.7474	FALSE	rs8131355	rs8131355	NA	NA	NA	NA
M00060.metal.pos.txt.gz	Gastric cancer	404	rs825885	A	G	A	G	-0.0097	-0.0054	0.1469	0.212538	FALSE	FALSE	FALSE	ebi-a-GCST90018849	12	130410838	0.0193	476116	0.7802	TRUE	igd	0.002	1.558e-06	7351		TRUE	reported	2	TRUE	0.0031897	23.5161	FALSE	rs825885	rs825885	NA	NA	NA	NA
M00060.metal.pos.txt.gz	Gastric cancer	405	rs849327	A	G	A	G	0.0042	-0.0113	0.3492	0.509017	FALSE	FALSE	FALSE	ebi-a-GCST90018849	7	28232457	0.04	476116	0.777301	TRUE	igd	0.0009	3.45e-06	7351		TRUE	reported	2	TRUE	0.00295381	21.7719	FALSE	rs849327	rs849327	NA	NA	NA	NA
M00060.metal.pos.txt.gz	Gastric cancer	406	rs891878	T	G	T	G	-0.0041	-0.009	0.4844	0.453276	FALSE	FALSE	FALSE	ebi-a-GCST90018849	2	1992624	0.0159	476116	0.573801	TRUE	igd	0.0009	6.034e-06	7351		TRUE	reported	2	TRUE	0.00281522	20.7474	FALSE	rs891878	rs891878	NA	NA	NA	NA
M00060.metal.pos.txt.gz	Gastric cancer	407	rs899273	T	C	T	C	0.0042	-0.0332	0.5202	0.506956	FALSE	FALSE	FALSE	ebi-a-GCST90018849	4	189584904	0.0157	476116	0.0343099	TRUE	igd	0.0009	3.334e-06	7351		TRUE	reported	2	TRUE	0.00295381	21.7719	FALSE	rs899273	rs899273	NA	NA	NA	NA
M00060.metal.pos.txt.gz	Gastric cancer	408	rs900532	T	C	T	C	-0.0044	0.0065	0.4524	0.429798	FALSE	FALSE	FALSE	ebi-a-GCST90018849	5	10636077	0.0159	476116	0.6842	TRUE	igd	0.0009	8.99e-07	7351		TRUE	reported	2	TRUE	0.00324089	23.8947	FALSE	rs900532	rs900532	NA	NA	NA	NA
M00060.metal.pos.txt.gz	Gastric cancer	409	rs911981	A	G	A	G	-0.0047	0.018	0.5283	0.492034	FALSE	FALSE	FALSE	ebi-a-GCST90018849	6	44508113	0.0158	476116	0.2545	TRUE	igd	0.0009	2.403e-07	7351		TRUE	reported	2	TRUE	0.00369621	27.2642	FALSE	rs911981	rs911981	NA	NA	NA	NA
M00060.metal.pos.txt.gz	Gastric cancer	410	rs923818	A	G	A	G	0.0041	0.05	0.5072	0.610005	FALSE	FALSE	FALSE	ebi-a-GCST90018849	3	192065903	0.0293	476116	0.0882308	TRUE	igd	0.0009	6.232e-06	7351		TRUE	reported	2	TRUE	0.00281522	20.7474	FALSE	rs923818	rs923818	NA	NA	NA	NA
M00060.metal.pos.txt.gz	Gastric cancer	411	rs9289408	T	C	T	C	0.0047	0.015	0.4701	0.452836	FALSE	FALSE	FALSE	ebi-a-GCST90018849	3	131606610	0.0159	476116	0.3456	TRUE	igd	0.0009	2.45e-07	7351		TRUE	reported	2	TRUE	0.00369621	27.2642	FALSE	rs9289408	rs9289408	NA	NA	NA	NA
M00060.metal.pos.txt.gz	Gastric cancer	412	rs9292230	T	C	T	C	0.0041	-0.0623	0.6218	0.711503	FALSE	FALSE	FALSE	ebi-a-GCST90018849	5	27906291	0.0449	476116	0.1651	TRUE	igd	0.0009	4.63e-06	7351		TRUE	reported	2	TRUE	0.00281522	20.7474	FALSE	rs9292230	rs9292230	NA	NA	NA	NA
M00060.metal.pos.txt.gz	Gastric cancer	413	rs9322464	T	C	T	C	0.004	-0.0082	0.47	0.439756	FALSE	FALSE	FALSE	ebi-a-GCST90018849	6	154748630	0.0158	476116	0.6041	TRUE	igd	0.0009	8.271e-06	7351		TRUE	reported	2	TRUE	0.00267993	19.7477	FALSE	rs9322464	rs9322464	NA	NA	NA	NA
M00060.metal.pos.txt.gz	Gastric cancer	414	rs9369741	T	G	T	G	0.0043	0.0145	0.5822	0.663405	FALSE	FALSE	FALSE	ebi-a-GCST90018849	6	47702934	0.0224	476116	0.516	TRUE	igd	0.0009	2.415e-06	7351		TRUE	reported	2	TRUE	0.0030957	22.8209	FALSE	rs9369741	rs9369741	NA	NA	NA	NA
M00060.metal.pos.txt.gz	Gastric cancer	415	rs9394683	T	C	T	C	-0.004	0.0064	0.5195	0.467671	FALSE	FALSE	FALSE	ebi-a-GCST90018849	6	40308360	0.0172	476116	0.711101	TRUE	igd	0.0009	9.054e-06	7351		TRUE	reported	2	TRUE	0.00267993	19.7477	FALSE	rs9394683	rs9394683	NA	NA	NA	NA
M00060.metal.pos.txt.gz	Gastric cancer	416	rs9403527	T	C	T	C	0.0045	-0.0352	0.3456	0.297114	FALSE	FALSE	FALSE	ebi-a-GCST90018849	6	144047833	0.0198	476116	0.0747705	TRUE	igd	0.0009	9.914e-07	7351		TRUE	reported	2	TRUE	0.00338937	24.9932	FALSE	rs9403527	rs9403527	NA	NA	NA	NA
M00060.metal.pos.txt.gz	Gastric cancer	417	rs9541214	T	C	T	C	-0.005	-0.0086	0.6529	0.691184	FALSE	FALSE	FALSE	ebi-a-GCST90018849	13	35112824	0.0197	476116	0.6635	TRUE	igd	0.0009	3.4e-08	7351		TRUE	reported	2	TRUE	0.00418108	30.8558	FALSE	rs9541214	rs9541214	NA	NA	NA	NA
M00060.metal.pos.txt.gz	Gastric cancer	418	rs979242	T	C	T	C	-0.0043	-0.0212	0.3692	0.437288	FALSE	FALSE	FALSE	ebi-a-GCST90018849	20	18201837	0.0173	476116	0.2182	TRUE	igd	0.0009	2.45e-06	7351		TRUE	reported	2	TRUE	0.0030957	22.8209	FALSE	rs979242	rs979242	NA	NA	NA	NA
M00060.metal.pos.txt.gz	Gastric cancer	419	rs982790	T	C	T	C	-0.0044	0.0202	0.4106	0.428602	FALSE	FALSE	FALSE	ebi-a-GCST90018849	13	91231773	0.0162	476116	0.2129	TRUE	igd	0.0009	3.74e-06	7351		TRUE	reported	2	TRUE	0.00324089	23.8947	FALSE	rs982790	rs982790	NA	NA	NA	NA
M00060.metal.pos.txt.gz	Gastric cancer	420	rs9837954	T	C	T	C	-0.0043	-0.0035	0.6418	0.665518	FALSE	FALSE	FALSE	ebi-a-GCST90018849	3	157316461	0.0176	476116	0.8436	TRUE	igd	0.0009	2.636e-06	7351		TRUE	reported	2	TRUE	0.0030957	22.8209	FALSE	rs9837954	rs9837954	NA	NA	NA	NA
M00060.metal.pos.txt.gz	Gastric cancer	421	rs9889080	A	G	A	G	0.0074	-0.0221	0.1641	0.135138	FALSE	FALSE	FALSE	ebi-a-GCST90018849	16	55926873	0.0302	476116	0.4638	TRUE	igd	0.0016	4.211e-06	7351		TRUE	reported	2	TRUE	0.00290145	21.3848	FALSE	rs9889080	rs9889080	NA	NA	NA	NA
M00060.metal.pos.txt.gz	Gastric cancer	422	rs989960	T	C	T	C	0.0041	-0.0005	0.4175	0.421245	FALSE	FALSE	FALSE	ebi-a-GCST90018849	7	107445727	0.0164	476116	0.9734	TRUE	igd	0.0009	4.662e-06	7351		TRUE	reported	2	TRUE	0.00281522	20.7474	FALSE	rs989960	rs989960	NA	NA	NA	NA
M00060.metal.pos.txt.gz	Gastric cancer	423	rs9903421	T	C	T	C	-0.0041	-0.0499	0.5633	0.674592	FALSE	FALSE	FALSE	ebi-a-GCST90018849	17	39067912	0.0426	476116	0.2422	TRUE	igd	0.0009	7.394e-06	7351		TRUE	reported	2	TRUE	0.00281522	20.7474	FALSE	rs9903421	rs9903421	NA	NA	NA	NA
M00063.metal.pos.txt.gz	Gastric cancer	424	rs10011091	T	C	T	C	0.0086	0.0129	0.8159	0.850546	FALSE	FALSE	FALSE	ebi-a-GCST90018849	4	160932189	0.0257	476116	0.614899	TRUE	igd	0.0018	2.151e-06	7365		TRUE	reported	2	TRUE	0.00308983	22.821	NA	NA	NA	NA	NA	NA	NA
M00063.metal.pos.txt.gz	Gastric cancer	425	rs1005596	A	G	A	G	0.0115	-0.0099	0.1014	0.106066	FALSE	FALSE	FALSE	ebi-a-GCST90018849	17	33142245	0.0229	476116	0.665301	TRUE	igd	0.0025	4.195e-06	7365		TRUE	reported	2	TRUE	0.00286482	21.1543	NA	NA	NA	NA	NA	NA	NA
M00063.metal.pos.txt.gz	Gastric cancer	426	rs10207315	T	G	T	G	0.0078	-0.0234	0.2432	0.228934	FALSE	FALSE	FALSE	ebi-a-GCST90018849	2	21196346	0.0532	476116	0.6599	TRUE	igd	0.0017	4.789e-06	7365		TRUE	reported	2	TRUE	0.00285022	21.0462	NA	NA	NA	NA	NA	NA	NA
M00063.metal.pos.txt.gz	Gastric cancer	427	rs10493549	A	G	A	G	-0.009	-0.0075	0.7989	0.817558	FALSE	FALSE	FALSE	ebi-a-GCST90018849	1	75311145	0.0217	476116	0.7294	TRUE	igd	0.0017	2.274e-07	7365		TRUE	reported	2	TRUE	0.0037911	28.0201	NA	NA	NA	NA	NA	NA	NA
M00063.metal.pos.txt.gz	Gastric cancer	428	rs1077834	T	C	T	C	-0.0113	0.0283	0.7912	0.696778	FALSE	FALSE	FALSE	ebi-a-GCST90018849	15	58723479	0.016	476116	0.0768192	TRUE	igd	0.0023	6.867e-07	7365		TRUE	reported	2	TRUE	0.00326669	24.1314	NA	NA	NA	NA	NA	NA	NA
M00063.metal.pos.txt.gz	Gastric cancer	429	rs11022174	A	G	A	G	0.0101	-0.0073	0.295	0.327384	FALSE	FALSE	FALSE	ebi-a-GCST90018849	11	12123206	0.0184	476116	0.690501	TRUE	igd	0.0023	7.361e-06	7365		TRUE	reported	2	TRUE	0.00261143	19.2783	NA	NA	NA	NA	NA	NA	NA
M00063.metal.pos.txt.gz	Gastric cancer	430	rs11106131	T	G	T	G	-0.0089	-0.008	0.2379	0.238027	FALSE	FALSE	FALSE	ebi-a-GCST90018849	12	78045649	0.0183	476116	0.662599	TRUE	igd	0.0019	1.807e-06	7365		TRUE	reported	2	TRUE	0.00297035	21.9359	NA	NA	NA	NA	NA	NA	NA
M00063.metal.pos.txt.gz	Gastric cancer	431	rs11111293	T	C	T	C	-0.008	-0.009	0.7914	0.796065	FALSE	FALSE	FALSE	ebi-a-GCST90018849	12	102921296	0.0214	476116	0.675499	TRUE	igd	0.0018	6.118e-06	7365		TRUE	reported	2	TRUE	0.00267485	19.7477	NA	NA	NA	NA	NA	NA	NA
M00063.metal.pos.txt.gz	Gastric cancer	432	rs1124515	A	G	A	G	-0.0078	0.0375	0.2539	0.212253	FALSE	FALSE	FALSE	ebi-a-GCST90018849	11	126346842	0.0247	476116	0.1286	TRUE	igd	0.0017	6.006e-06	7365		TRUE	reported	2	TRUE	0.00285022	21.0462	NA	NA	NA	NA	NA	NA	NA
M00063.metal.pos.txt.gz	Gastric cancer	433	rs11610936	T	C	T	C	-0.0121	-0.0099	0.0989	0.0869892	FALSE	FALSE	FALSE	ebi-a-GCST90018849	12	95285404	0.0314	476116	0.7536	TRUE	igd	0.0025	1.343e-06	7365		TRUE	reported	2	TRUE	0.00317058	23.4192	NA	NA	NA	NA	NA	NA	NA
M00063.metal.pos.txt.gz	Gastric cancer	434	rs11813145	A	G	A	G	0.0076	0.0661	0.3414	0.278327	FALSE	FALSE	FALSE	ebi-a-GCST90018849	10	45134272	0.0241	476116	0.00603796	TRUE	igd	0.0017	5.867e-06	7365		TRUE	reported	2	TRUE	0.00270632	19.9807	NA	NA	NA	NA	NA	NA	NA
M00063.metal.pos.txt.gz	Gastric cancer	435	rs12648765	A	G	A	G	0.0564	-0.0803	0.9861	0.981751	FALSE	FALSE	FALSE	ebi-a-GCST90018849	4	60544511	0.0576	476116	0.1634	TRUE	igd	0.0122	3.568e-06	1763		TRUE	reported	2	TRUE	0.0119771	21.3474	NA	NA	NA	NA	NA	NA	NA
M00063.metal.pos.txt.gz	Gastric cancer	436	rs12881791	T	G	T	G	-0.0083	0.0185	0.7603	0.78526	FALSE	FALSE	FALSE	ebi-a-GCST90018849	14	63023507	0.0283	476116	0.5133	TRUE	igd	0.0018	5.911e-06	7365		TRUE	reported	2	TRUE	0.00287863	21.2566	NA	NA	NA	NA	NA	NA	NA
M00063.metal.pos.txt.gz	Gastric cancer	437	rs12896813	T	C	T	C	-0.0082	-0.015	0.1853	0.157509	FALSE	FALSE	FALSE	ebi-a-GCST90018849	14	43029500	0.0258	476116	0.5619	TRUE	igd	0.0018	3.524e-06	7365		TRUE	reported	2	TRUE	0.00280988	20.7475	NA	NA	NA	NA	NA	NA	NA
M00063.metal.pos.txt.gz	Gastric cancer	438	rs1411983	A	T	A	T	-0.0073	0.0188	0.594	0.608759	FALSE	TRUE	FALSE	ebi-a-GCST90018849	9	89236178	0.0162	476116	0.2457	TRUE	igd	0.0017	9.208e-06	7365		TRUE	reported	2	TRUE	0.00249741	18.4344	NA	NA	NA	NA	NA	NA	NA
M00063.metal.pos.txt.gz	Gastric cancer	439	rs1433904	T	C	T	C	0.0442	0.0221	0.0228	0.025577	FALSE	FALSE	FALSE	ebi-a-GCST90018849	11	4819790	0.1419	476116	0.876	TRUE	igd	0.0097	5.056e-06	1763		TRUE	reported	2	TRUE	0.0116403	20.74	NA	NA	NA	NA	NA	NA	NA
M00063.metal.pos.txt.gz	Gastric cancer	440	rs1479402	T	C	T	C	0.0306	0.452	0.0137	0.0102225	FALSE	FALSE	FALSE	ebi-a-GCST90018849	3	61973121	0.2226	476116	0.0422503	TRUE	igd	0.0068	6.854e-06	7365		TRUE	reported	2	TRUE	0.00274195	20.2445	NA	NA	NA	NA	NA	NA	NA
M00063.metal.pos.txt.gz	Gastric cancer	441	rs17182784	T	C	T	C	-0.0082	-0.0392	0.253	0.243317	FALSE	FALSE	FALSE	ebi-a-GCST90018849	2	166100967	0.0223	476116	0.0789205	TRUE	igd	0.0017	2.1e-06	7365		TRUE	reported	2	TRUE	0.00314911	23.2601	NA	NA	NA	NA	NA	NA	NA
M00063.metal.pos.txt.gz	Gastric cancer	442	rs17293443	T	C	T	C	0.0078	0.0506	0.7718	0.798249	FALSE	FALSE	FALSE	ebi-a-GCST90018849	15	67437863	0.0254	476116	0.0464098	TRUE	igd	0.0017	8.091e-06	7365		TRUE	reported	2	TRUE	0.00285022	21.0462	NA	NA	NA	NA	NA	NA	NA
M00063.metal.pos.txt.gz	Gastric cancer	443	rs17683567	T	C	T	C	0.0078	0.047	0.2146	0.167186	FALSE	FALSE	FALSE	ebi-a-GCST90018849	8	133876930	0.0326	476116	0.1493	TRUE	igd	0.0017	7.567e-06	7365		TRUE	reported	2	TRUE	0.00285022	21.0462	NA	NA	NA	NA	NA	NA	NA
M00063.metal.pos.txt.gz	Gastric cancer	444	rs17728920	A	C	A	C	0.0081	-0.089	0.1768	0.170105	FALSE	FALSE	FALSE	ebi-a-GCST90018849	13	26132841	0.0593	476116	0.1333	TRUE	igd	0.0018	5.299e-06	7365		TRUE	reported	2	TRUE	0.00274195	20.2445	NA	NA	NA	NA	NA	NA	NA
M00063.metal.pos.txt.gz	Gastric cancer	445	rs17765253	A	G	A	G	0.0096	0.0373	0.1845	0.218365	FALSE	FALSE	FALSE	ebi-a-GCST90018849	12	54099369	0.018	476116	0.03804	TRUE	igd	0.0018	8.265e-08	7365		TRUE	reported	2	TRUE	0.00384725	28.4367	NA	NA	NA	NA	NA	NA	NA
M00063.metal.pos.txt.gz	Gastric cancer	446	rs2026590	T	G	T	G	0.008	-0.0084	0.2176	0.175233	FALSE	FALSE	FALSE	ebi-a-GCST90018849	9	24833789	0.0255	476116	0.743599	TRUE	igd	0.0017	3.764e-06	7365		TRUE	reported	2	TRUE	0.00299782	22.1393	NA	NA	NA	NA	NA	NA	NA
M00063.metal.pos.txt.gz	Gastric cancer	447	rs2050223	A	G	A	G	-0.0078	0.0203	0.2016	0.299289	FALSE	FALSE	FALSE	ebi-a-GCST90018849	20	15701814	0.0163	476116	0.2129	TRUE	igd	0.0017	7.22e-06	7365		TRUE	reported	2	TRUE	0.00285022	21.0462	NA	NA	NA	NA	NA	NA	NA
M00063.metal.pos.txt.gz	Gastric cancer	448	rs2130712	A	C	A	C	0.0165	-0.052	0.92	0.927742	FALSE	FALSE	FALSE	ebi-a-GCST90018849	4	155247554	0.086	476116	0.5455	TRUE	igd	0.0032	2.429e-07	7365		TRUE	reported	2	TRUE	0.00359692	26.5797	NA	NA	NA	NA	NA	NA	NA
M00063.metal.pos.txt.gz	Gastric cancer	449	rs2259571	T	G	T	G	-0.0078	-0.0536	0.6893	0.604292	FALSE	FALSE	FALSE	ebi-a-GCST90018849	6	31583827	0.0159	476116	0.000761693	TRUE	igd	0.0017	2.864e-06	7365		TRUE	reported	2	TRUE	0.00285022	21.0462	NA	NA	NA	NA	NA	NA	NA
M00063.metal.pos.txt.gz	Gastric cancer	450	rs2407893	A	G	A	G	0.0079	0.0133	0.427	0.445167	FALSE	FALSE	FALSE	ebi-a-GCST90018849	16	61623478	0.0159	476116	0.4007	TRUE	igd	0.0016	1.285e-06	7365		TRUE	reported	2	TRUE	0.00329918	24.3723	NA	NA	NA	NA	NA	NA	NA
M00063.metal.pos.txt.gz	Gastric cancer	451	rs2869804	A	G	A	G	0.0078	0.0927	0.2489	0.241321	FALSE	FALSE	FALSE	ebi-a-GCST90018849	18	14141133	0.0523	476116	0.0762606	TRUE	igd	0.0017	6.503e-06	7365		TRUE	reported	2	TRUE	0.00285022	21.0462	NA	NA	NA	NA	NA	NA	NA
M00063.metal.pos.txt.gz	Gastric cancer	452	rs2870664	T	C	T	C	0.0147	-0.0112	0.4767	0.408956	FALSE	FALSE	FALSE	ebi-a-GCST90018849	20	54283260	0.0164	476116	0.494	TRUE	igd	0.0031	1.602e-06	1763		TRUE	reported	2	TRUE	0.0125937	22.4604	NA	NA	NA	NA	NA	NA	NA
M00063.metal.pos.txt.gz	Gastric cancer	453	rs3747924	T	C	T	C	0.0083	0.0547	0.1781	0.148461	FALSE	FALSE	FALSE	ebi-a-GCST90018849	20	6182755	0.0306	476116	0.0733095	TRUE	igd	0.0018	4.243e-06	7365		TRUE	reported	2	TRUE	0.00287863	21.2566	NA	NA	NA	NA	NA	NA	NA
M00063.metal.pos.txt.gz	Gastric cancer	454	rs3802195	T	G	T	G	0.0086	-0.0269	0.1886	0.192594	FALSE	FALSE	FALSE	ebi-a-GCST90018849	8	99140208	0.0182	476116	0.1399	TRUE	igd	0.0018	1.132e-06	7365		TRUE	reported	2	TRUE	0.00308983	22.821	NA	NA	NA	NA	NA	NA	NA
M00063.metal.pos.txt.gz	Gastric cancer	455	rs3869132	T	C	T	C	0.0079	-0.0547	0.2494	0.295419	FALSE	FALSE	FALSE	ebi-a-GCST90018849	6	31410948	0.0173	476116	0.001573	TRUE	igd	0.0017	4.063e-06	7365		TRUE	reported	2	TRUE	0.00292356	21.5893	NA	NA	NA	NA	NA	NA	NA
M00063.metal.pos.txt.gz	Gastric cancer	456	rs3897960	A	T	A	T	-0.0084	-0.0059	0.2083	0.175302	FALSE	TRUE	FALSE	ebi-a-GCST90018849	4	83701791	0.024	476116	0.8049	TRUE	igd	0.0017	1.287e-06	7365		TRUE	reported	2	TRUE	0.00330408	24.4086	NA	NA	NA	NA	NA	NA	NA
M00063.metal.pos.txt.gz	Gastric cancer	457	rs4401492	T	G	T	G	0.0082	-0.0015	0.1795	0.188734	FALSE	FALSE	FALSE	ebi-a-GCST90018849	4	184611799	0.0193	476116	0.9378	TRUE	igd	0.0018	4.515e-06	7365		TRUE	reported	2	TRUE	0.00280988	20.7475	NA	NA	NA	NA	NA	NA	NA
M00063.metal.pos.txt.gz	Gastric cancer	458	rs445925	A	G	A	G	-0.025	0.002	0.079	0.0901995	FALSE	FALSE	FALSE	ebi-a-GCST90018849	19	45415640	0.0307	476116	0.9484	TRUE	igd	0.004	4.105e-10	5602		TRUE	reported	2	TRUE	0.00692467	39.0486	NA	NA	NA	NA	NA	NA	NA
M00063.metal.pos.txt.gz	Gastric cancer	459	rs4602115	T	G	T	G	0.0146	-0.033	0.7133	0.745391	FALSE	FALSE	FALSE	ebi-a-GCST90018849	18	234473	0.0192	476116	0.0853906	TRUE	igd	0.0033	7.651e-06	1763		TRUE	reported	2	TRUE	0.0109807	19.5517	NA	NA	NA	NA	NA	NA	NA
M00063.metal.pos.txt.gz	Gastric cancer	460	rs4941743	T	C	T	C	0.0087	0.0229	0.2179	0.228461	FALSE	FALSE	FALSE	ebi-a-GCST90018849	13	31664439	0.0191	476116	0.2303	TRUE	igd	0.0017	3.282e-07	7365		TRUE	reported	2	TRUE	0.00354345	26.1832	NA	NA	NA	NA	NA	NA	NA
M00063.metal.pos.txt.gz	Gastric cancer	461	rs602633	T	G	T	G	-0.0102	0.0678	0.2163	0.17975	FALSE	FALSE	FALSE	ebi-a-GCST90018849	1	109821511	0.0276	476116	0.0138299	TRUE	igd	0.0017	5.024e-09	7365		TRUE	reported	2	TRUE	0.00486421	35.9902	NA	NA	NA	NA	NA	NA	NA
M00063.metal.pos.txt.gz	Gastric cancer	462	rs6438950	C	G	C	G	0.0131	0.0128	0.9036	0.881122	FALSE	TRUE	FALSE	ebi-a-GCST90018849	3	96806729	0.0214	476116	0.549201	TRUE	igd	0.0025	1.54e-07	7365		TRUE	reported	2	TRUE	0.00371427	27.4501	NA	NA	NA	NA	NA	NA	NA
M00063.metal.pos.txt.gz	Gastric cancer	463	rs6511720	T	G	T	G	-0.0136	0.1424	0.1197	0.0848785	FALSE	FALSE	FALSE	ebi-a-GCST90018849	19	11202306	0.0678	476116	0.0357001	TRUE	igd	0.0027	3.688e-07	7365		TRUE	reported	2	TRUE	0.00343308	25.3649	NA	NA	NA	NA	NA	NA	NA
M00063.metal.pos.txt.gz	Gastric cancer	464	rs6573766	T	G	T	G	-0.0085	0.0058	0.8061	0.664998	FALSE	FALSE	FALSE	ebi-a-GCST90018849	14	24852046	0.0169	476116	0.7298	TRUE	igd	0.0018	1.549e-06	7365		TRUE	reported	2	TRUE	0.00301861	22.2933	NA	NA	NA	NA	NA	NA	NA
M00063.metal.pos.txt.gz	Gastric cancer	465	rs6603141	A	G	A	G	-0.0081	0.0145	0.258	0.248531	FALSE	FALSE	FALSE	ebi-a-GCST90018849	19	8158074	0.0188	476116	0.4391	TRUE	igd	0.0017	2.608e-06	7365		TRUE	reported	2	TRUE	0.003073	22.6963	NA	NA	NA	NA	NA	NA	NA
M00063.metal.pos.txt.gz	Gastric cancer	466	rs6970076	T	C	T	C	-0.0079	0.0032	0.7679	0.782699	FALSE	FALSE	FALSE	ebi-a-GCST90018849	7	105698143	0.0219	476116	0.8825	TRUE	igd	0.0017	4.366e-06	7365		TRUE	reported	2	TRUE	0.00292356	21.5893	NA	NA	NA	NA	NA	NA	NA
M00063.metal.pos.txt.gz	Gastric cancer	467	rs7595385	T	C	T	C	0.0237	0.0392	0.9759	0.966838	FALSE	FALSE	FALSE	ebi-a-GCST90018849	2	166764552	0.1029	476116	0.702999	TRUE	igd	0.0051	3.833e-06	7365		TRUE	reported	2	TRUE	0.00292356	21.5893	NA	NA	NA	NA	NA	NA	NA
M00063.metal.pos.txt.gz	Gastric cancer	468	rs810551	C	G	C	G	0.008	-0.0268	0.7904	0.789194	FALSE	TRUE	FALSE	ebi-a-GCST90018849	7	73492093	0.0202	476116	0.1846	TRUE	igd	0.0017	4.659e-06	7365		TRUE	reported	2	TRUE	0.00299782	22.1393	NA	NA	NA	NA	NA	NA	NA
M00063.metal.pos.txt.gz	Gastric cancer	469	rs871748	T	C	T	C	-0.0082	-0.0354	0.182	0.284774	FALSE	FALSE	FALSE	ebi-a-GCST90018849	10	5701795	0.0161	476116	0.0280401	TRUE	igd	0.0018	8.562e-06	7365		TRUE	reported	2	TRUE	0.00280988	20.7475	NA	NA	NA	NA	NA	NA	NA
M00063.metal.pos.txt.gz	Gastric cancer	470	rs886282	T	C	T	C	0.0081	0.0046	0.1989	0.211525	FALSE	FALSE	FALSE	ebi-a-GCST90018849	17	55188150	0.0201	476116	0.817	TRUE	igd	0.0018	3.711e-06	7365		TRUE	reported	2	TRUE	0.00274195	20.2445	NA	NA	NA	NA	NA	NA	NA
M00063.metal.pos.txt.gz	Gastric cancer	471	rs927961	T	G	T	G	-0.0079	-0.0027	0.7597	0.796348	FALSE	FALSE	FALSE	ebi-a-GCST90018849	1	41246301	0.0219	476116	0.9004	TRUE	igd	0.0017	5.057e-06	7365		TRUE	reported	2	TRUE	0.00292356	21.5893	NA	NA	NA	NA	NA	NA	NA
M00064.metal.pos.txt.gz	Gastric cancer	472	rs10050054	T	C	T	C	-0.0325	-0.015	0.9828	0.971424	FALSE	FALSE	FALSE	ebi-a-GCST90018849	4	178647306	0.0321	476116	0.641501	TRUE	igd	0.0069	2.583e-06	1760		TRUE	reported	2	TRUE	0.0124485	22.1603	NA	NA	NA	NA	NA	NA	NA
M00064.metal.pos.txt.gz	Gastric cancer	473	rs1498694	A	G	A	G	0.0075	-0.0303	0.4035	0.528691	FALSE	FALSE	FALSE	ebi-a-GCST90018849	12	103257876	0.0248	476116	0.2227	TRUE	igd	0.0011	7.336e-11	7354		TRUE	reported	2	TRUE	0.00628169	46.475	NA	NA	NA	NA	NA	NA	NA
M00064.metal.pos.txt.gz	Gastric cancer	474	rs1565225	A	G	A	G	0.007	0.0025	0.245	0.233602	FALSE	FALSE	FALSE	ebi-a-GCST90018849	8	85687107	0.0221	476116	0.9092	TRUE	igd	0.0015	2.342e-06	5594		TRUE	reported	2	TRUE	0.00387796	21.77	NA	NA	NA	NA	NA	NA	NA
M00064.metal.pos.txt.gz	Gastric cancer	475	rs1722400	A	C	A	C	0.01	0.0021	0.8799	0.852667	FALSE	FALSE	FALSE	ebi-a-GCST90018849	12	103179936	0.077	476116	0.9778	TRUE	igd	0.0021	1.286e-06	7354		TRUE	reported	2	TRUE	0.00307398	22.6696	NA	NA	NA	NA	NA	NA	NA
M00064.metal.pos.txt.gz	Gastric cancer	476	rs2905873	A	C	A	C	0.0055	-0.0054	0.6858	0.679567	FALSE	FALSE	FALSE	ebi-a-GCST90018849	17	29532356	0.0168	476116	0.7492	TRUE	igd	0.0012	2.966e-06	7354		TRUE	reported	2	TRUE	0.0028484	21.0012	NA	NA	NA	NA	NA	NA	NA
M00064.metal.pos.txt.gz	Gastric cancer	477	rs6831907	T	C	T	C	0.0206	-0.1063	0.0395	0.0391618	FALSE	FALSE	FALSE	ebi-a-GCST90018849	4	190761715	0.1151	476116	0.3554	TRUE	igd	0.0046	7.053e-06	1760		TRUE	reported	2	TRUE	0.0112664	20.032	NA	NA	NA	NA	NA	NA	NA
M00513.metal.pos.txt.gz	Gastric cancer	478	rs10426415	A	G	A	G	-0.0086	-0.0058	0.878	0.853403	FALSE	FALSE	FALSE	ebi-a-GCST90018849	19	41183590	0.0211	476116	0.7838	TRUE	igd	0.0018	3.109e-06	7361		TRUE	reported	2	TRUE	0.00309151	22.821	NA	NA	NA	NA	NA	NA	NA
M00513.metal.pos.txt.gz	Gastric cancer	479	rs10519445	A	G	A	G	-0.0045	-0.0269	0.5338	0.513604	FALSE	FALSE	FALSE	ebi-a-GCST90018849	15	24106808	0.0157	476116	0.0879103	TRUE	igd	0.0009	1.846e-06	7361		TRUE	reported	2	TRUE	0.00338478	24.9932	NA	NA	NA	NA	NA	NA	NA
M00513.metal.pos.txt.gz	Gastric cancer	480	rs11054328	T	C	T	C	0.0088	-0.0136	0.1072	0.0759413	FALSE	FALSE	FALSE	ebi-a-GCST90018849	12	11663755	0.0542	476116	0.8014	TRUE	igd	0.0018	1.456e-06	7361		TRUE	reported	2	TRUE	0.0032365	23.8947	NA	NA	NA	NA	NA	NA	NA
M00513.metal.pos.txt.gz	Gastric cancer	481	rs1116866	T	C	T	C	0.0094	0.0796	0.1035	0.077777	FALSE	FALSE	FALSE	ebi-a-GCST90018849	1	96976835	0.0716	476116	0.266	TRUE	igd	0.0018	2.866e-07	7361		TRUE	reported	2	TRUE	0.0036912	27.2642	NA	NA	NA	NA	NA	NA	NA
M00513.metal.pos.txt.gz	Gastric cancer	482	rs11638382	T	C	T	C	-0.0171	-0.0693	0.1875	0.180966	FALSE	FALSE	FALSE	ebi-a-GCST90018849	15	29496888	0.0588	476116	0.2385	TRUE	igd	0.0038	5.062e-06	1763		TRUE	reported	2	TRUE	0.0113557	20.227	NA	NA	NA	NA	NA	NA	NA
M00513.metal.pos.txt.gz	Gastric cancer	483	rs11694230	T	C	T	C	-0.0075	0.0223	0.3363	0.449968	FALSE	FALSE	FALSE	ebi-a-GCST90018849	2	6839127	0.0168	476116	0.1833	TRUE	igd	0.0017	9.003e-06	7361		TRUE	reported	2	TRUE	0.00263719	19.4584	NA	NA	NA	NA	NA	NA	NA
M00513.metal.pos.txt.gz	Gastric cancer	484	rs12175103	A	C	A	C	0.0048	-0.0044	0.4153	0.493167	FALSE	FALSE	FALSE	ebi-a-GCST90018849	6	100706809	0.0166	476116	0.7906	TRUE	igd	0.0009	4.863e-07	7361		TRUE	reported	2	TRUE	0.00384933	28.4367	NA	NA	NA	NA	NA	NA	NA
M00513.metal.pos.txt.gz	Gastric cancer	485	rs12324230	T	C	T	C	0.0042	0.0208	0.5209	0.541248	FALSE	FALSE	FALSE	ebi-a-GCST90018849	15	75806911	0.016	476116	0.1942	TRUE	igd	0.0009	8.677e-06	7361		TRUE	reported	2	TRUE	0.00294981	21.7719	NA	NA	NA	NA	NA	NA	NA
M00513.metal.pos.txt.gz	Gastric cancer	486	rs12801550	T	C	T	C	0.0088	0.0323	0.8705	0.873219	FALSE	FALSE	FALSE	ebi-a-GCST90018849	11	13993754	0.0671	476116	0.6306	TRUE	igd	0.0018	9.639e-07	7361		TRUE	reported	2	TRUE	0.0032365	23.8947	NA	NA	NA	NA	NA	NA	NA
M00513.metal.pos.txt.gz	Gastric cancer	487	rs13031396	T	G	T	G	-0.0076	0.0011	0.2473	0.184742	FALSE	FALSE	FALSE	ebi-a-GCST90018849	2	60717399	0.0509	476116	0.9835	TRUE	igd	0.0017	9.166e-06	7361		TRUE	reported	2	TRUE	0.00270779	19.9807	NA	NA	NA	NA	NA	NA	NA
M00513.metal.pos.txt.gz	Gastric cancer	488	rs1374355	A	T	A	T	0.0083	0.0269	0.1077	0.11176	FALSE	TRUE	FALSE	ebi-a-GCST90018849	2	200156193	0.0251	476116	0.284	TRUE	igd	0.0019	8.594e-06	7361		TRUE	reported	2	TRUE	0.00258576	19.0779	NA	NA	NA	NA	NA	NA	NA
M00513.metal.pos.txt.gz	Gastric cancer	489	rs1498350	A	C	A	C	0.0045	-0.0054	0.4954	0.533594	FALSE	FALSE	FALSE	ebi-a-GCST90018849	1	67294143	0.0174	476116	0.758799	TRUE	igd	0.001	1.879e-06	7361		TRUE	reported	2	TRUE	0.00274344	20.2445	NA	NA	NA	NA	NA	NA	NA
M00513.metal.pos.txt.gz	Gastric cancer	490	rs17533525	T	C	T	C	0.0082	-0.0124	0.1534	0.189666	FALSE	FALSE	FALSE	ebi-a-GCST90018849	5	106779692	0.0198	476116	0.5322	TRUE	igd	0.0018	5.037e-06	7361		TRUE	reported	2	TRUE	0.0028114	20.7474	NA	NA	NA	NA	NA	NA	NA
M00513.metal.pos.txt.gz	Gastric cancer	491	rs1955135	A	C	A	C	0.008	-0.0187	0.8659	0.851384	FALSE	FALSE	FALSE	ebi-a-GCST90018849	3	105164872	0.0249	476116	0.454099	TRUE	igd	0.0018	9.994e-06	7361		TRUE	reported	2	TRUE	0.0026763	19.7477	NA	NA	NA	NA	NA	NA	NA
M00513.metal.pos.txt.gz	Gastric cancer	492	rs1990178	T	C	T	C	-0.0164	0.0207	0.1943	0.264908	FALSE	FALSE	FALSE	ebi-a-GCST90018849	7	21300265	0.0166	476116	0.2122	TRUE	igd	0.0036	6.272e-06	1763		TRUE	reported	2	TRUE	0.0116345	20.7295	NA	NA	NA	NA	NA	NA	NA
M00513.metal.pos.txt.gz	Gastric cancer	493	rs2042499	A	C	A	C	0.0052	-0.0089	0.4837	0.473602	FALSE	FALSE	FALSE	ebi-a-GCST90018849	7	24095366	0.0158	476116	0.5756	TRUE	igd	0.0009	4.883e-08	7361		TRUE	reported	2	TRUE	0.0045146	33.3736	NA	NA	NA	NA	NA	NA	NA
M00513.metal.pos.txt.gz	Gastric cancer	494	rs2048277	A	G	A	G	0.0083	0.1014	0.8956	0.93333	FALSE	FALSE	FALSE	ebi-a-GCST90018849	2	211151774	0.0738	476116	0.1698	TRUE	igd	0.0019	8.751e-06	7361		TRUE	reported	2	TRUE	0.00258576	19.0779	NA	NA	NA	NA	NA	NA	NA
M00513.metal.pos.txt.gz	Gastric cancer	495	rs2289804	A	G	A	G	-0.0143	0.0193	0.9343	0.887263	FALSE	FALSE	FALSE	ebi-a-GCST90018849	10	69993032	0.0196	476116	0.3255	TRUE	igd	0.0027	1.246e-07	7361		TRUE	reported	2	TRUE	0.00379626	28.0431	NA	NA	NA	NA	NA	NA	NA
M00513.metal.pos.txt.gz	Gastric cancer	496	rs2521310	T	C	T	C	0.009	0.0267	0.874	0.844532	FALSE	FALSE	FALSE	ebi-a-GCST90018849	7	89352860	0.021	476116	0.2033	TRUE	igd	0.002	6.795e-06	5598		TRUE	reported	2	TRUE	0.00360433	20.2428	NA	NA	NA	NA	NA	NA	NA
M00513.metal.pos.txt.gz	Gastric cancer	497	rs394282	A	T	A	T	-0.0163	0.0266	0.1112	0.0662758	FALSE	TRUE	FALSE	ebi-a-GCST90018849	1	8284657	0.0608	476116	0.6623	TRUE	igd	0.0033	1.016e-06	1763		TRUE	reported	2	TRUE	0.0136498	24.3699	NA	NA	NA	NA	NA	NA	NA
M00513.metal.pos.txt.gz	Gastric cancer	498	rs4460629	T	C	T	C	-0.0045	-0.1957	0.5224	0.413203	FALSE	FALSE	FALSE	ebi-a-GCST90018849	1	155135335	0.0206	476116	1.93019e-21	TRUE	igd	0.001	2.205e-06	7361		TRUE	reported	2	TRUE	0.00274344	20.2445	NA	NA	NA	NA	NA	NA	NA
M00513.metal.pos.txt.gz	Gastric cancer	499	rs6502247	A	G	A	G	-0.009	0.0261	0.119	0.145208	FALSE	FALSE	FALSE	ebi-a-GCST90018849	17	13203562	0.0196	476116	0.1822	TRUE	igd	0.002	6.795e-06	5598		TRUE	reported	2	TRUE	0.00360433	20.2428	NA	NA	NA	NA	NA	NA	NA
M00513.metal.pos.txt.gz	Gastric cancer	500	rs6663614	A	C	A	C	-0.0104	0.0639	0.2085	0.262943	FALSE	FALSE	FALSE	ebi-a-GCST90018849	1	213097941	0.051	476116	0.2101	TRUE	igd	0.0022	3.057e-06	7361		TRUE	reported	2	TRUE	0.00302669	22.341	NA	NA	NA	NA	NA	NA	NA
M00513.metal.pos.txt.gz	Gastric cancer	501	rs9312777	T	C	T	C	0.0043	-0.0419	0.4788	0.441142	FALSE	FALSE	FALSE	ebi-a-GCST90018849	5	11556754	0.016	476116	0.00877304	TRUE	igd	0.0009	4.677e-06	7361		TRUE	reported	2	TRUE	0.00309151	22.821	NA	NA	NA	NA	NA	NA	NA
M00513.metal.pos.txt.gz	Gastric cancer	502	rs9456538	A	G	A	G	-0.0082	0.0095	0.1493	0.185857	FALSE	FALSE	FALSE	ebi-a-GCST90018849	6	160853393	0.0183	476116	0.6053	TRUE	igd	0.0018	4.198e-06	7361		TRUE	reported	2	TRUE	0.0028114	20.7474	NA	NA	NA	NA	NA	NA	NA
M00513.metal.pos.txt.gz	Gastric cancer	503	rs9477021	C	G	C	G	-0.0236	0.2218	0.0178	0.0239069	FALSE	TRUE	FALSE	ebi-a-GCST90018849	6	16061453	0.1757	476116	0.2068	TRUE	igd	0.0053	7.726e-06	7361		TRUE	reported	2	TRUE	0.00268638	19.8223	NA	NA	NA	NA	NA	NA	NA
M00527.metal.pos.txt.gz	Gastric cancer	504	rs10788232	T	C	T	C	-0.0111	-0.0033	0.6825	0.580447	FALSE	FALSE	FALSE	ebi-a-GCST90018849	10	123803584	0.016	476116	0.8358	TRUE	igd	0.0024	2.464e-06	7365		TRUE	reported	2	TRUE	0.00289595	21.3848	NA	NA	NA	NA	NA	NA	NA
M00527.metal.pos.txt.gz	Gastric cancer	505	rs1193345	A	G	A	G	-0.0216	-0.02	0.9357	0.924545	FALSE	FALSE	FALSE	ebi-a-GCST90018849	1	17913714	0.0317	476116	0.5285	TRUE	igd	0.0045	1.434e-06	7365		TRUE	reported	2	TRUE	0.00311855	23.0337	NA	NA	NA	NA	NA	NA	NA
M00527.metal.pos.txt.gz	Gastric cancer	506	rs1330523	A	G	A	G	-0.0117	-0.039	0.2326	0.203789	FALSE	FALSE	FALSE	ebi-a-GCST90018849	13	104925616	0.0211	476116	0.0640605	TRUE	igd	0.0024	1.561e-06	7365		TRUE	reported	2	TRUE	0.00321645	23.7592	NA	NA	NA	NA	NA	NA	NA
M00527.metal.pos.txt.gz	Gastric cancer	507	rs13403441	A	T	A	T	-0.0235	0.0109	0.8588	0.876036	FALSE	TRUE	FALSE	ebi-a-GCST90018849	2	83225802	0.0816	476116	0.8934	TRUE	igd	0.0048	1.019e-06	1761		TRUE	reported	2	TRUE	0.0134283	23.942	NA	NA	NA	NA	NA	NA	NA
M00527.metal.pos.txt.gz	Gastric cancer	508	rs16937124	A	C	A	C	-0.021	0.0047	0.9471	0.908795	FALSE	FALSE	FALSE	ebi-a-GCST90018849	10	36885746	0.0216	476116	0.8293	TRUE	igd	0.0046	5.622e-06	7365		TRUE	reported	2	TRUE	0.00282178	20.8356	NA	NA	NA	NA	NA	NA	NA
M00527.metal.pos.txt.gz	Gastric cancer	509	rs1876100	A	T	A	T	-0.0106	-0.0204	0.2626	0.313689	FALSE	TRUE	FALSE	ebi-a-GCST90018849	9	81189702	0.0172	476116	0.2336	TRUE	igd	0.0024	9.204e-06	7365		TRUE	reported	2	TRUE	0.0026416	19.5016	NA	NA	NA	NA	NA	NA	NA
M00527.metal.pos.txt.gz	Gastric cancer	510	rs2000812	T	C	T	C	0.0111	0.0134	0.8223	0.698755	FALSE	FALSE	FALSE	ebi-a-GCST90018849	18	47093790	0.0161	476116	0.4062	TRUE	igd	0.0025	9.7e-06	7365		TRUE	reported	2	TRUE	0.00266951	19.7082	NA	NA	NA	NA	NA	NA	NA
M00527.metal.pos.txt.gz	Gastric cancer	511	rs2242578	C	G	C	G	-0.0111	-0.0008	0.6704	0.627404	FALSE	TRUE	FALSE	ebi-a-GCST90018849	12	57853153	0.0166	476116	0.9621	TRUE	igd	0.0024	5.078e-06	7365		TRUE	reported	2	TRUE	0.00289595	21.3848	NA	NA	NA	NA	NA	NA	NA
M00527.metal.pos.txt.gz	Gastric cancer	512	rs3785024	A	G	A	G	-0.0223	0.0255	0.9469	0.927783	FALSE	FALSE	FALSE	ebi-a-GCST90018849	16	84136233	0.0246	476116	0.3007	TRUE	igd	0.0049	5.562e-06	7365		TRUE	reported	2	TRUE	0.0028043	20.7062	NA	NA	NA	NA	NA	NA	NA
M00527.metal.pos.txt.gz	Gastric cancer	513	rs4635489	A	G	A	G	0.0364	-0.0144	0.0177	0.0705589	FALSE	FALSE	FALSE	ebi-a-GCST90018849	2	30126856	0.0211	476116	0.4967	TRUE	igd	0.008	5.663e-06	7365		TRUE	reported	2	TRUE	0.00280305	20.6969	NA	NA	NA	NA	NA	NA	NA
M00527.metal.pos.txt.gz	Gastric cancer	514	rs4718532	T	C	T	C	-0.016	-0.0199	0.5052	0.474798	FALSE	FALSE	FALSE	ebi-a-GCST90018849	7	66805000	0.0161	476116	0.2174	TRUE	igd	0.0035	6.605e-06	1761		TRUE	reported	2	TRUE	0.0117279	20.8742	NA	NA	NA	NA	NA	NA	NA
M00527.metal.pos.txt.gz	Gastric cancer	515	rs723526	A	G	A	G	-0.011	0.0405	0.1994	0.134281	FALSE	FALSE	FALSE	ebi-a-GCST90018849	7	55134819	0.047	476116	0.3882	TRUE	igd	0.0024	6.624e-06	7365		TRUE	reported	2	TRUE	0.00284415	21.0012	NA	NA	NA	NA	NA	NA	NA
M00527.metal.pos.txt.gz	Gastric cancer	516	rs780093	T	C	T	C	0.0117	-0.014	0.4	0.423104	FALSE	FALSE	FALSE	ebi-a-GCST90018849	2	27742603	0.0159	476116	0.3775	TRUE	igd	0.0023	1.887e-07	7365		TRUE	reported	2	TRUE	0.00350123	25.8701	NA	NA	NA	NA	NA	NA	NA
M00542.metal.pos.txt.gz	Gastric cancer	517	rs11224003	A	G	A	G	0.0419	-0.0162	0.177	0.158266	FALSE	FALSE	FALSE	ebi-a-GCST90018849	11	134637840	0.0425	476116	0.7032	TRUE	igd	0.0093	7.072e-06	7371		TRUE	reported	2	TRUE	0.00274626	20.2929	NA	NA	NA	NA	NA	NA	NA
M00542.metal.pos.txt.gz	Gastric cancer	518	rs11719883	C	G	C	G	-0.0524	-0.019	0.8445	0.824866	FALSE	TRUE	FALSE	ebi-a-GCST90018849	3	144922477	0.021	476116	0.3648	TRUE	igd	0.0103	3.864e-07	7371		TRUE	reported	2	TRUE	0.00349896	25.8744	NA	NA	NA	NA	NA	NA	NA
M00542.metal.pos.txt.gz	Gastric cancer	519	rs13288937	A	C	A	C	0.2488	0.0455	0.0205	0.0123038	FALSE	FALSE	FALSE	ebi-a-GCST90018849	9	18117253	0.2045	476116	0.8238	TRUE	igd	0.0526	2.287e-06	1766		TRUE	reported	2	TRUE	0.0125104	22.3479	NA	NA	NA	NA	NA	NA	NA
M00542.metal.pos.txt.gz	Gastric cancer	520	rs2295758	T	C	T	C	-0.1137	0.0904	0.9754	0.978905	FALSE	FALSE	FALSE	ebi-a-GCST90018849	11	35236125	0.0709	476116	0.2021	TRUE	igd	0.0255	8.568e-06	7371		TRUE	reported	2	TRUE	0.00268995	19.8757	NA	NA	NA	NA	NA	NA	NA
M00542.metal.pos.txt.gz	Gastric cancer	521	rs2711506	A	G	A	G	-0.0326	-0.0318	0.5343	0.610453	FALSE	FALSE	FALSE	ebi-a-GCST90018849	7	68256685	0.0201	476116	0.1129	TRUE	igd	0.0072	6.349e-06	7371		TRUE	reported	2	TRUE	0.00277356	20.4952	NA	NA	NA	NA	NA	NA	NA
M00542.metal.pos.txt.gz	Gastric cancer	522	rs4297577	T	C	T	C	0.0977	0.083	0.0384	0.0455363	FALSE	FALSE	FALSE	ebi-a-GCST90018849	13	80231387	0.1084	476116	0.4434	TRUE	igd	0.0209	2.938e-06	7371		TRUE	reported	2	TRUE	0.00295586	21.8463	NA	NA	NA	NA	NA	NA	NA
M00542.metal.pos.txt.gz	Gastric cancer	523	rs4838537	T	C	T	C	0.3226	0.0008	0.0133	0.07828	FALSE	FALSE	FALSE	ebi-a-GCST90018849	10	50827721	0.0204	476116	0.9684	TRUE	igd	0.0699	3.964e-06	1766		TRUE	reported	2	TRUE	0.0119173	21.2756	NA	NA	NA	NA	NA	NA	NA
M00542.metal.pos.txt.gz	Gastric cancer	524	rs6493912	T	C	T	C	-0.0368	-0.0218	0.7431	0.787169	FALSE	FALSE	FALSE	ebi-a-GCST90018849	15	57600488	0.0307	476116	0.4781	TRUE	igd	0.0081	5.359e-06	7371		TRUE	reported	2	TRUE	0.00279245	20.6352	NA	NA	NA	NA	NA	NA	NA
M00542.metal.pos.txt.gz	Gastric cancer	525	rs7314742	T	G	T	G	-0.0358	0.0101	0.2662	0.285295	FALSE	FALSE	FALSE	ebi-a-GCST90018849	12	122212752	0.0177	476116	0.5693	TRUE	igd	0.008	8.508e-06	7371		TRUE	reported	2	TRUE	0.00270945	20.0202	NA	NA	NA	NA	NA	NA	NA
M00542.metal.pos.txt.gz	Gastric cancer	526	rs8000457	T	C	T	C	-0.2093	0.0088	0.9661	0.92308	FALSE	FALSE	FALSE	ebi-a-GCST90018849	13	22871975	0.0259	476116	0.7348	TRUE	igd	0.0433	1.351e-06	1766		TRUE	reported	2	TRUE	0.0130576	23.3384	NA	NA	NA	NA	NA	NA	NA
M00553.metal.pos.txt.gz	Gastric cancer	527	rs1176413	T	C	T	C	-0.1032	-0.0469	0.1873	0.177125	FALSE	FALSE	FALSE	ebi-a-GCST90018849	10	132574025	0.0581	476116	0.4197	TRUE	igd	0.0219	2.545e-06	1233		TRUE	reported	2	TRUE	0.0176912	22.17	FALSE	rs1176413	rs1176413	NA	NA	NA	NA
M00553.metal.pos.txt.gz	Gastric cancer	528	rs12440014	C	G	C	G	0.1008	0.0001	0.7673	0.695258	FALSE	TRUE	FALSE	ebi-a-GCST90018849	15	78926726	0.0165	476116	0.9937	TRUE	igd	0.0213	2.18e-06	1233		TRUE	reported	2	TRUE	0.0178394	22.3592	FALSE	rs12440014	rs12440014	NA	NA	NA	NA
M00553.metal.pos.txt.gz	Gastric cancer	529	rs1556938	T	G	T	G	-0.1815	0.0346	0.0466	0.060572	FALSE	FALSE	FALSE	ebi-a-GCST90018849	1	180489915	0.0432	476116	0.4235	TRUE	igd	0.041	9.589e-06	1233		TRUE	reported	2	TRUE	0.015645	19.565	FALSE	rs1556938	rs1556938	NA	NA	NA	NA
M00553.metal.pos.txt.gz	Gastric cancer	530	rs1605457	T	C	T	C	0.3731	-0.015	0.9643	0.905849	FALSE	FALSE	FALSE	ebi-a-GCST90018849	18	68662821	0.0215	476116	0.4862	TRUE	igd	0.08	3.097e-06	283		TRUE	reported	2	TRUE	0.0713717	21.5968	FALSE	rs1605457	rs1605457	NA	NA	NA	NA
M00553.metal.pos.txt.gz	Gastric cancer	531	rs16830773	C	G	C	G	-0.5244	-0.0308	0.0197	0.065401	FALSE	TRUE	FALSE	ebi-a-GCST90018849	2	135300726	0.0216	476116	0.1547	TRUE	igd	0.1007	1.922e-07	283		TRUE	reported	2	TRUE	0.0874457	26.9269	FALSE	rs16830773	rs16830773	NA	NA	NA	NA
M00553.metal.pos.txt.gz	Gastric cancer	532	rs17800513	T	G	T	G	-0.1308	-0.0277	0.1085	0.119067	FALSE	FALSE	FALSE	ebi-a-GCST90018849	19	51314692	0.0683	476116	0.6846	TRUE	igd	0.0273	1.575e-06	1233		TRUE	reported	2	TRUE	0.0182775	22.9184	FALSE	rs17800513	rs17800513	NA	NA	NA	NA
M00553.metal.pos.txt.gz	Gastric cancer	533	rs1818902	T	C	T	C	0.5718	-0.3262	0.9701	0.984202	FALSE	FALSE	FALSE	ebi-a-GCST90018849	3	81947741	0.1801	476116	0.0701407	TRUE	igd	0.1255	5.205e-06	283		TRUE	reported	2	TRUE	0.0683395	20.612	FALSE	rs1818902	rs1818902	NA	NA	NA	NA
M00553.metal.pos.txt.gz	Gastric cancer	534	rs2075317	T	C	T	C	0.0732	0.0127	0.5417	0.523797	FALSE	FALSE	FALSE	ebi-a-GCST90018849	12	4492315	0.0157	476116	0.4178	TRUE	igd	0.0165	9.187e-06	1233		TRUE	reported	2	TRUE	0.0157114	19.6494	FALSE	rs2075317	rs2075317	NA	NA	NA	NA
M00553.metal.pos.txt.gz	Gastric cancer	535	rs2211372	T	C	T	C	0.3317	0.209	0.985	0.98702	FALSE	FALSE	FALSE	ebi-a-GCST90018849	6	22587398	0.1972	476116	0.2894	TRUE	igd	0.0696	1.869e-06	1233		TRUE	reported	2	TRUE	0.0180876	22.6761	FALSE	rs2211372	rs2211372	NA	NA	NA	NA
M00553.metal.pos.txt.gz	Gastric cancer	536	rs2234233	A	G	A	G	-0.1234	0.0493	0.135	0.159061	FALSE	FALSE	FALSE	ebi-a-GCST90018849	5	9629529	0.0224	476116	0.0277799	TRUE	igd	0.0248	6.376e-07	1233		TRUE	reported	2	TRUE	0.0196847	24.7185	FALSE	rs2234233	rs2234233	NA	NA	NA	NA
M00553.metal.pos.txt.gz	Gastric cancer	537	rs6468437	T	C	T	C	0.1246	0.0024	0.8334	0.83586	FALSE	FALSE	FALSE	ebi-a-GCST90018849	8	37590446	0.0265	476116	0.9278	TRUE	igd	0.0277	6.86e-06	1233		TRUE	reported	2	TRUE	0.0161452	20.2009	FALSE	rs6468437	rs6468437	NA	NA	NA	NA
M00553.metal.pos.txt.gz	Gastric cancer	538	rs6816298	A	G	A	G	0.1842	0.0165	0.8254	0.820542	FALSE	FALSE	FALSE	ebi-a-GCST90018849	4	65144051	0.0211	476116	0.4333	TRUE	igd	0.0403	4.76e-06	283		TRUE	reported	2	TRUE	0.0687465	20.7438	FALSE	rs6816298	rs6816298	NA	NA	NA	NA
M00553.metal.pos.txt.gz	Gastric cancer	539	rs7359970	C	G	C	G	0.2147	-0.0374	0.8975	0.894219	FALSE	TRUE	FALSE	ebi-a-GCST90018849	19	48696935	0.0251	476116	0.1371	TRUE	igd	0.0451	1.927e-06	283		TRUE	reported	2	TRUE	0.0741427	22.5025	FALSE	rs7359970	rs7359970	NA	NA	NA	NA
M00553.metal.pos.txt.gz	Gastric cancer	540	rs7482087	T	C	T	C	-0.5162	-0.2405	0.0254	0.028582	FALSE	FALSE	FALSE	ebi-a-GCST90018849	11	11655316	0.1349	476116	0.0746896	TRUE	igd	0.1064	1.237e-06	283		TRUE	reported	2	TRUE	0.0767838	23.3707	FALSE	rs7482087	rs7482087	NA	NA	NA	NA
M00553.metal.pos.txt.gz	Gastric cancer	541	rs7701941	C	G	C	G	-0.5561	0.1563	0.0194	0.0209995	FALSE	TRUE	FALSE	ebi-a-GCST90018849	5	134789579	0.1512	476116	0.3014	TRUE	igd	0.1115	6.097e-07	283		TRUE	reported	2	TRUE	0.0807946	24.6988	FALSE	rs7701941	rs7701941	NA	NA	NA	NA
M00553.metal.pos.txt.gz	Gastric cancer	542	rs9614985	A	G	A	G	-0.0855	0.0087	0.4177	0.37431	FALSE	FALSE	FALSE	ebi-a-GCST90018849	22	45320631	0.0181	476116	0.630001	TRUE	igd	0.0177	1.283e-06	1233		TRUE	reported	2	TRUE	0.0185729	23.296	FALSE	rs9614985	rs9614985	NA	NA	NA	NA
M00569.metal.pos.txt.gz	Gastric cancer	543	rs1039293	A	G	A	G	0.0709	-0.0068	0.4948	0.50396	FALSE	FALSE	FALSE	ebi-a-GCST90018849	3	25155294	0.0162	476116	0.6771	TRUE	igd	0.0153	3.393e-06	1713		TRUE	reported	2	TRUE	0.0123806	21.4488	FALSE	rs1039293	rs1039293	NA	NA	NA	NA
M00569.metal.pos.txt.gz	Gastric cancer	544	rs10935899	C	G	C	G	-0.0506	0.0411	0.8197	0.811755	FALSE	TRUE	FALSE	ebi-a-GCST90018849	3	152485128	0.0199	476116	0.0387998	TRUE	igd	0.011	4.539e-06	7274		TRUE	reported	2	TRUE	0.00290055	21.1542	FALSE	rs10935899	rs10935899	NA	NA	NA	NA
M00569.metal.pos.txt.gz	Gastric cancer	545	rs1397829	A	G	A	G	0.042	0.0478	0.5328	0.404118	FALSE	FALSE	FALSE	ebi-a-GCST90018849	4	23587996	0.0278	476116	0.0849102	TRUE	igd	0.0085	7.076e-07	7274		TRUE	reported	2	TRUE	0.00334528	24.4085	FALSE	rs1397829	rs1397829	NA	NA	NA	NA
M00569.metal.pos.txt.gz	Gastric cancer	546	rs16902976	T	G	T	G	-0.1325	-0.0388	0.0232	0.0645424	FALSE	FALSE	FALSE	ebi-a-GCST90018849	5	36369458	0.0227	476116	0.0876395	TRUE	igd	0.0294	6.361e-06	7274		TRUE	reported	2	TRUE	0.00278454	20.3057	FALSE	rs16902976	rs16902976	NA	NA	NA	NA
M00569.metal.pos.txt.gz	Gastric cancer	547	rs2446427	T	C	T	C	-0.0554	-0.0148	0.8371	0.732827	FALSE	FALSE	FALSE	ebi-a-GCST90018849	15	51672513	0.0166	476116	0.372	TRUE	igd	0.0122	5.211e-06	7274		TRUE	reported	2	TRUE	0.00282681	20.6149	FALSE	rs2446427	rs2446427	NA	NA	NA	NA
M00569.metal.pos.txt.gz	Gastric cancer	548	rs2472297	T	C	T	C	-0.0668	-0.0284	0.2362	0.261373	FALSE	FALSE	FALSE	ebi-a-GCST90018849	15	75027880	0.0506	476116	0.574101	TRUE	igd	0.0104	1.502e-10	7274		TRUE	reported	2	TRUE	0.00563971	41.2446	FALSE	rs2472297	rs2472297	NA	NA	NA	NA
M00569.metal.pos.txt.gz	Gastric cancer	549	rs2493277	C	G	C	G	0.0605	-0.0321	0.6552	0.671093	FALSE	TRUE	FALSE	ebi-a-GCST90018849	1	3346348	0.022	476116	0.1451	TRUE	igd	0.0127	1.914e-06	7274		TRUE	reported	2	TRUE	0.00311012	22.6874	FALSE	rs2493277	rs2493277	NA	NA	NA	NA
M00569.metal.pos.txt.gz	Gastric cancer	550	rs28393181	T	C	T	C	-0.0927	-0.001	0.7961	0.742917	FALSE	FALSE	FALSE	ebi-a-GCST90018849	7	17328081	0.0166	476116	0.9499	TRUE	igd	0.0184	4.711e-07	1713		TRUE	reported	2	TRUE	0.0146009	25.3522	FALSE	rs28393181	rs28393181	NA	NA	NA	NA
M00569.metal.pos.txt.gz	Gastric cancer	551	rs384814	A	G	A	G	0.1452	0.0591	0.0255	0.0680414	FALSE	FALSE	FALSE	ebi-a-GCST90018849	8	9119918	0.0331	476116	0.0738499	TRUE	igd	0.0326	8.35e-06	7274		TRUE	reported	2	TRUE	0.00271983	19.8326	FALSE	rs384814	rs384814	NA	NA	NA	NA
M00569.metal.pos.txt.gz	Gastric cancer	552	rs6603123	T	G	T	G	0.0865	0.0115	0.3939	0.378495	FALSE	FALSE	FALSE	ebi-a-GCST90018849	19	7854674	0.0179	476116	0.5226	TRUE	igd	0.0193	7.84e-06	1713		TRUE	reported	2	TRUE	0.0115904	20.0637	FALSE	rs6603123	rs6603123	NA	NA	NA	NA
M00569.metal.pos.txt.gz	Gastric cancer	553	rs6968554	A	G	A	G	0.0644	0.0104	0.3756	0.43282	FALSE	FALSE	FALSE	ebi-a-GCST90018849	7	17287106	0.0164	476116	0.5274	TRUE	igd	0.0086	8.677e-14	7274		TRUE	reported	2	TRUE	0.00765009	56.0603	FALSE	rs6968554	rs6968554	NA	NA	NA	NA
M00569.metal.pos.txt.gz	Gastric cancer	554	rs8096497	A	G	A	G	0.089	0.0235	0.097	0.302917	FALSE	FALSE	FALSE	ebi-a-GCST90018849	18	4770395	0.0169	476116	0.164	TRUE	igd	0.0163	4.836e-08	5561		TRUE	reported	2	TRUE	0.00533249	29.8022	FALSE	rs8096497	rs8096497	NA	NA	NA	NA
M00569.metal.pos.txt.gz	Gastric cancer	555	rs946712	A	C	A	C	0.1039	-0.0478	0.9559	0.948791	FALSE	FALSE	FALSE	ebi-a-GCST90018849	9	134389070	0.0291	476116	0.1009	TRUE	igd	0.0212	9.586e-07	7274		TRUE	reported	2	TRUE	0.0032912	24.0126	FALSE	rs946712	rs946712	NA	NA	NA	NA
M00575.metal.pos.txt.gz	Gastric cancer	556	rs12091176	A	G	A	G	0.127	-0.0002	0.0264	0.18969	FALSE	FALSE	FALSE	ebi-a-GCST90018849	1	216322436	0.0222	476116	0.9912	TRUE	igd	0.0271	2.814e-06	1002		TRUE	reported	2	TRUE	0.0214479	21.918	NA	NA	NA	NA	NA	NA	NA
M00575.metal.pos.txt.gz	Gastric cancer	557	rs12426131	A	G	A	G	0.0246	0.0097	0.1446	0.183732	FALSE	FALSE	FALSE	ebi-a-GCST90018849	12	46567909	0.0191	476116	0.6126	TRUE	igd	0.0051	1.681e-06	5502		TRUE	reported	2	TRUE	0.00421092	23.258	NA	NA	NA	NA	NA	NA	NA
M00575.metal.pos.txt.gz	Gastric cancer	558	rs33976862	C	G	C	G	0.0602	0.0029	0.0674	0.0783873	FALSE	TRUE	FALSE	ebi-a-GCST90018849	14	64408852	0.0263	476116	0.9128	TRUE	igd	0.0135	7.764e-06	1002		TRUE	reported	2	TRUE	0.0194591	19.8453	NA	NA	NA	NA	NA	NA	NA
M00575.metal.pos.txt.gz	Gastric cancer	559	rs526744	T	C	T	C	-0.021	-0.0232	0.243	0.277743	FALSE	FALSE	FALSE	ebi-a-GCST90018849	19	49300605	0.0162	476116	0.1535	TRUE	igd	0.0042	7.141e-07	4500		TRUE	reported	2	TRUE	0.00552486	24.9889	NA	NA	NA	NA	NA	NA	NA
M00575.metal.pos.txt.gz	Gastric cancer	560	rs7790791	T	C	T	C	0.0594	0.0525	0.0873	0.102141	FALSE	FALSE	FALSE	ebi-a-GCST90018849	7	139994273	0.0246	476116	0.0324496	TRUE	igd	0.013	4.672e-06	1002		TRUE	reported	2	TRUE	0.0204109	20.8362	NA	NA	NA	NA	NA	NA	NA
M00577.metal.pos.txt.gz	Gastric cancer	561	rs2456584	A	G	A	G	-0.0179	0.0341	0.5393	0.604409	FALSE	FALSE	FALSE	ebi-a-GCST90018849	19	51313145	0.0183	476116	0.0632601	TRUE	igd	0.0037	1.635e-06	7333		TRUE	reported	2	TRUE	0.00318154	23.3983	NA	NA	NA	NA	NA	NA	NA
M00577.metal.pos.txt.gz	Gastric cancer	562	rs4663119	A	G	A	G	0.0331	0.0183	0.0773	0.0716244	FALSE	FALSE	FALSE	ebi-a-GCST90018849	2	235172988	0.0338	476116	0.587801	TRUE	igd	0.0074	7.324e-06	7333		TRUE	reported	2	TRUE	0.00272099	20.002	NA	NA	NA	NA	NA	NA	NA
M00577.metal.pos.txt.gz	Gastric cancer	563	rs661454	A	G	A	G	0.0317	-0.0076	0.0848	0.0645005	FALSE	FALSE	FALSE	ebi-a-GCST90018849	6	50620678	0.047	476116	0.8722	TRUE	igd	0.0065	1.313e-06	7333		TRUE	reported	2	TRUE	0.00323299	23.7779	NA	NA	NA	NA	NA	NA	NA
M00584.metal.pos.txt.gz	Gastric cancer	564	rs10736	T	C	T	C	-0.0118	-0.0066	0.2011	0.206484	FALSE	FALSE	FALSE	ebi-a-GCST90018849	7	32526687	0.0195	476116	0.736801	TRUE	igd	0.0026	4.731e-06	7345		TRUE	reported	2	TRUE	0.00279646	20.592	NA	NA	NA	NA	NA	NA	NA
M00584.metal.pos.txt.gz	Gastric cancer	565	rs10982244	A	G	A	G	-0.0177	0.0471	0.6098	0.688989	FALSE	FALSE	FALSE	ebi-a-GCST90018849	9	117250278	0.0356	476116	0.186	TRUE	igd	0.004	8.931e-06	1754		TRUE	reported	2	TRUE	0.0110402	19.5583	NA	NA	NA	NA	NA	NA	NA
M00584.metal.pos.txt.gz	Gastric cancer	566	rs11676911	A	G	A	G	-0.0429	0.0944	0.0216	0.0322519	FALSE	FALSE	FALSE	ebi-a-GCST90018849	2	129124919	0.1297	476116	0.4667	TRUE	igd	0.0084	3.659e-07	7345		TRUE	reported	2	TRUE	0.00353854	26.0758	NA	NA	NA	NA	NA	NA	NA
M00584.metal.pos.txt.gz	Gastric cancer	567	rs1181723	A	G	A	G	0.0116	-0.0035	0.2086	0.159908	FALSE	FALSE	FALSE	ebi-a-GCST90018849	7	141110146	0.0298	476116	0.9066	TRUE	igd	0.0026	5.629e-06	7345		TRUE	reported	2	TRUE	0.00270273	19.8999	NA	NA	NA	NA	NA	NA	NA
M00584.metal.pos.txt.gz	Gastric cancer	568	rs12218544	C	G	C	G	-0.019	0.003	0.0836	0.118215	FALSE	TRUE	FALSE	ebi-a-GCST90018849	10	124947286	0.0223	476116	0.8916	TRUE	igd	0.0039	1.28e-06	7345		TRUE	reported	2	TRUE	0.00322096	23.7279	NA	NA	NA	NA	NA	NA	NA
M00584.metal.pos.txt.gz	Gastric cancer	569	rs12414366	C	G	C	G	0.0214	0.017	0.7696	0.765489	FALSE	TRUE	FALSE	ebi-a-GCST90018849	10	4436442	0.0529	476116	0.7483	TRUE	igd	0.0047	4.889e-06	1754		TRUE	reported	2	TRUE	0.0116815	20.7079	NA	NA	NA	NA	NA	NA	NA
M00584.metal.pos.txt.gz	Gastric cancer	570	rs12474099	A	G	A	G	-0.0202	-0.0001	0.0649	0.0733317	FALSE	FALSE	FALSE	ebi-a-GCST90018849	2	26832666	0.0312	476116	0.9977	TRUE	igd	0.0043	1.968e-06	7345		TRUE	reported	2	TRUE	0.00299551	22.0621	NA	NA	NA	NA	NA	NA	NA
M00584.metal.pos.txt.gz	Gastric cancer	571	rs1260326	T	C	T	C	-0.0439	-0.0117	0.4088	0.427215	FALSE	FALSE	FALSE	ebi-a-GCST90018849	2	27730940	0.0158	476116	0.4583	TRUE	igd	0.0024	1.296e-77	7345		TRUE	reported	2	TRUE	0.0435681	334.494	NA	NA	NA	NA	NA	NA	NA
M00584.metal.pos.txt.gz	Gastric cancer	572	rs13016086	T	C	T	C	-0.0162	0.0335	0.8778	0.874987	FALSE	FALSE	FALSE	ebi-a-GCST90018849	2	28315770	0.0672	476116	0.617999	TRUE	igd	0.0033	1.088e-06	7345		TRUE	reported	2	TRUE	0.0032703	24.0926	NA	NA	NA	NA	NA	NA	NA
M00584.metal.pos.txt.gz	Gastric cancer	573	rs13116473	A	G	A	G	-0.0448	-0.2458	0.9853	0.986307	FALSE	FALSE	FALSE	ebi-a-GCST90018849	4	39184712	0.1911	476116	0.1984	TRUE	igd	0.0096	2.932e-06	7345		TRUE	reported	2	TRUE	0.00295621	21.7718	NA	NA	NA	NA	NA	NA	NA
M00584.metal.pos.txt.gz	Gastric cancer	574	rs16932803	T	G	T	G	-0.0121	0.0047	0.1673	0.192958	FALSE	FALSE	FALSE	ebi-a-GCST90018849	9	35961087	0.0178	476116	0.790801	TRUE	igd	0.0026	5.005e-06	7345		TRUE	reported	2	TRUE	0.00294004	21.6524	NA	NA	NA	NA	NA	NA	NA
M00584.metal.pos.txt.gz	Gastric cancer	575	rs17061914	A	G	A	G	-0.0146	0.0203	0.8581	0.879501	FALSE	FALSE	FALSE	ebi-a-GCST90018849	5	162989491	0.0459	476116	0.658701	TRUE	igd	0.0033	8.766e-06	7345		TRUE	reported	2	TRUE	0.00265785	19.5686	NA	NA	NA	NA	NA	NA	NA
M00584.metal.pos.txt.gz	Gastric cancer	576	rs17706100	T	G	T	G	0.0246	-0.0786	0.9553	0.955551	FALSE	FALSE	FALSE	ebi-a-GCST90018849	2	27876666	0.1091	476116	0.4716	TRUE	igd	0.0051	1.412e-06	7345		TRUE	reported	2	TRUE	0.00315765	23.2601	NA	NA	NA	NA	NA	NA	NA
M00584.metal.pos.txt.gz	Gastric cancer	577	rs1841535	T	G	T	G	0.0252	0.0168	0.1482	0.263674	FALSE	FALSE	FALSE	ebi-a-GCST90018849	3	131615890	0.0179	476116	0.3497	TRUE	igd	0.0056	6.998e-06	1754		TRUE	reported	2	TRUE	0.0114133	20.2269	NA	NA	NA	NA	NA	NA	NA
M00584.metal.pos.txt.gz	Gastric cancer	578	rs2141371	A	G	A	G	-0.0198	0.0297	0.682	0.62426	FALSE	FALSE	FALSE	ebi-a-GCST90018849	2	27860258	0.0162	476116	0.0674699	TRUE	igd	0.0024	3.271e-16	7345		TRUE	reported	2	TRUE	0.00918143	68.044	NA	NA	NA	NA	NA	NA	NA
M00584.metal.pos.txt.gz	Gastric cancer	579	rs2270451	A	G	A	G	0.0152	0.032	0.8941	0.868615	FALSE	FALSE	FALSE	ebi-a-GCST90018849	12	12849826	0.0203	476116	0.1146	TRUE	igd	0.0034	7.525e-06	7345		TRUE	reported	2	TRUE	0.00271367	19.9807	NA	NA	NA	NA	NA	NA	NA
M00584.metal.pos.txt.gz	Gastric cancer	580	rs2272172	T	C	T	C	-0.0648	0.0208	0.0226	0.021083	FALSE	FALSE	FALSE	ebi-a-GCST90018849	7	105251106	0.0458	476116	0.6495	TRUE	igd	0.0145	7.508e-06	1754		TRUE	reported	2	TRUE	0.0112582	19.9489	NA	NA	NA	NA	NA	NA	NA
M00584.metal.pos.txt.gz	Gastric cancer	581	rs2289017	T	C	T	C	0.0113	-0.0021	0.6562	0.659845	FALSE	FALSE	FALSE	ebi-a-GCST90018849	2	27015903	0.0165	476116	0.9006	TRUE	igd	0.0025	4.109e-06	7345		TRUE	reported	2	TRUE	0.00277382	20.4248	NA	NA	NA	NA	NA	NA	NA
M00584.metal.pos.txt.gz	Gastric cancer	582	rs2304684	T	C	T	C	-0.0438	-0.0144	0.0182	0.0538443	FALSE	FALSE	FALSE	ebi-a-GCST90018849	2	27466368	0.0252	476116	0.5665	TRUE	igd	0.0094	3.021e-06	7345		TRUE	reported	2	TRUE	0.00294726	21.7057	NA	NA	NA	NA	NA	NA	NA
M00584.metal.pos.txt.gz	Gastric cancer	583	rs2723713	T	C	T	C	-0.0356	-0.1217	0.0254	0.0408277	FALSE	FALSE	FALSE	ebi-a-GCST90018849	4	169599841	0.1121	476116	0.2774	TRUE	igd	0.008	9.19e-06	7345		TRUE	reported	2	TRUE	0.0026888	19.7971	NA	NA	NA	NA	NA	NA	NA
M00584.metal.pos.txt.gz	Gastric cancer	584	rs435315	A	T	A	T	-0.0121	0.0104	0.2033	0.218525	FALSE	TRUE	FALSE	ebi-a-GCST90018849	15	70150016	0.019	476116	0.584201	TRUE	igd	0.0026	2.18e-06	7345		TRUE	reported	2	TRUE	0.00294004	21.6524	NA	NA	NA	NA	NA	NA	NA
M00584.metal.pos.txt.gz	Gastric cancer	585	rs6547811	A	T	A	T	0.0222	-0.0261	0.1583	0.1637	FALSE	TRUE	FALSE	ebi-a-GCST90018849	2	28070071	0.0607	476116	0.6671	TRUE	igd	0.0032	7.097e-12	7345		TRUE	reported	2	TRUE	0.00650995	48.1158	NA	NA	NA	NA	NA	NA	NA
M00584.metal.pos.txt.gz	Gastric cancer	586	rs7007251	A	G	A	G	-0.015	0.0271	0.1057	0.0761298	FALSE	FALSE	FALSE	ebi-a-GCST90018849	8	103054099	0.044	476116	0.5389	TRUE	igd	0.0034	8.76e-06	7345		TRUE	reported	2	TRUE	0.00264292	19.4584	NA	NA	NA	NA	NA	NA	NA
M00584.metal.pos.txt.gz	Gastric cancer	587	rs7349418	T	C	T	C	0.0154	-0.045	0.5484	0.672177	FALSE	FALSE	FALSE	ebi-a-GCST90018849	2	28443050	0.0332	476116	0.1758	TRUE	igd	0.0024	1.847e-10	7345		TRUE	reported	2	TRUE	0.00557442	41.1624	NA	NA	NA	NA	NA	NA	NA
M00584.metal.pos.txt.gz	Gastric cancer	588	rs7583698	T	C	T	C	0.0338	0.0629	0.0483	0.0478946	FALSE	FALSE	FALSE	ebi-a-GCST90018849	2	27712408	0.1047	476116	0.5482	TRUE	igd	0.0049	8.549e-12	7345		TRUE	reported	2	TRUE	0.00643643	47.5689	NA	NA	NA	NA	NA	NA	NA
M00584.metal.pos.txt.gz	Gastric cancer	589	rs7596471	A	C	A	C	0.0137	0.0235	0.3083	0.36151	FALSE	FALSE	FALSE	ebi-a-GCST90018849	2	27386726	0.0161	476116	0.1425	TRUE	igd	0.0025	7.469e-08	7345		TRUE	reported	2	TRUE	0.0040719	30.0222	NA	NA	NA	NA	NA	NA	NA
M00584.metal.pos.txt.gz	Gastric cancer	590	rs7747345	A	T	A	T	0.0122	-0.0058	0.8153	0.822292	FALSE	TRUE	FALSE	ebi-a-GCST90018849	6	20512373	0.0227	476116	0.7975	TRUE	igd	0.0026	2.524e-06	7345		TRUE	reported	2	TRUE	0.00298869	22.0118	NA	NA	NA	NA	NA	NA	NA
M00584.metal.pos.txt.gz	Gastric cancer	591	rs937813	T	C	T	C	0.0271	0.0072	0.9025	0.876102	FALSE	FALSE	FALSE	ebi-a-GCST90018849	2	28301540	0.0213	476116	0.7348	TRUE	igd	0.0039	2.645e-12	7345		TRUE	reported	2	TRUE	0.00653088	48.2715	NA	NA	NA	NA	NA	NA	NA
M00584.metal.pos.txt.gz	Gastric cancer	592	rs991670	T	C	T	C	-0.0111	-0.0185	0.6624	0.700849	FALSE	FALSE	FALSE	ebi-a-GCST90018849	4	54558299	0.0199	476116	0.3528	TRUE	igd	0.0025	7.476e-06	7345		TRUE	reported	2	TRUE	0.00267676	19.7082	NA	NA	NA	NA	NA	NA	NA
M00599.metal.pos.txt.gz	Gastric cancer	593	rs10237319	T	C	T	C	0.0226	-0.0169	0.1467	0.131354	FALSE	FALSE	FALSE	ebi-a-GCST90018849	7	4073601	0.0328	476116	0.6074	TRUE	igd	0.0051	9.785e-06	7237		TRUE	reported	2	TRUE	0.00270608	19.6316	NA	NA	NA	NA	NA	NA	NA
M00599.metal.pos.txt.gz	Gastric cancer	594	rs11038739	A	T	A	T	-0.0203	0.0309	0.7937	0.810566	FALSE	TRUE	FALSE	ebi-a-GCST90018849	11	46017895	0.0245	476116	0.2073	TRUE	igd	0.0043	3.009e-06	7237		TRUE	reported	2	TRUE	0.00307016	22.281	NA	NA	NA	NA	NA	NA	NA
M00599.metal.pos.txt.gz	Gastric cancer	595	rs11216267	T	C	T	C	0.0168	0.012	0.6435	0.511115	FALSE	FALSE	FALSE	ebi-a-GCST90018849	11	116952392	0.0197	476116	0.5426	TRUE	igd	0.0035	1.56e-06	7237		TRUE	reported	2	TRUE	0.00317354	23.0336	NA	NA	NA	NA	NA	NA	NA
M00599.metal.pos.txt.gz	Gastric cancer	596	rs11259923	A	G	A	G	0.042	-0.0151	0.8139	0.755649	FALSE	FALSE	FALSE	ebi-a-GCST90018849	15	84535704	0.0166	476116	0.3614	TRUE	igd	0.0091	3.916e-06	1723		TRUE	reported	2	TRUE	0.0122122	21.277	NA	NA	NA	NA	NA	NA	NA
M00599.metal.pos.txt.gz	Gastric cancer	597	rs1133034	T	C	T	C	0.032	-0.0029	0.0757	0.107147	FALSE	FALSE	FALSE	ebi-a-GCST90018849	3	182640615	0.02	476116	0.8865	TRUE	igd	0.0069	3.906e-06	7237		TRUE	reported	2	TRUE	0.00296316	21.5021	NA	NA	NA	NA	NA	NA	NA
M00599.metal.pos.txt.gz	Gastric cancer	598	rs12515830	T	G	T	G	0.0244	0.0404	0.8744	0.855994	FALSE	FALSE	FALSE	ebi-a-GCST90018849	5	101178314	0.0202	476116	0.0459198	TRUE	igd	0.0054	5.788e-06	7237		TRUE	reported	2	TRUE	0.00281326	20.4114	NA	NA	NA	NA	NA	NA	NA
M00599.metal.pos.txt.gz	Gastric cancer	599	rs13195863	A	C	A	C	0.022	0.0196	0.2043	0.154478	FALSE	FALSE	FALSE	ebi-a-GCST90018849	6	100393761	0.0416	476116	0.637101	TRUE	igd	0.0044	4.127e-07	7237		TRUE	reported	2	TRUE	0.00344258	24.9931	NA	NA	NA	NA	NA	NA	NA
M00599.metal.pos.txt.gz	Gastric cancer	600	rs2833657	A	G	A	G	0.0239	-0.034	0.8254	0.832099	FALSE	FALSE	FALSE	ebi-a-GCST90018849	21	33478113	0.0209	476116	0.1041	TRUE	igd	0.0051	3.023e-06	7237		TRUE	reported	2	TRUE	0.00302539	21.9551	NA	NA	NA	NA	NA	NA	NA
M00599.metal.pos.txt.gz	Gastric cancer	601	rs2964063	T	C	T	C	-0.0735	0.201	0.9853	0.984597	FALSE	FALSE	FALSE	ebi-a-GCST90018849	5	173859251	0.182	476116	0.2695	TRUE	igd	0.0155	2.249e-06	7237		TRUE	reported	2	TRUE	0.00309746	22.4797	NA	NA	NA	NA	NA	NA	NA
M00599.metal.pos.txt.gz	Gastric cancer	602	rs3925033	T	G	T	G	-0.0164	-0.0538	0.4591	0.374565	FALSE	FALSE	FALSE	ebi-a-GCST90018849	12	18456713	0.0181	476116	0.00290503	TRUE	igd	0.0035	2.593e-06	7237		TRUE	reported	2	TRUE	0.00302467	21.9499	NA	NA	NA	NA	NA	NA	NA
M00599.metal.pos.txt.gz	Gastric cancer	603	rs4648464	A	G	A	G	-0.0161	0.0223	0.5522	0.57884	FALSE	FALSE	FALSE	ebi-a-GCST90018849	1	3171929	0.0172	476116	0.1943	TRUE	igd	0.0036	9.373e-06	7237		TRUE	reported	2	TRUE	0.00275607	19.9952	NA	NA	NA	NA	NA	NA	NA
M00599.metal.pos.txt.gz	Gastric cancer	604	rs6895278	T	C	T	C	0.0168	-0.0145	0.3354	0.337844	FALSE	FALSE	FALSE	ebi-a-GCST90018849	5	147122020	0.017	476116	0.3945	TRUE	igd	0.0037	4.133e-06	7237		TRUE	reported	2	TRUE	0.00284067	20.6108	NA	NA	NA	NA	NA	NA	NA
M00599.metal.pos.txt.gz	Gastric cancer	605	rs7941871	T	G	T	G	-0.024	-0.0143	0.8353	0.716864	FALSE	FALSE	FALSE	ebi-a-GCST90018849	11	13228006	0.0161	476116	0.3731	TRUE	igd	0.005	1.562e-06	7237		TRUE	reported	2	TRUE	0.00317354	23.0336	NA	NA	NA	NA	NA	NA	NA
M00599.metal.pos.txt.gz	Gastric cancer	606	rs924483	A	G	A	G	-0.0289	-0.0066	0.0916	0.0739143	FALSE	FALSE	FALSE	ebi-a-GCST90018849	13	27061003	0.0623	476116	0.9159	TRUE	igd	0.0062	3.254e-06	7237		TRUE	reported	2	TRUE	0.00299331	21.7216	NA	NA	NA	NA	NA	NA	NA
M00606.metal.pos.txt.gz	Gastric cancer	607	rs1007797	T	C	T	C	-0.0092	0.0334	0.879	0.864003	FALSE	FALSE	FALSE	ebi-a-GCST90018849	11	70734035	0.0197	476116	0.0893408	TRUE	igd	0.0018	6.491e-07	7354		TRUE	reported	2	TRUE	0.0035397	26.1164	NA	NA	NA	NA	NA	NA	NA
M00606.metal.pos.txt.gz	Gastric cancer	608	rs11033504	A	G	A	G	0.0143	-0.007	0.9307	0.907465	FALSE	FALSE	FALSE	ebi-a-GCST90018849	11	36246782	0.0227	476116	0.7561	TRUE	igd	0.0027	9.462e-08	7354		TRUE	reported	2	TRUE	0.00379986	28.0431	NA	NA	NA	NA	NA	NA	NA
M00606.metal.pos.txt.gz	Gastric cancer	609	rs11607704	T	C	T	C	0.0093	-0.0034	0.8783	0.909008	FALSE	FALSE	FALSE	ebi-a-GCST90018849	11	113548049	0.0677	476116	0.9603	TRUE	igd	0.0019	6.939e-07	7354		TRUE	reported	2	TRUE	0.0032473	23.9519	NA	NA	NA	NA	NA	NA	NA
M00606.metal.pos.txt.gz	Gastric cancer	610	rs11705028	A	G	A	G	-0.0206	-0.0794	0.0859	0.100516	FALSE	FALSE	FALSE	ebi-a-GCST90018849	22	27960098	0.0757	476116	0.2945	TRUE	igd	0.0046	8.848e-06	7354		TRUE	reported	2	TRUE	0.00271965	20.0494	NA	NA	NA	NA	NA	NA	NA
M00606.metal.pos.txt.gz	Gastric cancer	611	rs12524738	A	G	A	G	0.0156	-0.0052	0.069	0.113063	FALSE	FALSE	FALSE	ebi-a-GCST90018849	6	140194149	0.0254	476116	0.8383	TRUE	igd	0.0035	6.931e-06	7354		TRUE	reported	2	TRUE	0.00269413	19.8607	NA	NA	NA	NA	NA	NA	NA
M00606.metal.pos.txt.gz	Gastric cancer	612	rs12544733	C	G	C	G	-0.0084	-0.0279	0.8378	0.857985	FALSE	TRUE	FALSE	ebi-a-GCST90018849	8	53929703	0.0274	476116	0.3083	TRUE	igd	0.0018	2.741e-06	7354		TRUE	reported	2	TRUE	0.00295261	21.7719	NA	NA	NA	NA	NA	NA	NA
M00606.metal.pos.txt.gz	Gastric cancer	613	rs12580704	T	C	T	C	0.0085	0.0464	0.1328	0.127448	FALSE	FALSE	FALSE	ebi-a-GCST90018849	12	98248254	0.0232	476116	0.0453304	TRUE	igd	0.0018	4.553e-06	7354		TRUE	reported	2	TRUE	0.00302311	22.2933	NA	NA	NA	NA	NA	NA	NA
M00606.metal.pos.txt.gz	Gastric cancer	614	rs131794	A	C	A	C	0.0146	0.0191	0.2074	0.161209	FALSE	FALSE	FALSE	ebi-a-GCST90018849	22	50971752	0.0319	476116	0.5501	TRUE	igd	0.0018	4.367e-16	7354		TRUE	reported	2	TRUE	0.00886684	65.7722	NA	NA	NA	NA	NA	NA	NA
M00606.metal.pos.txt.gz	Gastric cancer	615	rs1482928	T	G	T	G	0.0081	0.0032	0.7912	0.687459	FALSE	FALSE	FALSE	ebi-a-GCST90018849	15	81860965	0.0169	476116	0.8517	TRUE	igd	0.0018	4.415e-06	7354		TRUE	reported	2	TRUE	0.00274604	20.2445	NA	NA	NA	NA	NA	NA	NA
M00606.metal.pos.txt.gz	Gastric cancer	616	rs163425	A	G	A	G	0.0086	0.0435	0.8734	0.905548	FALSE	FALSE	FALSE	ebi-a-GCST90018849	5	156621333	0.0452	476116	0.3361	TRUE	igd	0.0018	2.617e-06	7354		TRUE	reported	2	TRUE	0.00309444	22.821	NA	NA	NA	NA	NA	NA	NA
M00606.metal.pos.txt.gz	Gastric cancer	617	rs2686789	A	C	A	C	-0.0092	-0.0021	0.1304	0.213152	FALSE	FALSE	FALSE	ebi-a-GCST90018849	7	48090640	0.0164	476116	0.8977	TRUE	igd	0.0018	5.322e-07	7354		TRUE	reported	2	TRUE	0.0035397	26.1164	NA	NA	NA	NA	NA	NA	NA
M00606.metal.pos.txt.gz	Gastric cancer	618	rs2686796	T	C	T	C	0.0094	0.0185	0.4524	0.438178	FALSE	FALSE	FALSE	ebi-a-GCST90018849	7	48102911	0.016	476116	0.2468	TRUE	igd	0.0017	1.889e-08	7354		TRUE	reported	2	TRUE	0.00414031	30.5661	NA	NA	NA	NA	NA	NA	NA
M00606.metal.pos.txt.gz	Gastric cancer	619	rs2904665	A	G	A	G	-0.0089	-0.012	0.861	0.745378	FALSE	FALSE	FALSE	ebi-a-GCST90018849	8	17035927	0.0163	476116	0.4632	TRUE	igd	0.0018	9.187e-07	7354		TRUE	reported	2	TRUE	0.00331337	24.4409	NA	NA	NA	NA	NA	NA	NA
M00606.metal.pos.txt.gz	Gastric cancer	620	rs2982907	T	G	T	G	-0.0088	0.0068	0.1465	0.153287	FALSE	FALSE	FALSE	ebi-a-GCST90018849	6	163580752	0.0202	476116	0.7346	TRUE	igd	0.0018	1.281e-06	7354		TRUE	reported	2	TRUE	0.00323957	23.8947	NA	NA	NA	NA	NA	NA	NA
M00606.metal.pos.txt.gz	Gastric cancer	621	rs4286846	C	G	C	G	0.0083	0.0515	0.7232	0.76278	FALSE	TRUE	FALSE	ebi-a-GCST90018849	7	33054812	0.0278	476116	0.0634702	TRUE	igd	0.0017	1.263e-06	7354		TRUE	reported	2	TRUE	0.00323094	23.8309	NA	NA	NA	NA	NA	NA	NA
M00606.metal.pos.txt.gz	Gastric cancer	622	rs532545	T	C	T	C	-0.0095	0.0315	0.3065	0.273401	FALSE	FALSE	FALSE	ebi-a-GCST90018849	1	20915172	0.0195	476116	0.1059	TRUE	igd	0.0017	3.41e-08	7354		TRUE	reported	2	TRUE	0.00422849	31.2199	NA	NA	NA	NA	NA	NA	NA
M00606.metal.pos.txt.gz	Gastric cancer	623	rs6988242	T	G	T	G	0.0094	0.0228	0.769	0.750887	FALSE	FALSE	FALSE	ebi-a-GCST90018849	8	25792789	0.0209	476116	0.2757	TRUE	igd	0.0018	1.308e-07	7354		TRUE	reported	2	TRUE	0.0036947	27.2642	NA	NA	NA	NA	NA	NA	NA
M00606.metal.pos.txt.gz	Gastric cancer	624	rs7593385	A	C	A	C	0.0359	-0.4218	0.9685	0.991957	FALSE	FALSE	FALSE	ebi-a-GCST90018849	2	135088453	0.2504	476116	0.0921298	TRUE	igd	0.008	6.873e-06	1766		TRUE	reported	2	TRUE	0.0112744	20.1149	NA	NA	NA	NA	NA	NA	NA
M00606.metal.pos.txt.gz	Gastric cancer	625	rs7948201	T	C	T	C	-0.023	0.0043	0.9623	0.926361	FALSE	FALSE	FALSE	ebi-a-GCST90018849	11	129892812	0.0298	476116	0.8859	TRUE	igd	0.0046	6.769e-07	7354		TRUE	reported	2	TRUE	0.00338799	24.9932	NA	NA	NA	NA	NA	NA	NA
M00606.metal.pos.txt.gz	Gastric cancer	626	rs9601054	T	C	T	C	0.0083	-0.003	0.162	0.124442	FALSE	FALSE	FALSE	ebi-a-GCST90018849	13	79079534	0.0376	476116	0.9372	TRUE	igd	0.0018	4.237e-06	7354		TRUE	reported	2	TRUE	0.00288293	21.2566	NA	NA	NA	NA	NA	NA	NA
M00606.metal.pos.txt.gz	Gastric cancer	627	rs977712	A	C	A	C	-0.0085	0.0311	0.8633	0.854883	FALSE	FALSE	FALSE	ebi-a-GCST90018849	21	20070690	0.0634	476116	0.6242	TRUE	igd	0.0019	6.319e-06	7354		TRUE	reported	2	TRUE	0.00271411	20.0084	NA	NA	NA	NA	NA	NA	NA
M01105.metal.pos.txt.gz	Gastric cancer	628	rs11719883	C	G	C	G	-0.0174	-0.019	0.8444	0.824866	FALSE	TRUE	FALSE	ebi-a-GCST90018849	3	144922477	0.021	476116	0.3648	TRUE	igd	0.0034	3.567e-07	7333		TRUE	reported	2	TRUE	0.00355886	26.1832	NA	NA	NA	NA	NA	NA	NA
M01105.metal.pos.txt.gz	Gastric cancer	629	rs12238083	T	C	T	C	0.0152	0.0162	0.1389	0.130855	FALSE	FALSE	FALSE	ebi-a-GCST90018849	9	93741195	0.0224	476116	0.4703	TRUE	igd	0.0033	3.008e-06	7333		TRUE	reported	2	TRUE	0.00288485	21.21	NA	NA	NA	NA	NA	NA	NA
M01105.metal.pos.txt.gz	Gastric cancer	630	rs12336893	T	G	T	G	0.0289	0.0284	0.9588	0.95576	FALSE	FALSE	FALSE	ebi-a-GCST90018849	9	2632365	0.0434	476116	0.513	TRUE	igd	0.0062	2.677e-06	7333		TRUE	reported	2	TRUE	0.00295424	21.7217	NA	NA	NA	NA	NA	NA	NA
M01105.metal.pos.txt.gz	Gastric cancer	631	rs13225022	A	G	A	G	-0.0123	0.0072	0.6784	0.613749	FALSE	FALSE	FALSE	ebi-a-GCST90018849	7	51849478	0.016	476116	0.6522	TRUE	igd	0.0026	1.402e-06	7333		TRUE	reported	2	TRUE	0.00304269	22.3741	NA	NA	NA	NA	NA	NA	NA
M01105.metal.pos.txt.gz	Gastric cancer	632	rs13280152	T	G	T	G	0.0162	0.163	0.1202	0.0933039	FALSE	FALSE	FALSE	ebi-a-GCST90018849	8	76414970	0.0638	476116	0.0106101	TRUE	igd	0.0033	1.224e-06	7333		TRUE	reported	2	TRUE	0.00327564	24.0926	NA	NA	NA	NA	NA	NA	NA
M01105.metal.pos.txt.gz	Gastric cancer	633	rs1477025	T	C	T	C	0.0109	0.0026	0.6545	0.584789	FALSE	FALSE	FALSE	ebi-a-GCST90018849	16	49811433	0.0159	476116	0.8711	TRUE	igd	0.0024	7.625e-06	7333		TRUE	reported	2	TRUE	0.00280497	20.6211	NA	NA	NA	NA	NA	NA	NA
M01105.metal.pos.txt.gz	Gastric cancer	634	rs1502520	T	G	T	G	0.0119	0.0451	0.7334	0.681921	FALSE	FALSE	FALSE	ebi-a-GCST90018849	17	51547100	0.0159	476116	0.00452501	TRUE	igd	0.0025	1.634e-06	7333		TRUE	reported	2	TRUE	0.0030803	22.6514	NA	NA	NA	NA	NA	NA	NA
M01105.metal.pos.txt.gz	Gastric cancer	635	rs16911296	A	G	A	G	-0.0209	0.0166	0.0771	0.137775	FALSE	FALSE	FALSE	ebi-a-GCST90018849	11	12436827	0.0181	476116	0.3579	TRUE	igd	0.0045	4.18e-06	7333		TRUE	reported	2	TRUE	0.00293299	21.565	NA	NA	NA	NA	NA	NA	NA
M01105.metal.pos.txt.gz	Gastric cancer	636	rs17087487	A	G	A	G	-0.0231	-0.0979	0.053	0.0708682	FALSE	FALSE	FALSE	ebi-a-GCST90018849	4	57936947	0.0863	476116	0.2565	TRUE	igd	0.0052	7.997e-06	7333		TRUE	reported	2	TRUE	0.00268391	19.7287	NA	NA	NA	NA	NA	NA	NA
M01105.metal.pos.txt.gz	Gastric cancer	637	rs1956129	T	C	T	C	-0.0127	-0.0019	0.7589	0.692764	FALSE	FALSE	FALSE	ebi-a-GCST90018849	14	40155324	0.0159	476116	0.9053	TRUE	igd	0.0025	3.657e-07	7333		TRUE	reported	2	TRUE	0.00350687	25.7994	NA	NA	NA	NA	NA	NA	NA
M01105.metal.pos.txt.gz	Gastric cancer	638	rs2158555	C	G	C	G	-0.0337	-0.0974	0.0331	0.0193388	FALSE	TRUE	FALSE	ebi-a-GCST90018849	7	98027488	0.1642	476116	0.553	TRUE	igd	0.0075	7.905e-06	7333		TRUE	reported	2	TRUE	0.00274575	20.1845	NA	NA	NA	NA	NA	NA	NA
M01105.metal.pos.txt.gz	Gastric cancer	639	rs2242415	A	C	A	C	0.0109	0.0003	0.6233	0.677293	FALSE	FALSE	FALSE	ebi-a-GCST90018849	5	17225333	0.0207	476116	0.9893	TRUE	igd	0.0024	8.242e-06	7333		TRUE	reported	2	TRUE	0.00280497	20.6211	NA	NA	NA	NA	NA	NA	NA
M01105.metal.pos.txt.gz	Gastric cancer	640	rs4654501	A	G	A	G	0.0111	-0.0253	0.7671	0.778328	FALSE	FALSE	FALSE	ebi-a-GCST90018849	1	4235768	0.0185	476116	0.1727	TRUE	igd	0.0025	9.227e-06	7333		TRUE	reported	2	TRUE	0.00268113	19.7082	NA	NA	NA	NA	NA	NA	NA
M01105.metal.pos.txt.gz	Gastric cancer	641	rs6075489	A	G	A	G	0.0113	0.0094	0.7177	0.788872	FALSE	FALSE	FALSE	ebi-a-GCST90018849	20	19208970	0.0451	476116	0.8357	TRUE	igd	0.0025	9.513e-06	7333		TRUE	reported	2	TRUE	0.00277835	20.4248	NA	NA	NA	NA	NA	NA	NA
M01105.metal.pos.txt.gz	Gastric cancer	642	rs7014120	A	G	A	G	0.0148	-0.0701	0.1341	0.118232	FALSE	FALSE	FALSE	ebi-a-GCST90018849	8	95786605	0.0337	476116	0.0372804	TRUE	igd	0.0033	5.666e-06	7333		TRUE	reported	2	TRUE	0.00273542	20.1084	NA	NA	NA	NA	NA	NA	NA
M01105.metal.pos.txt.gz	Gastric cancer	643	rs7115681	T	C	T	C	-0.0131	0.0076	0.4668	0.441226	FALSE	FALSE	FALSE	ebi-a-GCST90018849	11	42459273	0.0158	476116	0.6337	TRUE	igd	0.0024	8.293e-08	7333		TRUE	reported	2	TRUE	0.00404648	29.7853	NA	NA	NA	NA	NA	NA	NA
M01105.metal.pos.txt.gz	Gastric cancer	644	rs7898173	A	G	A	G	-0.0143	-0.0118	0.1419	0.124242	FALSE	FALSE	FALSE	ebi-a-GCST90018849	10	3429328	0.034	476116	0.7291	TRUE	igd	0.0032	6.806e-06	7333		TRUE	reported	2	TRUE	0.00271587	19.9643	NA	NA	NA	NA	NA	NA	NA
M01107.metal.pos.txt.gz	Gastric cancer	645	rs10492266	T	C	T	C	-0.0167	0.0092	0.4255	0.386049	FALSE	FALSE	FALSE	ebi-a-GCST90018849	12	115605697	0.0165	476116	0.5774	TRUE	igd	0.0038	8.776e-06	5344		TRUE	reported	2	TRUE	0.00360108	19.3065	NA	NA	NA	NA	NA	NA	NA
M01107.metal.pos.txt.gz	Gastric cancer	646	rs10771223	A	G	A	G	0.0237	0.0448	0.78	0.802	FALSE	FALSE	FALSE	ebi-a-GCST90018849	12	25651899	0.0319	476116	0.1598	TRUE	igd	0.0046	2.871e-07	5344		TRUE	reported	2	TRUE	0.00494268	26.535	NA	NA	NA	NA	NA	NA	NA
M01107.metal.pos.txt.gz	Gastric cancer	647	rs11147404	T	G	T	G	0.0282	0.0032	0.8872	0.818988	FALSE	FALSE	FALSE	ebi-a-GCST90018849	13	30539456	0.0174	476116	0.8564	TRUE	igd	0.0063	8.687e-06	5344		TRUE	reported	2	TRUE	0.0037353	20.0288	NA	NA	NA	NA	NA	NA	NA
M01107.metal.pos.txt.gz	Gastric cancer	648	rs12132798	C	G	C	G	0.0615	0.0834	0.9749	0.96994	FALSE	TRUE	FALSE	ebi-a-GCST90018849	1	216020536	0.1297	476116	0.5202	TRUE	igd	0.013	2.086e-06	5344		TRUE	reported	2	TRUE	0.00417044	22.3718	NA	NA	NA	NA	NA	NA	NA
M01107.metal.pos.txt.gz	Gastric cancer	649	rs12189555	A	T	A	T	0.021	-0.0212	0.7684	0.769261	FALSE	TRUE	FALSE	ebi-a-GCST90018849	6	91104402	0.0185	476116	0.2526	TRUE	igd	0.0046	5.058e-06	5344		TRUE	reported	2	TRUE	0.00388478	20.8334	NA	NA	NA	NA	NA	NA	NA
M01107.metal.pos.txt.gz	Gastric cancer	650	rs12718598	T	C	T	C	0.018	0.0077	0.5178	0.560197	FALSE	FALSE	FALSE	ebi-a-GCST90018849	7	50428445	0.0161	476116	0.6342	TRUE	igd	0.0037	1.491e-06	5344		TRUE	reported	2	TRUE	0.00440916	23.6581	NA	NA	NA	NA	NA	NA	NA
M01107.metal.pos.txt.gz	Gastric cancer	651	rs1320934	A	T	A	T	0.1215	-0.0142	0.9599	0.956418	FALSE	TRUE	FALSE	ebi-a-GCST90018849	3	61884650	0.0521	476116	0.7854	TRUE	igd	0.0253	1.513e-06	736		TRUE	reported	2	TRUE	0.0303832	23.0001	NA	NA	NA	NA	NA	NA	NA
M01107.metal.pos.txt.gz	Gastric cancer	652	rs1431793	A	C	A	C	-0.0216	-0.0128	0.7526	0.779829	FALSE	FALSE	FALSE	ebi-a-GCST90018849	2	236173098	0.0234	476116	0.585	TRUE	igd	0.0046	2.901e-06	5344		TRUE	reported	2	TRUE	0.00410901	22.0409	NA	NA	NA	NA	NA	NA	NA
M01107.metal.pos.txt.gz	Gastric cancer	653	rs1447307	T	G	T	G	-0.0211	0.0156	0.227	0.230628	FALSE	FALSE	FALSE	ebi-a-GCST90018849	8	94286040	0.0184	476116	0.3981	TRUE	igd	0.0046	5.694e-06	5344		TRUE	reported	2	TRUE	0.00392172	21.0323	NA	NA	NA	NA	NA	NA	NA
M01107.metal.pos.txt.gz	Gastric cancer	654	rs1499094	T	G	T	G	0.0208	0.0049	0.7686	0.621038	FALSE	FALSE	FALSE	ebi-a-GCST90018849	3	1244434	0.0192	476116	0.7981	TRUE	igd	0.0046	7.676e-06	5344		TRUE	reported	2	TRUE	0.00381141	20.4385	NA	NA	NA	NA	NA	NA	NA
M01107.metal.pos.txt.gz	Gastric cancer	655	rs167277	A	C	A	C	-0.0207	0.0244	0.781	0.817625	FALSE	FALSE	FALSE	ebi-a-GCST90018849	12	78483079	0.0265	476116	0.3582	TRUE	igd	0.0046	7.922e-06	5344		TRUE	reported	2	TRUE	0.00377499	20.2424	NA	NA	NA	NA	NA	NA	NA
M01107.metal.pos.txt.gz	Gastric cancer	656	rs1799412	C	G	C	G	-0.0262	-0.009	0.8394	0.807903	FALSE	TRUE	FALSE	ebi-a-GCST90018849	3	40210125	0.0194	476116	0.644	TRUE	igd	0.0055	2.28e-06	5344		TRUE	reported	2	TRUE	0.00422835	22.6837	NA	NA	NA	NA	NA	NA	NA
M01107.metal.pos.txt.gz	Gastric cancer	657	rs2293319	T	C	T	C	-0.0219	0.0377	0.7852	0.814768	FALSE	FALSE	FALSE	ebi-a-GCST90018849	15	31235357	0.0232	476116	0.1047	TRUE	igd	0.0047	3.591e-06	5344		TRUE	reported	2	TRUE	0.00404637	21.7035	NA	NA	NA	NA	NA	NA	NA
M01107.metal.pos.txt.gz	Gastric cancer	658	rs2549842	T	C	T	C	-0.0206	-0.0006	0.786	0.690125	FALSE	FALSE	FALSE	ebi-a-GCST90018849	16	81023659	0.0159	476116	0.9697	TRUE	igd	0.0046	8.675e-06	5344		TRUE	reported	2	TRUE	0.00373874	20.0473	NA	NA	NA	NA	NA	NA	NA
M01107.metal.pos.txt.gz	Gastric cancer	659	rs4579742	A	T	A	T	0.029	-0.0038	0.1251	0.121154	FALSE	TRUE	FALSE	ebi-a-GCST90018849	1	239460167	0.0312	476116	0.9043	TRUE	igd	0.0064	5.16e-06	5344		TRUE	reported	2	TRUE	0.0038274	20.5245	NA	NA	NA	NA	NA	NA	NA
M01107.metal.pos.txt.gz	Gastric cancer	660	rs8108144	T	G	T	G	-0.0232	-0.0186	0.788	0.823003	FALSE	FALSE	FALSE	ebi-a-GCST90018849	19	23373200	0.0242	476116	0.4423	TRUE	igd	0.0047	6.444e-07	5344		TRUE	reported	2	TRUE	0.00453877	24.3567	NA	NA	NA	NA	NA	NA	NA
M01107.metal.pos.txt.gz	Gastric cancer	661	rs8184921	T	C	T	C	0.0165	-0.0203	0.5087	0.413564	FALSE	FALSE	FALSE	ebi-a-GCST90018849	21	22372723	0.0182	476116	0.2642	TRUE	igd	0.0037	9.801e-06	5344		TRUE	reported	2	TRUE	0.00370753	19.8793	NA	NA	NA	NA	NA	NA	NA
M01107.metal.pos.txt.gz	Gastric cancer	662	rs972709	A	C	A	C	0.0483	-0.0125	0.6548	0.711148	FALSE	FALSE	FALSE	ebi-a-GCST90018849	6	66255788	0.0217	476116	0.5627	TRUE	igd	0.0107	6.73e-06	736		TRUE	reported	2	TRUE	0.0269395	20.321	NA	NA	NA	NA	NA	NA	NA
M01107.metal.pos.txt.gz	Gastric cancer	663	rs9834988	T	C	T	C	0.0185	0.0135	0.5297	0.49655	FALSE	FALSE	FALSE	ebi-a-GCST90018849	3	79630364	0.0158	476116	0.3932	TRUE	igd	0.0038	7.983e-07	5344		TRUE	reported	2	TRUE	0.00441558	23.6927	NA	NA	NA	NA	NA	NA	NA
M01110.metal.pos.txt.gz	Gastric cancer	664	rs1010069	A	G	A	G	0.0081	-0.0331	0.4623	0.511221	FALSE	FALSE	FALSE	ebi-a-GCST90018849	1	16352937	0.0172	476116	0.0537205	TRUE	igd	0.0018	8.583e-06	7367		TRUE	reported	2	TRUE	0.00274121	20.2445	NA	NA	NA	NA	NA	NA	NA
M01110.metal.pos.txt.gz	Gastric cancer	665	rs10241964	A	G	A	G	0.0182	-0.0449	0.0952	0.0991984	FALSE	FALSE	FALSE	ebi-a-GCST90018849	7	19042114	0.074	476116	0.5441	TRUE	igd	0.0035	2.247e-07	7367		TRUE	reported	2	TRUE	0.003657	27.0327	NA	NA	NA	NA	NA	NA	NA
M01110.metal.pos.txt.gz	Gastric cancer	666	rs10514491	T	C	T	C	0.012	-0.0043	0.6782	0.760898	FALSE	FALSE	FALSE	ebi-a-GCST90018849	16	80315263	0.0374	476116	0.9076	TRUE	igd	0.0026	2.859e-06	7367		TRUE	reported	2	TRUE	0.00288318	21.296	NA	NA	NA	NA	NA	NA	NA
M01110.metal.pos.txt.gz	Gastric cancer	667	rs11837423	A	G	A	G	0.0385	-0.0276	0.088	0.0648917	FALSE	FALSE	FALSE	ebi-a-GCST90018849	12	124993538	0.0477	476116	0.5627	TRUE	igd	0.008	1.519e-06	1766		TRUE	reported	2	TRUE	0.0129447	23.1339	NA	NA	NA	NA	NA	NA	NA
M01110.metal.pos.txt.gz	Gastric cancer	668	rs12352829	A	G	A	G	-0.0134	-0.0152	0.1506	0.186067	FALSE	FALSE	FALSE	ebi-a-GCST90018849	9	74006667	0.0177	476116	0.3912	TRUE	igd	0.0027	5.843e-07	7367		TRUE	reported	2	TRUE	0.00333228	24.6243	NA	NA	NA	NA	NA	NA	NA
M01110.metal.pos.txt.gz	Gastric cancer	669	rs12532113	T	C	T	C	-0.028	-0.0092	0.961	0.967783	FALSE	FALSE	FALSE	ebi-a-GCST90018849	7	90484736	0.0435	476116	0.8317	TRUE	igd	0.006	3.061e-06	5601		TRUE	reported	2	TRUE	0.00387314	21.77	NA	NA	NA	NA	NA	NA	NA
M01110.metal.pos.txt.gz	Gastric cancer	670	rs1430209	T	C	T	C	-0.0086	-0.0332	0.5313	0.609192	FALSE	FALSE	FALSE	ebi-a-GCST90018849	2	222210212	0.0189	476116	0.0794292	TRUE	igd	0.0018	1.865e-06	7367		TRUE	reported	2	TRUE	0.003089	22.821	NA	NA	NA	NA	NA	NA	NA
M01110.metal.pos.txt.gz	Gastric cancer	671	rs17099239	A	G	A	G	-0.012	0.0101	0.8327	0.841007	FALSE	FALSE	FALSE	ebi-a-GCST90018849	14	62267508	0.0263	476116	0.701601	TRUE	igd	0.0027	6.74e-06	7367		TRUE	reported	2	TRUE	0.00267412	19.7477	NA	NA	NA	NA	NA	NA	NA
M01110.metal.pos.txt.gz	Gastric cancer	672	rs174548	C	G	C	G	0.0488	-0.0101	0.7005	0.649718	FALSE	TRUE	FALSE	ebi-a-GCST90018849	11	61571348	0.0162	476116	0.532	TRUE	igd	0.0025	1.429e-84	7367		TRUE	reported	2	TRUE	0.0491777	380.927	NA	NA	NA	NA	NA	NA	NA
M01110.metal.pos.txt.gz	Gastric cancer	673	rs174602	T	C	T	C	0.0353	-0.0145	0.8702	0.785472	FALSE	FALSE	FALSE	ebi-a-GCST90018849	11	61624414	0.0197	476116	0.4631	TRUE	igd	0.004	2.417e-18	7367		TRUE	reported	2	TRUE	0.010461	77.8595	NA	NA	NA	NA	NA	NA	NA
M01110.metal.pos.txt.gz	Gastric cancer	674	rs17764324	T	G	T	G	-0.0241	0.035	0.086	0.090278	FALSE	FALSE	FALSE	ebi-a-GCST90018849	11	61635088	0.0666	476116	0.5992	TRUE	igd	0.0041	3.305e-09	7367		TRUE	reported	2	TRUE	0.00466814	34.5421	NA	NA	NA	NA	NA	NA	NA
M01110.metal.pos.txt.gz	Gastric cancer	675	rs1800009	T	C	T	C	0.0125	0.0132	0.6444	0.498354	FALSE	FALSE	FALSE	ebi-a-GCST90018849	11	61730234	0.0283	476116	0.6398	TRUE	igd	0.0025	4.914e-07	7367		TRUE	reported	2	TRUE	0.00338203	24.9932	NA	NA	NA	NA	NA	NA	NA
M01110.metal.pos.txt.gz	Gastric cancer	676	rs180022	T	C	T	C	0.0117	-0.0478	0.8328	0.832823	FALSE	FALSE	FALSE	ebi-a-GCST90018849	6	16295861	0.0596	476116	0.4221	TRUE	igd	0.0026	9.431e-06	7367		TRUE	reported	2	TRUE	0.00274121	20.2445	NA	NA	NA	NA	NA	NA	NA
M01110.metal.pos.txt.gz	Gastric cancer	677	rs198476	A	G	A	G	0.0122	-0.0093	0.482	0.500706	FALSE	FALSE	FALSE	ebi-a-GCST90018849	11	61525730	0.0158	476116	0.5571	TRUE	igd	0.0024	5.135e-07	7367		TRUE	reported	2	TRUE	0.00349531	25.8333	NA	NA	NA	NA	NA	NA	NA
M01110.metal.pos.txt.gz	Gastric cancer	678	rs2275351	T	C	T	C	0.012	0.0078	0.1657	0.228303	FALSE	FALSE	FALSE	ebi-a-GCST90018849	1	203150073	0.0163	476116	0.6317	TRUE	igd	0.0027	7.062e-06	7367		TRUE	reported	2	TRUE	0.00267412	19.7477	NA	NA	NA	NA	NA	NA	NA
M01110.metal.pos.txt.gz	Gastric cancer	679	rs2727261	T	C	T	C	-0.0189	-0.0261	0.09	0.298144	FALSE	FALSE	FALSE	ebi-a-GCST90018849	11	61712131	0.0215	476116	0.2253	TRUE	igd	0.0037	3.437e-07	7367		TRUE	reported	2	TRUE	0.00352934	26.0857	NA	NA	NA	NA	NA	NA	NA
M01110.metal.pos.txt.gz	Gastric cancer	680	rs3798211	A	C	A	C	-0.0083	-0.008	0.4247	0.527884	FALSE	FALSE	FALSE	ebi-a-GCST90018849	6	160186920	0.0195	476116	0.681	TRUE	igd	0.0018	4.584e-06	7367		TRUE	reported	2	TRUE	0.00287785	21.2566	NA	NA	NA	NA	NA	NA	NA
M01110.metal.pos.txt.gz	Gastric cancer	681	rs412334	T	C	T	C	0.022	-0.0625	0.157	0.153542	FALSE	FALSE	FALSE	ebi-a-GCST90018849	11	61560261	0.0623	476116	0.3156	TRUE	igd	0.003	2.245e-13	5601		TRUE	reported	2	TRUE	0.00951015	53.7586	NA	NA	NA	NA	NA	NA	NA
M01110.metal.pos.txt.gz	Gastric cancer	682	rs472031	A	G	A	G	0.0175	-0.0271	0.0883	0.0823407	FALSE	FALSE	FALSE	ebi-a-GCST90018849	11	61638420	0.081	476116	0.738401	TRUE	igd	0.0035	4.434e-07	7367		TRUE	reported	2	TRUE	0.00338203	24.9932	NA	NA	NA	NA	NA	NA	NA
M01110.metal.pos.txt.gz	Gastric cancer	683	rs4739402	T	C	T	C	-0.0085	0.0107	0.5172	0.496435	FALSE	FALSE	FALSE	ebi-a-GCST90018849	8	35228273	0.0163	476116	0.508899	TRUE	igd	0.0019	5.614e-06	7367		TRUE	reported	2	TRUE	0.00270933	20.0084	NA	NA	NA	NA	NA	NA	NA
M01110.metal.pos.txt.gz	Gastric cancer	684	rs4982495	T	C	T	C	-0.0084	-0.0138	0.4275	0.466604	FALSE	FALSE	FALSE	ebi-a-GCST90018849	14	22220569	0.0157	476116	0.3784	TRUE	igd	0.0018	3.272e-06	7367		TRUE	reported	2	TRUE	0.00294741	21.7719	NA	NA	NA	NA	NA	NA	NA
M01110.metal.pos.txt.gz	Gastric cancer	685	rs526126	C	G	C	G	0.0249	-0.0488	0.8409	0.852835	FALSE	TRUE	FALSE	ebi-a-GCST90018849	11	61624885	0.0296	476116	0.0993002	TRUE	igd	0.0039	2.108e-10	7367		TRUE	reported	2	TRUE	0.00550278	40.7522	NA	NA	NA	NA	NA	NA	NA
M01110.metal.pos.txt.gz	Gastric cancer	686	rs532098	A	G	A	G	0.009	-0.0182	0.461	0.451348	FALSE	FALSE	FALSE	ebi-a-GCST90018849	6	32578052	0.0157	476116	0.2462	TRUE	igd	0.002	6.795e-06	5601		TRUE	reported	2	TRUE	0.0036024	20.2428	NA	NA	NA	NA	NA	NA	NA
M01110.metal.pos.txt.gz	Gastric cancer	687	rs6535974	A	G	A	G	-0.0122	0.0366	0.8465	0.878066	FALSE	FALSE	FALSE	ebi-a-GCST90018849	4	140116326	0.0315	476116	0.2442	TRUE	igd	0.0027	5.801e-06	7367		TRUE	reported	2	TRUE	0.00276375	20.4115	NA	NA	NA	NA	NA	NA	NA
M01110.metal.pos.txt.gz	Gastric cancer	688	rs6568389	T	C	T	C	0.0157	0.0085	0.8061	0.768866	FALSE	FALSE	FALSE	ebi-a-GCST90018849	6	106117118	0.0258	476116	0.7405	TRUE	igd	0.0033	2.164e-06	7367		TRUE	reported	2	TRUE	0.00306301	22.6284	NA	NA	NA	NA	NA	NA	NA
M01110.metal.pos.txt.gz	Gastric cancer	689	rs712916	T	C	T	C	-0.0456	-0.069	0.9875	0.984819	FALSE	FALSE	FALSE	ebi-a-GCST90018849	1	99709771	0.1849	476116	0.7092	TRUE	igd	0.0102	8.193e-06	7367		TRUE	reported	2	TRUE	0.00270559	19.9807	NA	NA	NA	NA	NA	NA	NA
M01110.metal.pos.txt.gz	Gastric cancer	690	rs7169869	A	G	A	G	-0.0194	0.0255	0.5404	0.368374	FALSE	FALSE	FALSE	ebi-a-GCST90018849	15	85478918	0.0279	476116	0.361	TRUE	igd	0.0043	6.586e-06	1766		TRUE	reported	2	TRUE	0.0113946	20.3317	NA	NA	NA	NA	NA	NA	NA
M01110.metal.pos.txt.gz	Gastric cancer	691	rs741886	T	G	T	G	-0.0187	0.1307	0.0829	0.0862151	FALSE	FALSE	FALSE	ebi-a-GCST90018849	11	61724787	0.0785	476116	0.0958606	TRUE	igd	0.0036	1.848e-07	7367		TRUE	reported	2	TRUE	0.00364922	26.9749	NA	NA	NA	NA	NA	NA	NA
M01110.metal.pos.txt.gz	Gastric cancer	692	rs8123073	A	G	A	G	-0.0372	0.1439	0.983	0.980339	FALSE	FALSE	FALSE	ebi-a-GCST90018849	20	31446858	0.1593	476116	0.3664	TRUE	igd	0.0082	5.942e-06	7367		TRUE	reported	2	TRUE	0.00278584	20.575	NA	NA	NA	NA	NA	NA	NA
M01110.metal.pos.txt.gz	Gastric cancer	693	rs9679675	A	C	A	C	0.0092	0.0238	0.4732	0.614765	FALSE	FALSE	FALSE	ebi-a-GCST90018849	2	175285871	0.0275	476116	0.3863	TRUE	igd	0.0018	4.167e-07	7367		TRUE	reported	2	TRUE	0.00353348	26.1164	NA	NA	NA	NA	NA	NA	NA
M01114.metal.pos.txt.gz	Gastric cancer	694	rs11159894	T	C	T	C	0.032	-0.0267	0.3295	0.324323	FALSE	FALSE	FALSE	ebi-a-GCST90018849	14	89721819	0.0169	476116	0.1153	TRUE	igd	0.0067	1.769e-06	4934		TRUE	reported	2	TRUE	0.00460201	22.8021	NA	NA	NA	NA	NA	NA	NA
M01114.metal.pos.txt.gz	Gastric cancer	695	rs12405017	T	C	T	C	-0.1891	-0.0116	0.9817	0.970817	FALSE	FALSE	FALSE	ebi-a-GCST90018849	1	86018543	0.0339	476116	0.732399	TRUE	igd	0.0426	9.175e-06	1447		TRUE	reported	2	TRUE	0.0134345	19.6772	NA	NA	NA	NA	NA	NA	NA
M01114.metal.pos.txt.gz	Gastric cancer	696	rs17131011	A	G	A	G	-0.0781	0.0993	0.0404	0.0374813	FALSE	FALSE	FALSE	ebi-a-GCST90018849	1	70123406	0.0903	476116	0.2718	TRUE	igd	0.0174	6.882e-06	4934		TRUE	reported	2	TRUE	0.00406663	20.1385	NA	NA	NA	NA	NA	NA	NA
M01114.metal.pos.txt.gz	Gastric cancer	697	rs17175231	A	G	A	G	0.0593	-0.0091	0.9348	0.804599	FALSE	FALSE	FALSE	ebi-a-GCST90018849	13	94965048	0.0168	476116	0.5882	TRUE	igd	0.0125	1.986e-06	4934		TRUE	reported	2	TRUE	0.00454061	22.4964	NA	NA	NA	NA	NA	NA	NA
M01114.metal.pos.txt.gz	Gastric cancer	698	rs17641342	C	G	C	G	0.0725	-0.0296	0.1639	0.169758	FALSE	TRUE	FALSE	ebi-a-GCST90018849	16	76318584	0.0212	476116	0.164	TRUE	igd	0.0159	5.262e-06	1447		TRUE	reported	2	TRUE	0.014165	20.7626	NA	NA	NA	NA	NA	NA	NA
M01114.metal.pos.txt.gz	Gastric cancer	699	rs2002212	A	G	A	G	-0.0691	-0.0012	0.049	0.107917	FALSE	FALSE	FALSE	ebi-a-GCST90018849	18	12006035	0.0193	476116	0.9493	TRUE	igd	0.0155	7.817e-06	4934		TRUE	reported	2	TRUE	0.00401188	19.8663	NA	NA	NA	NA	NA	NA	NA
M01114.metal.pos.txt.gz	Gastric cancer	700	rs2140798	T	C	T	C	-0.0519	0.0196	0.0986	0.179588	FALSE	FALSE	FALSE	ebi-a-GCST90018849	7	125117597	0.0174	476116	0.2604	TRUE	igd	0.0117	8.8e-06	4934		TRUE	reported	2	TRUE	0.00397224	19.6692	NA	NA	NA	NA	NA	NA	NA
M01114.metal.pos.txt.gz	Gastric cancer	701	rs2391088	A	G	A	G	-0.0341	-0.0101	0.6873	0.659743	FALSE	FALSE	FALSE	ebi-a-GCST90018849	7	25183508	0.0159	476116	0.5254	TRUE	igd	0.0073	2.923e-06	4934		TRUE	reported	2	TRUE	0.00440299	21.8116	NA	NA	NA	NA	NA	NA	NA
M01114.metal.pos.txt.gz	Gastric cancer	702	rs3752241	C	G	C	G	0.0574	0.0132	0.8684	0.830729	FALSE	TRUE	FALSE	ebi-a-GCST90018849	19	1053524	0.0209	476116	0.5269	TRUE	igd	0.0126	5.523e-06	4934		TRUE	reported	2	TRUE	0.00418852	20.7447	NA	NA	NA	NA	NA	NA	NA
M01114.metal.pos.txt.gz	Gastric cancer	703	rs4244808	T	G	T	G	0.0305	-0.03	0.5307	0.507716	FALSE	FALSE	FALSE	ebi-a-GCST90018849	11	2163110	0.0159	476116	0.0586206	TRUE	igd	0.0068	8.3e-06	4934		TRUE	reported	2	TRUE	0.00406084	20.1097	NA	NA	NA	NA	NA	NA	NA
M01114.metal.pos.txt.gz	Gastric cancer	704	rs4579412	A	C	A	C	-0.0414	0.0226	0.1469	0.15503	FALSE	FALSE	FALSE	ebi-a-GCST90018849	7	66945831	0.0613	476116	0.7127	TRUE	igd	0.0091	4.771e-06	4934		TRUE	reported	2	TRUE	0.00417735	20.6891	NA	NA	NA	NA	NA	NA	NA
M01114.metal.pos.txt.gz	Gastric cancer	705	rs696155	A	G	A	G	-0.0412	0.0003	0.1888	0.278056	FALSE	FALSE	FALSE	ebi-a-GCST90018849	5	33552040	0.0162	476116	0.9862	TRUE	igd	0.0088	2.921e-06	4934		TRUE	reported	2	TRUE	0.00442288	21.9105	NA	NA	NA	NA	NA	NA	NA
M01114.metal.pos.txt.gz	Gastric cancer	706	rs7262824	T	C	T	C	0.0357	-0.0109	0.2062	0.294221	FALSE	FALSE	FALSE	ebi-a-GCST90018849	20	18483105	0.0161	476116	0.5011	TRUE	igd	0.008	8.697e-06	4934		TRUE	reported	2	TRUE	0.00401983	19.9058	NA	NA	NA	NA	NA	NA	NA
M01114.metal.pos.txt.gz	Gastric cancer	707	rs7269193	A	G	A	G	-0.0528	-0.0182	0.9092	0.848374	FALSE	FALSE	FALSE	ebi-a-GCST90018849	20	46858654	0.0183	476116	0.3214	TRUE	igd	0.0116	5.034e-06	4934		TRUE	reported	2	TRUE	0.00418151	20.7098	NA	NA	NA	NA	NA	NA	NA
M01114.metal.pos.txt.gz	Gastric cancer	708	rs7427777	A	C	A	C	0.1291	0.0012	0.0483	0.117546	FALSE	FALSE	FALSE	ebi-a-GCST90018849	3	181947383	0.0177	476116	0.9445	TRUE	igd	0.0286	6.361e-06	1447		TRUE	reported	2	TRUE	0.0138861	20.3479	NA	NA	NA	NA	NA	NA	NA
M01114.metal.pos.txt.gz	Gastric cancer	709	rs8192870	T	G	T	G	-0.0365	-0.0227	0.3498	0.317237	FALSE	FALSE	FALSE	ebi-a-GCST90018849	8	59412066	0.019	476116	0.231	TRUE	igd	0.0067	3.985e-08	4934		TRUE	reported	2	TRUE	0.00597905	29.6661	NA	NA	NA	NA	NA	NA	NA
M01114.metal.pos.txt.gz	Gastric cancer	710	rs9851393	A	G	A	G	0.0297	-0.0259	0.5199	0.635452	FALSE	FALSE	FALSE	ebi-a-GCST90018849	3	54334723	0.0295	476116	0.3806	TRUE	igd	0.0066	7.383e-06	4934		TRUE	reported	2	TRUE	0.0040874	20.2418	NA	NA	NA	NA	NA	NA	NA
M01121.metal.pos.txt.gz	Gastric cancer	711	rs11118120	A	C	A	C	-0.019	0.0109	0.8501	0.784212	FALSE	FALSE	FALSE	ebi-a-GCST90018849	1	218705761	0.0167	476116	0.5153	TRUE	igd	0.004	1.965e-06	7349		TRUE	reported	2	TRUE	0.00306075	22.5564	FALSE	rs11118120	rs11118120	NA	NA	NA	NA
M01121.metal.pos.txt.gz	Gastric cancer	712	rs11940037	T	C	T	C	0.019	-0.0122	0.842	0.817466	FALSE	FALSE	FALSE	ebi-a-GCST90018849	4	58835528	0.0214	476116	0.5674	TRUE	igd	0.0041	2.821e-06	7349		TRUE	reported	2	TRUE	0.00291369	21.4695	FALSE	rs11940037	rs11940037	NA	NA	NA	NA
M01121.metal.pos.txt.gz	Gastric cancer	713	rs1466228	T	C	T	C	-0.0361	-0.0176	0.0348	0.0421043	FALSE	FALSE	FALSE	ebi-a-GCST90018849	4	32428311	0.0349	476116	0.6141	TRUE	igd	0.0078	3.206e-06	7349		TRUE	reported	2	TRUE	0.00290625	21.4145	FALSE	rs1466228	rs1466228	NA	NA	NA	NA
M01121.metal.pos.txt.gz	Gastric cancer	714	rs17351329	A	G	A	G	-0.0185	-0.0857	0.8651	0.883986	FALSE	FALSE	FALSE	ebi-a-GCST90018849	5	107016120	0.0348	476116	0.0138299	TRUE	igd	0.0041	5.372e-06	7349		TRUE	reported	2	TRUE	0.00276278	20.3544	FALSE	rs17351329	rs17351329	NA	NA	NA	NA
M01121.metal.pos.txt.gz	Gastric cancer	715	rs1822906	A	G	A	G	0.018	0.0041	0.2048	0.190946	FALSE	FALSE	FALSE	ebi-a-GCST90018849	3	144928287	0.0211	476116	0.8479	TRUE	igd	0.0034	9.608e-08	7349		TRUE	reported	2	TRUE	0.00379932	28.0201	FALSE	rs1822906	rs1822906	NA	NA	NA	NA
M01121.metal.pos.txt.gz	Gastric cancer	716	rs4470674	A	T	A	T	-0.0141	-0.0058	0.7182	0.724986	FALSE	TRUE	FALSE	ebi-a-GCST90018849	4	179489581	0.0192	476116	0.7613	TRUE	igd	0.0031	6.639e-06	7349		TRUE	reported	2	TRUE	0.00280715	20.6822	FALSE	rs4470674	rs4470674	NA	NA	NA	NA
M01121.metal.pos.txt.gz	Gastric cancer	717	rs603424	A	G	A	G	0.0292	-0.0303	0.1865	0.121378	FALSE	FALSE	FALSE	ebi-a-GCST90018849	10	102075479	0.0391	476116	0.4386	TRUE	igd	0.0038	1.56e-14	7349		TRUE	reported	2	TRUE	0.00797067	59.031	FALSE	rs603424	rs603424	NA	NA	NA	NA
M01121.metal.pos.txt.gz	Gastric cancer	718	rs7583745	T	C	T	C	-0.0348	0.0427	0.884	0.907389	FALSE	FALSE	FALSE	ebi-a-GCST90018849	2	79538898	0.0766	476116	0.5775	TRUE	igd	0.0075	3.062e-06	1768		TRUE	reported	2	TRUE	0.0120309	21.5052	FALSE	rs7583745	rs7583745	NA	NA	NA	NA
M01123.metal.pos.txt.gz	Gastric cancer	719	rs10489	A	C	A	C	0.1743	0.0011	0.0243	0.130136	FALSE	FALSE	FALSE	ebi-a-GCST90018849	3	69151152	0.0169	476116	0.9497	TRUE	igd	0.038	4.601e-06	1731		TRUE	reported	2	TRUE	0.0120084	21.0148	NA	NA	NA	NA	NA	NA	NA
M01123.metal.pos.txt.gz	Gastric cancer	720	rs11616655	A	G	A	G	-0.1069	-0.1422	0.9444	0.935144	FALSE	FALSE	FALSE	ebi-a-GCST90018849	13	23683941	0.0896	476116	0.1127	TRUE	igd	0.0237	6.369e-06	2639		TRUE	reported	2	TRUE	0.0076504	20.3296	NA	NA	NA	NA	NA	NA	NA
M01123.metal.pos.txt.gz	Gastric cancer	721	rs1415753	T	C	T	C	-0.0551	0.0095	0.3236	0.331985	FALSE	FALSE	FALSE	ebi-a-GCST90018849	6	86753074	0.0171	476116	0.5797	TRUE	igd	0.0111	7.599e-07	2639		TRUE	reported	2	TRUE	0.00925085	24.6223	NA	NA	NA	NA	NA	NA	NA
M01123.metal.pos.txt.gz	Gastric cancer	722	rs17077586	A	G	A	G	0.1032	-0.0023	0.9187	0.915221	FALSE	FALSE	FALSE	ebi-a-GCST90018849	18	65292921	0.0238	476116	0.9238	TRUE	igd	0.021	9.198e-07	2639		TRUE	reported	2	TRUE	0.00906828	24.1319	NA	NA	NA	NA	NA	NA	NA
M01123.metal.pos.txt.gz	Gastric cancer	723	rs17224277	A	G	A	G	0.0951	-0.0404	0.0778	0.071302	FALSE	FALSE	FALSE	ebi-a-GCST90018849	2	182340444	0.0495	476116	0.4142	TRUE	igd	0.0199	1.825e-06	2639		TRUE	reported	2	TRUE	0.00857972	22.8205	NA	NA	NA	NA	NA	NA	NA
M01123.metal.pos.txt.gz	Gastric cancer	724	rs17741813	T	C	T	C	0.538	0.0374	0.015	0.0632817	FALSE	FALSE	FALSE	ebi-a-GCST90018849	21	35669770	0.0932	476116	0.6883	TRUE	igd	0.1192	6.389e-06	908		TRUE	reported	2	TRUE	0.0219427	20.3261	NA	NA	NA	NA	NA	NA	NA
M01123.metal.pos.txt.gz	Gastric cancer	725	rs2846723	T	G	T	G	-0.0476	-0.0001	0.5442	0.503671	FALSE	FALSE	FALSE	ebi-a-GCST90018849	11	102570891	0.0157	476116	0.995	TRUE	igd	0.0105	5.755e-06	2639		TRUE	reported	2	TRUE	0.00772729	20.5355	NA	NA	NA	NA	NA	NA	NA
M01123.metal.pos.txt.gz	Gastric cancer	726	rs4384764	A	G	A	G	-0.0568	0.0106	0.2371	0.284621	FALSE	FALSE	FALSE	ebi-a-GCST90018849	2	37590284	0.0165	476116	0.5202	TRUE	igd	0.0127	7.902e-06	2639		TRUE	reported	2	TRUE	0.00752264	19.9876	NA	NA	NA	NA	NA	NA	NA
M01123.metal.pos.txt.gz	Gastric cancer	727	rs494562	A	G	A	G	-0.1182	0.0259	0.8988	0.917001	FALSE	FALSE	FALSE	ebi-a-GCST90018849	6	86117129	0.034	476116	0.4468	TRUE	igd	0.0167	1.339e-12	2639		TRUE	reported	2	TRUE	0.0186293	50.0579	NA	NA	NA	NA	NA	NA	NA
M01123.metal.pos.txt.gz	Gastric cancer	728	rs7297956	C	G	C	G	0.0597	0.0007	0.7301	0.708032	FALSE	TRUE	FALSE	ebi-a-GCST90018849	12	104621542	0.0167	476116	0.9648	TRUE	igd	0.0134	7.69e-06	1731		TRUE	reported	2	TRUE	0.0113368	19.8261	NA	NA	NA	NA	NA	NA	NA
M01123.metal.pos.txt.gz	Gastric cancer	729	rs7795118	T	C	T	C	0.0905	-0.0061	0.2305	0.216574	FALSE	FALSE	FALSE	ebi-a-GCST90018849	7	106260226	0.0222	476116	0.7824	TRUE	igd	0.0186	1.211e-06	2639		TRUE	reported	2	TRUE	0.00889105	23.656	NA	NA	NA	NA	NA	NA	NA
M01123.metal.pos.txt.gz	Gastric cancer	730	rs9359674	A	T	A	T	0.1142	-0.0127	0.0565	0.0547465	FALSE	TRUE	FALSE	ebi-a-GCST90018849	6	86705909	0.0364	476116	0.727601	TRUE	igd	0.0218	1.572e-07	2639		TRUE	reported	2	TRUE	0.0102917	27.4214	NA	NA	NA	NA	NA	NA	NA
M01123.metal.pos.txt.gz	Gastric cancer	731	rs9450282	A	G	A	G	-0.0717	-0.0008	0.3626	0.442185	FALSE	FALSE	FALSE	ebi-a-GCST90018849	6	86195298	0.0164	476116	0.9604	TRUE	igd	0.0108	2.735e-11	2639		TRUE	reported	2	TRUE	0.016427	44.0414	NA	NA	NA	NA	NA	NA	NA
M01125.metal.pos.txt.gz	Gastric cancer	732	rs10024717	A	G	A	G	0.0085	0.0177	0.3772	0.277025	FALSE	FALSE	FALSE	ebi-a-GCST90018849	4	89219645	0.0302	476116	0.5569	TRUE	igd	0.0016	7.501e-08	7352		TRUE	reported	2	TRUE	0.00382409	28.215	NA	NA	NA	NA	NA	NA	NA
M01125.metal.pos.txt.gz	Gastric cancer	733	rs10063205	T	C	T	C	0.008	-0.0264	0.1559	0.207032	FALSE	FALSE	FALSE	ebi-a-GCST90018849	5	159137011	0.0184	476116	0.1521	TRUE	igd	0.0017	4.058e-06	7352		TRUE	reported	2	TRUE	0.0030031	22.1393	NA	NA	NA	NA	NA	NA	NA
M01125.metal.pos.txt.gz	Gastric cancer	734	rs11128879	T	C	T	C	-0.0078	-0.0081	0.1208	0.166204	FALSE	FALSE	FALSE	ebi-a-GCST90018849	3	1862780	0.0192	476116	0.674599	TRUE	igd	0.0018	9.564e-06	7352		TRUE	reported	2	TRUE	0.0025476	18.7727	NA	NA	NA	NA	NA	NA	NA
M01125.metal.pos.txt.gz	Gastric cancer	735	rs12707434	A	G	A	G	-0.0366	0.2467	0.9639	0.974345	FALSE	FALSE	FALSE	ebi-a-GCST90018849	7	138773301	0.1396	476116	0.0772094	TRUE	igd	0.008	4.647e-06	1764		TRUE	reported	2	TRUE	0.0117263	20.9069	NA	NA	NA	NA	NA	NA	NA
M01125.metal.pos.txt.gz	Gastric cancer	736	rs161503	T	C	T	C	0.008	-0.0298	0.1176	0.114887	FALSE	FALSE	FALSE	ebi-a-GCST90018849	5	99636953	0.0279	476116	0.2859	TRUE	igd	0.0018	6.867e-06	7352		TRUE	reported	2	TRUE	0.00267956	19.7477	NA	NA	NA	NA	NA	NA	NA
M01125.metal.pos.txt.gz	Gastric cancer	737	rs1618996	A	G	A	G	0.0091	-0.0169	0.1298	0.115038	FALSE	FALSE	FALSE	ebi-a-GCST90018849	8	13185926	0.0304	476116	0.5774	TRUE	igd	0.0018	3.78e-07	7352		TRUE	reported	2	TRUE	0.00346438	25.5517	NA	NA	NA	NA	NA	NA	NA
M01125.metal.pos.txt.gz	Gastric cancer	738	rs1895999	A	G	A	G	-0.0151	-0.0272	0.1699	0.161734	FALSE	FALSE	FALSE	ebi-a-GCST90018849	12	48952204	0.022	476116	0.2162	TRUE	igd	0.0032	3.434e-06	1764		TRUE	reported	2	TRUE	0.0124654	22.2414	NA	NA	NA	NA	NA	NA	NA
M01125.metal.pos.txt.gz	Gastric cancer	739	rs2397972	A	G	A	G	0.012	-0.0018	0.054	0.115439	FALSE	FALSE	FALSE	ebi-a-GCST90018849	15	96358652	0.0189	476116	0.9247	TRUE	igd	0.0026	4.045e-06	7352		TRUE	reported	2	TRUE	0.00288904	21.296	NA	NA	NA	NA	NA	NA	NA
M01125.metal.pos.txt.gz	Gastric cancer	740	rs2470439	A	G	A	G	0.0083	0.0073	0.11	0.112571	FALSE	FALSE	FALSE	ebi-a-GCST90018849	12	2015160	0.07	476116	0.9165	TRUE	igd	0.0018	5.687e-06	7352		TRUE	reported	2	TRUE	0.00288371	21.2566	NA	NA	NA	NA	NA	NA	NA
M01125.metal.pos.txt.gz	Gastric cancer	741	rs3760605	T	C	T	C	0.0079	0.0024	0.8912	0.859623	FALSE	FALSE	FALSE	ebi-a-GCST90018849	18	3870771	0.0209	476116	0.907	TRUE	igd	0.0018	9.799e-06	7352		TRUE	reported	2	TRUE	0.00261317	19.2571	NA	NA	NA	NA	NA	NA	NA
M01125.metal.pos.txt.gz	Gastric cancer	742	rs4086666	T	G	T	G	0.0083	0.0098	0.8804	0.916049	FALSE	FALSE	FALSE	ebi-a-GCST90018849	11	13875937	0.0693	476116	0.887	TRUE	igd	0.0018	2.422e-06	7352		TRUE	reported	2	TRUE	0.00288371	21.2566	NA	NA	NA	NA	NA	NA	NA
M01125.metal.pos.txt.gz	Gastric cancer	743	rs4347830	A	G	A	G	0.01	0.0061	0.337	0.344991	FALSE	FALSE	FALSE	ebi-a-GCST90018849	2	228058016	0.0172	476116	0.7225	TRUE	igd	0.002	5.733e-07	5588		TRUE	reported	2	TRUE	0.00445395	24.9911	NA	NA	NA	NA	NA	NA	NA
M01125.metal.pos.txt.gz	Gastric cancer	744	rs4562384	T	C	T	C	0.0075	0.0326	0.7166	0.696386	FALSE	FALSE	FALSE	ebi-a-GCST90018849	9	1965945	0.0202	476116	0.1068	TRUE	igd	0.0017	5.497e-06	7352		TRUE	reported	2	TRUE	0.00264041	19.4584	NA	NA	NA	NA	NA	NA	NA
M01125.metal.pos.txt.gz	Gastric cancer	745	rs503360	A	G	A	G	0.0081	0.0132	0.8799	0.903975	FALSE	FALSE	FALSE	ebi-a-GCST90018849	11	106200685	0.037	476116	0.722199	TRUE	igd	0.0018	4.785e-06	7352		TRUE	reported	2	TRUE	0.00274679	20.2445	NA	NA	NA	NA	NA	NA	NA
M01125.metal.pos.txt.gz	Gastric cancer	746	rs6084839	A	C	A	C	-0.0123	0.1037	0.9446	0.946185	FALSE	FALSE	FALSE	ebi-a-GCST90018849	20	4685707	0.0641	476116	0.1058	TRUE	igd	0.0027	3.994e-06	7352		TRUE	reported	2	TRUE	0.00281484	20.7474	NA	NA	NA	NA	NA	NA	NA
M01125.metal.pos.txt.gz	Gastric cancer	747	rs6101153	A	G	A	G	-0.008	-0.014	0.8897	0.637909	FALSE	FALSE	FALSE	ebi-a-GCST90018849	20	59559273	0.0168	476116	0.404	TRUE	igd	0.0018	8.264e-06	7352		TRUE	reported	2	TRUE	0.00267956	19.7477	NA	NA	NA	NA	NA	NA	NA
M01125.metal.pos.txt.gz	Gastric cancer	748	rs7340968	A	C	A	C	0.0333	-0.0125	0.027	0.0753392	FALSE	FALSE	FALSE	ebi-a-GCST90018849	4	78961666	0.0209	476116	0.552199	TRUE	igd	0.0075	9.053e-06	1764		TRUE	reported	2	TRUE	0.011052	19.6912	NA	NA	NA	NA	NA	NA	NA
M01125.metal.pos.txt.gz	Gastric cancer	749	rs7530270	A	C	A	C	-0.0085	0.0314	0.2	0.282465	FALSE	FALSE	FALSE	ebi-a-GCST90018849	1	241684393	0.0167	476116	0.0603198	TRUE	igd	0.0018	1.509e-06	7352		TRUE	reported	2	TRUE	0.00302393	22.2933	NA	NA	NA	NA	NA	NA	NA
M01284.metal.pos.txt.gz	Gastric cancer	750	rs10234936	A	G	A	G	0.028	-0.0129	0.035	0.0611389	FALSE	FALSE	FALSE	ebi-a-GCST90018849	7	19601999	0.0279	476116	0.6436	TRUE	igd	0.0061	4.877e-06	5687		TRUE	reported	2	TRUE	0.0036912	21.0622	NA	NA	NA	NA	NA	NA	NA
M01284.metal.pos.txt.gz	Gastric cancer	751	rs1043011	T	G	T	G	0.0172	0.0044	0.1722	0.162155	FALSE	FALSE	FALSE	ebi-a-GCST90018849	12	56865040	0.0247	476116	0.8569	TRUE	igd	0.0034	5.214e-07	5687		TRUE	reported	2	TRUE	0.00447987	25.5827	NA	NA	NA	NA	NA	NA	NA
M01284.metal.pos.txt.gz	Gastric cancer	752	rs10433674	T	C	T	C	0.0264	-0.0058	0.9584	0.916918	FALSE	FALSE	FALSE	ebi-a-GCST90018849	4	71761726	0.0202	476116	0.772601	TRUE	igd	0.0054	1.242e-06	5687		TRUE	reported	2	TRUE	0.00418519	23.8928	NA	NA	NA	NA	NA	NA	NA
M01284.metal.pos.txt.gz	Gastric cancer	753	rs10795360	C	G	C	G	0.0114	-0.0184	0.6957	0.79485	FALSE	TRUE	FALSE	ebi-a-GCST90018849	10	6701714	0.0385	476116	0.632199	TRUE	igd	0.0025	3.761e-06	5687		TRUE	reported	2	TRUE	0.00364302	20.7863	NA	NA	NA	NA	NA	NA	NA
M01284.metal.pos.txt.gz	Gastric cancer	754	rs10798574	T	G	T	G	-0.0142	-0.0174	0.2212	0.29134	FALSE	FALSE	FALSE	ebi-a-GCST90018849	1	177809627	0.0186	476116	0.3502	TRUE	igd	0.003	2.029e-06	5687		TRUE	reported	2	TRUE	0.00392413	22.3966	NA	NA	NA	NA	NA	NA	NA
M01284.metal.pos.txt.gz	Gastric cancer	755	rs10993160	A	G	A	G	0.0295	0.0076	0.9587	0.93379	FALSE	FALSE	FALSE	ebi-a-GCST90018849	9	97068926	0.0229	476116	0.7405	TRUE	igd	0.0062	1.676e-06	5687		TRUE	reported	2	TRUE	0.00396508	22.6312	NA	NA	NA	NA	NA	NA	NA
M01284.metal.pos.txt.gz	Gastric cancer	756	rs13242474	A	G	A	G	0.0111	-0.0018	0.7395	0.791042	FALSE	FALSE	FALSE	ebi-a-GCST90018849	7	20441065	0.0489	476116	0.9712	TRUE	igd	0.0024	5.472e-06	5687		TRUE	reported	2	TRUE	0.00374723	21.3831	NA	NA	NA	NA	NA	NA	NA
M01284.metal.pos.txt.gz	Gastric cancer	757	rs1466785	T	C	T	C	-0.0106	-0.0137	0.4409	0.462216	FALSE	FALSE	FALSE	ebi-a-GCST90018849	8	11623456	0.0157	476116	0.3812	TRUE	igd	0.0024	5.934e-06	5687		TRUE	reported	2	TRUE	0.00341837	19.5001	NA	NA	NA	NA	NA	NA	NA
M01284.metal.pos.txt.gz	Gastric cancer	758	rs17092955	T	G	T	G	-0.0175	0.0258	0.1024	0.110423	FALSE	FALSE	FALSE	ebi-a-GCST90018849	14	96081498	0.0252	476116	0.307	TRUE	igd	0.0034	3.388e-07	5687		TRUE	reported	2	TRUE	0.00463678	26.4829	NA	NA	NA	NA	NA	NA	NA
M01284.metal.pos.txt.gz	Gastric cancer	759	rs17268257	T	C	T	C	-0.0159	-0.0042	0.1349	0.169302	FALSE	FALSE	FALSE	ebi-a-GCST90018849	4	139765668	0.0213	476116	0.8421	TRUE	igd	0.0035	7.314e-06	5687		TRUE	reported	2	TRUE	0.00361578	20.6303	NA	NA	NA	NA	NA	NA	NA
M01284.metal.pos.txt.gz	Gastric cancer	760	rs202490	T	C	T	C	-0.0111	0.0025	0.3533	0.34788	FALSE	FALSE	FALSE	ebi-a-GCST90018849	20	1748126	0.017	476116	0.885	TRUE	igd	0.0024	4.452e-06	5687		TRUE	reported	2	TRUE	0.00374723	21.3831	NA	NA	NA	NA	NA	NA	NA
M01284.metal.pos.txt.gz	Gastric cancer	761	rs3857856	A	G	A	G	0.0152	0.0212	0.8885	0.863216	FALSE	FALSE	FALSE	ebi-a-GCST90018849	7	130384708	0.0196	476116	0.2801	TRUE	igd	0.0033	4.933e-06	5687		TRUE	reported	2	TRUE	0.00371671	21.2083	NA	NA	NA	NA	NA	NA	NA
M01284.metal.pos.txt.gz	Gastric cancer	762	rs42041	C	G	C	G	-0.0109	0.0266	0.7449	0.813287	FALSE	TRUE	FALSE	ebi-a-GCST90018849	7	92246744	0.0375	476116	0.4777	TRUE	igd	0.0025	9.332e-06	5687		TRUE	reported	2	TRUE	0.00333151	19.0029	NA	NA	NA	NA	NA	NA	NA
M01284.metal.pos.txt.gz	Gastric cancer	763	rs4516857	C	G	C	G	0.0205	0.0198	0.0991	0.114939	FALSE	TRUE	FALSE	ebi-a-GCST90018849	5	43937133	0.0198	476116	0.3172	TRUE	igd	0.0045	4.927e-06	5687		TRUE	reported	2	TRUE	0.00363595	20.7458	NA	NA	NA	NA	NA	NA	NA
M01284.metal.pos.txt.gz	Gastric cancer	764	rs4822129	A	G	A	G	0.0122	-0.0217	0.194	0.179213	FALSE	FALSE	FALSE	ebi-a-GCST90018849	22	42823916	0.0229	476116	0.3435	TRUE	igd	0.0026	3.757e-06	5687		TRUE	reported	2	TRUE	0.00385666	22.01	NA	NA	NA	NA	NA	NA	NA
M01284.metal.pos.txt.gz	Gastric cancer	765	rs715	T	C	T	C	0.0113	-0.003	0.7125	0.727069	FALSE	FALSE	FALSE	ebi-a-GCST90018849	2	211543055	0.021	476116	0.8881	TRUE	igd	0.0024	4.187e-06	5687		TRUE	reported	2	TRUE	0.00388295	22.1606	NA	NA	NA	NA	NA	NA	NA
M01284.metal.pos.txt.gz	Gastric cancer	766	rs7220150	A	C	A	C	0.0147	-0.0127	0.8227	0.760293	FALSE	FALSE	FALSE	ebi-a-GCST90018849	17	70208672	0.0163	476116	0.4374	TRUE	igd	0.0033	6.706e-06	5687		TRUE	reported	2	TRUE	0.00347705	19.836	NA	NA	NA	NA	NA	NA	NA
M01284.metal.pos.txt.gz	Gastric cancer	767	rs780093	T	C	T	C	-0.0108	-0.014	0.3998	0.423104	FALSE	FALSE	FALSE	ebi-a-GCST90018849	2	27742603	0.0159	476116	0.3775	TRUE	igd	0.0024	3.982e-06	5687		TRUE	reported	2	TRUE	0.00354812	20.2429	NA	NA	NA	NA	NA	NA	NA
M01284.metal.pos.txt.gz	Gastric cancer	768	rs892051	T	C	T	C	0.011	0.0261	0.2576	0.17572	FALSE	FALSE	FALSE	ebi-a-GCST90018849	19	22689387	0.0494	476116	0.5978	TRUE	igd	0.0025	7.667e-06	5687		TRUE	reported	2	TRUE	0.00339271	19.3532	NA	NA	NA	NA	NA	NA	NA
M01284.metal.pos.txt.gz	Gastric cancer	769	rs9403794	A	C	A	C	0.0175	-0.0249	0.5963	0.511623	FALSE	FALSE	FALSE	ebi-a-GCST90018849	6	146928104	0.0167	476116	0.1346	TRUE	igd	0.0039	8.093e-06	1679		TRUE	reported	2	TRUE	0.01185	20.1108	NA	NA	NA	NA	NA	NA	NA
M01299.metal.pos.txt.gz	Gastric cancer	770	rs10033622	T	C	T	C	0.0126	0.0001	0.6115	0.554448	FALSE	FALSE	FALSE	ebi-a-GCST90018849	4	186503992	0.017	476116	0.9951	TRUE	igd	0.0026	1.346e-06	1761		TRUE	reported	2	TRUE	0.0131608	23.4585	NA	NA	NA	NA	NA	NA	NA
M01299.metal.pos.txt.gz	Gastric cancer	771	rs10516469	T	C	T	C	-0.0114	-0.0795	0.1	0.134727	FALSE	FALSE	FALSE	ebi-a-GCST90018849	4	102261253	0.0659	476116	0.2279	TRUE	igd	0.0025	5.886e-06	7358		TRUE	reported	2	TRUE	0.00281802	20.7879	NA	NA	NA	NA	NA	NA	NA
M01299.metal.pos.txt.gz	Gastric cancer	772	rs10873157	T	C	T	C	-0.0109	-0.0079	0.0933	0.183928	FALSE	FALSE	FALSE	ebi-a-GCST90018849	14	63100706	0.0164	476116	0.628901	TRUE	igd	0.0024	8.624e-06	7358		TRUE	reported	2	TRUE	0.00279547	20.6211	NA	NA	NA	NA	NA	NA	NA
M01299.metal.pos.txt.gz	Gastric cancer	773	rs11243929	T	C	T	C	-0.0076	0.0143	0.7731	0.832182	FALSE	FALSE	FALSE	ebi-a-GCST90018849	9	135774164	0.0298	476116	0.6324	TRUE	igd	0.0017	8.328e-06	7358		TRUE	reported	2	TRUE	0.00270889	19.9807	NA	NA	NA	NA	NA	NA	NA
M01299.metal.pos.txt.gz	Gastric cancer	774	rs12728678	T	C	T	C	-0.0096	0.0376	0.2003	0.207142	FALSE	FALSE	FALSE	ebi-a-GCST90018849	1	154764715	0.0203	476116	0.0644407	TRUE	igd	0.0017	2.189e-08	7358		TRUE	reported	2	TRUE	0.00431526	31.8806	NA	NA	NA	NA	NA	NA	NA
M01299.metal.pos.txt.gz	Gastric cancer	775	rs12891	C	G	C	G	0.0078	0.0098	0.4177	0.353509	FALSE	TRUE	FALSE	ebi-a-GCST90018849	19	8327196	0.0193	476116	0.6111	TRUE	igd	0.0018	8.777e-06	7358		TRUE	reported	2	TRUE	0.00254553	18.7727	NA	NA	NA	NA	NA	NA	NA
M01299.metal.pos.txt.gz	Gastric cancer	776	rs13237436	A	G	A	G	-0.0076	0.0262	0.193	0.168988	FALSE	FALSE	FALSE	ebi-a-GCST90018849	7	79875818	0.0284	476116	0.3557	TRUE	igd	0.0017	7.257e-06	7358		TRUE	reported	2	TRUE	0.00270889	19.9807	NA	NA	NA	NA	NA	NA	NA
M01299.metal.pos.txt.gz	Gastric cancer	777	rs1475943	T	C	T	C	0.0079	0.0105	0.2215	0.369023	FALSE	FALSE	FALSE	ebi-a-GCST90018849	22	47305436	0.0174	476116	0.5449	TRUE	igd	0.0017	3.693e-06	7358		TRUE	reported	2	TRUE	0.00292633	21.5893	NA	NA	NA	NA	NA	NA	NA
M01299.metal.pos.txt.gz	Gastric cancer	778	rs1512342	T	C	T	C	0.0072	0.0126	0.3384	0.411958	FALSE	FALSE	FALSE	ebi-a-GCST90018849	4	149250783	0.016	476116	0.4308	TRUE	igd	0.0016	7.006e-06	7358		TRUE	reported	2	TRUE	0.00274455	20.2445	NA	NA	NA	NA	NA	NA	NA
M01299.metal.pos.txt.gz	Gastric cancer	779	rs1532775	A	G	A	G	0.0081	0.0235	0.7796	0.825826	FALSE	FALSE	FALSE	ebi-a-GCST90018849	1	114605353	0.0297	476116	0.4272	TRUE	igd	0.0017	1.035e-06	7358		TRUE	reported	2	TRUE	0.00307592	22.6963	NA	NA	NA	NA	NA	NA	NA
M01299.metal.pos.txt.gz	Gastric cancer	780	rs1536564	T	C	T	C	0.0075	-0.0397	0.2644	0.273708	FALSE	FALSE	FALSE	ebi-a-GCST90018849	10	14758348	0.0501	476116	0.4286	TRUE	igd	0.0017	7.048e-06	7358		TRUE	reported	2	TRUE	0.00263826	19.4584	NA	NA	NA	NA	NA	NA	NA
M01299.metal.pos.txt.gz	Gastric cancer	781	rs172650	A	C	A	C	0.0102	0.0413	0.6543	0.543284	FALSE	FALSE	FALSE	ebi-a-GCST90018849	16	71603912	0.0166	476116	0.0128201	TRUE	igd	0.0016	2.818e-10	7358		TRUE	reported	2	TRUE	0.00549299	40.6296	NA	NA	NA	NA	NA	NA	NA
M01299.metal.pos.txt.gz	Gastric cancer	782	rs17293820	T	G	T	G	0.0081	0.0154	0.8016	0.785533	FALSE	FALSE	FALSE	ebi-a-GCST90018849	8	14111623	0.018	476116	0.3922	TRUE	igd	0.0017	2.011e-06	7358		TRUE	reported	2	TRUE	0.00307592	22.6963	NA	NA	NA	NA	NA	NA	NA
M01299.metal.pos.txt.gz	Gastric cancer	783	rs174408	A	G	A	G	0.0129	-0.0138	0.149	0.134422	FALSE	FALSE	FALSE	ebi-a-GCST90018849	6	111932349	0.0655	476116	0.8328	TRUE	igd	0.0023	1.41e-08	7358		TRUE	reported	2	TRUE	0.00425707	31.4489	NA	NA	NA	NA	NA	NA	NA
M01299.metal.pos.txt.gz	Gastric cancer	784	rs1851740	A	C	A	C	-0.008	-0.0064	0.185	0.203205	FALSE	FALSE	FALSE	ebi-a-GCST90018849	3	77739202	0.0184	476116	0.7281	TRUE	igd	0.0017	2.742e-06	7358		TRUE	reported	2	TRUE	0.00300066	22.1393	NA	NA	NA	NA	NA	NA	NA
M01299.metal.pos.txt.gz	Gastric cancer	785	rs2879560	T	C	T	C	-0.0081	-0.0065	0.2226	0.210573	FALSE	FALSE	FALSE	ebi-a-GCST90018849	3	182314029	0.0576	476116	0.9107	TRUE	igd	0.0017	3.476e-06	7358		TRUE	reported	2	TRUE	0.00307592	22.6963	NA	NA	NA	NA	NA	NA	NA
M01299.metal.pos.txt.gz	Gastric cancer	786	rs2891733	T	C	T	C	-0.0109	-0.0219	0.8941	0.894496	FALSE	FALSE	FALSE	ebi-a-GCST90018849	2	220135208	0.0224	476116	0.3286	TRUE	igd	0.0024	8.467e-06	7358		TRUE	reported	2	TRUE	0.00279547	20.6211	NA	NA	NA	NA	NA	NA	NA
M01299.metal.pos.txt.gz	Gastric cancer	787	rs4347830	A	G	A	G	0.009	0.0061	0.337	0.344991	FALSE	FALSE	FALSE	ebi-a-GCST90018849	2	228058016	0.0172	476116	0.7225	TRUE	igd	0.002	6.795e-06	5597		TRUE	reported	2	TRUE	0.00360497	20.2428	NA	NA	NA	NA	NA	NA	NA
M01299.metal.pos.txt.gz	Gastric cancer	788	rs4363868	A	G	A	G	0.0073	0.0367	0.3182	0.318807	FALSE	FALSE	FALSE	ebi-a-GCST90018849	16	71458299	0.017	476116	0.0312399	TRUE	igd	0.0016	7.585e-06	7358		TRUE	reported	2	TRUE	0.0028211	20.8107	NA	NA	NA	NA	NA	NA	NA
M01299.metal.pos.txt.gz	Gastric cancer	789	rs4808739	T	C	T	C	0.0083	-0.026	0.7578	0.767957	FALSE	FALSE	FALSE	ebi-a-GCST90018849	19	18159516	0.0203	476116	0.2003	TRUE	igd	0.0018	2.421e-06	7358		TRUE	reported	2	TRUE	0.00288136	21.2566	NA	NA	NA	NA	NA	NA	NA
M01299.metal.pos.txt.gz	Gastric cancer	790	rs4863214	T	C	T	C	-0.0149	-0.0722	0.7398	0.654544	FALSE	FALSE	FALSE	ebi-a-GCST90018849	4	190516389	0.048	476116	0.1326	TRUE	igd	0.0032	3.984e-06	1761		TRUE	reported	2	TRUE	0.0121618	21.656	NA	NA	NA	NA	NA	NA	NA
M01299.metal.pos.txt.gz	Gastric cancer	791	rs6493	A	G	A	G	0.0114	-0.05	0.1195	0.126318	FALSE	FALSE	FALSE	ebi-a-GCST90018849	14	78140329	0.0406	476116	0.218	TRUE	igd	0.0024	2.346e-06	7358		TRUE	reported	2	TRUE	0.00305702	22.5564	NA	NA	NA	NA	NA	NA	NA
M01299.metal.pos.txt.gz	Gastric cancer	792	rs703014	A	G	A	G	0.0135	0.0112	0.326	0.331993	FALSE	FALSE	FALSE	ebi-a-GCST90018849	10	28641805	0.0165	476116	0.4965	TRUE	igd	0.0027	7.194e-07	1761		TRUE	reported	2	TRUE	0.0139978	24.9716	NA	NA	NA	NA	NA	NA	NA
M01299.metal.pos.txt.gz	Gastric cancer	793	rs7151615	T	G	T	G	-0.0079	-0.0111	0.273	0.307154	FALSE	FALSE	FALSE	ebi-a-GCST90018849	14	20731947	0.0164	476116	0.5011	TRUE	igd	0.0016	1.469e-06	7358		TRUE	reported	2	TRUE	0.00330231	24.3723	NA	NA	NA	NA	NA	NA	NA
M01299.metal.pos.txt.gz	Gastric cancer	794	rs7195332	T	C	T	C	0.0077	0.0245	0.2152	0.229163	FALSE	FALSE	FALSE	ebi-a-GCST90018849	16	19925963	0.0175	476116	0.1617	TRUE	igd	0.0017	4.051e-06	7358		TRUE	reported	2	TRUE	0.00278045	20.51	NA	NA	NA	NA	NA	NA	NA
M01299.metal.pos.txt.gz	Gastric cancer	795	rs7641634	A	G	A	G	-0.0077	-0.0115	0.266	0.292114	FALSE	FALSE	FALSE	ebi-a-GCST90018849	3	143542008	0.0166	476116	0.4896	TRUE	igd	0.0016	2.564e-06	7358		TRUE	reported	2	TRUE	0.00313774	23.1539	NA	NA	NA	NA	NA	NA	NA
M01299.metal.pos.txt.gz	Gastric cancer	796	rs7834337	A	G	A	G	-0.0113	0.0251	0.0904	0.091017	FALSE	FALSE	FALSE	ebi-a-GCST90018849	8	655828	0.0321	476116	0.4347	TRUE	igd	0.0025	4.709e-06	7358		TRUE	reported	2	TRUE	0.00276894	20.4248	NA	NA	NA	NA	NA	NA	NA
M01299.metal.pos.txt.gz	Gastric cancer	797	rs8035304	T	G	T	G	0.009	0.023	0.81	0.786949	FALSE	FALSE	FALSE	ebi-a-GCST90018849	15	93723925	0.0183	476116	0.2085	TRUE	igd	0.002	6.795e-06	5597		TRUE	reported	2	TRUE	0.00360497	20.2428	NA	NA	NA	NA	NA	NA	NA
M01299.metal.pos.txt.gz	Gastric cancer	798	rs8111703	A	T	A	T	-0.0084	0.0035	0.2142	0.227572	FALSE	TRUE	FALSE	ebi-a-GCST90018849	19	3685054	0.0204	476116	0.8648	TRUE	igd	0.0017	1.467e-06	7358		TRUE	reported	2	TRUE	0.00330721	24.4086	NA	NA	NA	NA	NA	NA	NA
M01299.metal.pos.txt.gz	Gastric cancer	799	rs906466	A	G	A	G	0.0076	-0.0088	0.1846	0.260016	FALSE	FALSE	FALSE	ebi-a-GCST90018849	20	35048632	0.0162	476116	0.5848	TRUE	igd	0.0017	8.838e-06	7358		TRUE	reported	2	TRUE	0.00270889	19.9807	NA	NA	NA	NA	NA	NA	NA
M01299.metal.pos.txt.gz	Gastric cancer	800	rs9327433	T	G	T	G	-0.0076	-0.0054	0.5134	0.572552	FALSE	FALSE	FALSE	ebi-a-GCST90018849	5	126546059	0.0173	476116	0.755899	TRUE	igd	0.0016	2.529e-06	7358		TRUE	reported	2	TRUE	0.00305702	22.5564	NA	NA	NA	NA	NA	NA	NA
M01299.metal.pos.txt.gz	Gastric cancer	801	rs936632	A	C	A	C	-0.0089	0.0396	0.1787	0.17561	FALSE	FALSE	FALSE	ebi-a-GCST90018849	1	53111782	0.0201	476116	0.0492799	TRUE	igd	0.0017	2.694e-07	7358		TRUE	reported	2	TRUE	0.00371114	27.4009	NA	NA	NA	NA	NA	NA	NA
M01299.metal.pos.txt.gz	Gastric cancer	802	rs9400467	T	C	T	C	-0.0121	-0.0191	0.7059	0.687174	FALSE	FALSE	FALSE	ebi-a-GCST90018849	6	111424015	0.017	476116	0.2606	TRUE	igd	0.0016	6.541e-14	7358		TRUE	reported	2	TRUE	0.00771273	57.1759	NA	NA	NA	NA	NA	NA	NA
M01299.metal.pos.txt.gz	Gastric cancer	803	rs9497139	A	G	A	G	-0.029	-0.0701	0.0155	0.0224569	FALSE	FALSE	FALSE	ebi-a-GCST90018849	6	145264340	0.0469	476116	0.1351	TRUE	igd	0.0061	1.974e-06	7358		TRUE	reported	2	TRUE	0.00306228	22.5953	NA	NA	NA	NA	NA	NA	NA
M01299.metal.pos.txt.gz	Gastric cancer	804	rs9594421	A	T	A	T	0.0075	0.0454	0.2757	0.229933	FALSE	TRUE	FALSE	ebi-a-GCST90018849	13	41091759	0.0287	476116	0.1138	TRUE	igd	0.0016	4.594e-06	7358		TRUE	reported	2	TRUE	0.00297734	21.9667	NA	NA	NA	NA	NA	NA	NA
M01301.metal.pos.txt.gz	Gastric cancer	805	rs10095414	A	G	A	G	0.0086	0.1068	0.8619	0.893058	FALSE	FALSE	FALSE	ebi-a-GCST90018849	8	20578915	0.0607	476116	0.0785706	TRUE	igd	0.0018	2.285e-06	7363		TRUE	reported	2	TRUE	0.00309067	22.821	NA	NA	NA	NA	NA	NA	NA
M01301.metal.pos.txt.gz	Gastric cancer	806	rs10491431	A	C	A	C	0.0082	0.0027	0.1435	0.183382	FALSE	FALSE	FALSE	ebi-a-GCST90018849	5	35968000	0.0174	476116	0.8775	TRUE	igd	0.0018	3.8e-06	7363		TRUE	reported	2	TRUE	0.00281064	20.7474	NA	NA	NA	NA	NA	NA	NA
M01301.metal.pos.txt.gz	Gastric cancer	807	rs10738383	A	G	A	G	-0.0131	0.0185	0.6175	0.598372	FALSE	FALSE	FALSE	ebi-a-GCST90018849	9	15016042	0.0163	476116	0.2578	TRUE	igd	0.0029	7.385e-06	1763		TRUE	reported	2	TRUE	0.0114419	20.3823	NA	NA	NA	NA	NA	NA	NA
M01301.metal.pos.txt.gz	Gastric cancer	808	rs10850904	T	C	T	C	0.0085	-0.0054	0.127	0.152327	FALSE	FALSE	FALSE	ebi-a-GCST90018849	12	118255232	0.0191	476116	0.7791	TRUE	igd	0.0018	2.738e-06	7363		TRUE	reported	2	TRUE	0.00301943	22.2933	NA	NA	NA	NA	NA	NA	NA
M01301.metal.pos.txt.gz	Gastric cancer	809	rs10917910	A	C	A	C	-0.0086	-0.1731	0.8597	0.879616	FALSE	FALSE	FALSE	ebi-a-GCST90018849	1	164065297	0.0687	476116	0.0117701	TRUE	igd	0.0018	1.652e-06	7363		TRUE	reported	2	TRUE	0.00309067	22.821	NA	NA	NA	NA	NA	NA	NA
M01301.metal.pos.txt.gz	Gastric cancer	810	rs11151130	A	G	A	G	0.0085	-0.012	0.1379	0.163489	FALSE	FALSE	FALSE	ebi-a-GCST90018849	18	73323599	0.0187	476116	0.5225	TRUE	igd	0.0018	1.786e-06	7363		TRUE	reported	2	TRUE	0.00301943	22.2933	NA	NA	NA	NA	NA	NA	NA
M01301.metal.pos.txt.gz	Gastric cancer	811	rs11600689	A	T	A	T	-0.0103	0.0248	0.1616	0.231349	FALSE	TRUE	FALSE	ebi-a-GCST90018849	11	19979528	0.0179	476116	0.1658	TRUE	igd	0.0023	9.136e-06	7363		TRUE	reported	2	TRUE	0.00271633	20.0494	NA	NA	NA	NA	NA	NA	NA
M01301.metal.pos.txt.gz	Gastric cancer	812	rs11659807	C	G	C	G	-0.0082	-0.001	0.1964	0.171627	FALSE	TRUE	FALSE	ebi-a-GCST90018849	18	33101254	0.0466	476116	0.9837	TRUE	igd	0.0017	2.155e-06	7363		TRUE	reported	2	TRUE	0.00314996	23.2601	NA	NA	NA	NA	NA	NA	NA
M01301.metal.pos.txt.gz	Gastric cancer	813	rs1179979	A	G	A	G	-0.0128	-0.0226	0.9214	0.881237	FALSE	FALSE	FALSE	ebi-a-GCST90018849	14	37346974	0.0187	476116	0.2283	TRUE	igd	0.0026	9.489e-07	7363		TRUE	reported	2	TRUE	0.00328089	24.2301	NA	NA	NA	NA	NA	NA	NA
M01301.metal.pos.txt.gz	Gastric cancer	814	rs12268257	T	C	T	C	-0.0082	-0.0255	0.1339	0.151158	FALSE	FALSE	FALSE	ebi-a-GCST90018849	10	25864681	0.0195	476116	0.1914	TRUE	igd	0.0018	5.591e-06	7363		TRUE	reported	2	TRUE	0.00281064	20.7474	NA	NA	NA	NA	NA	NA	NA
M01301.metal.pos.txt.gz	Gastric cancer	815	rs12927959	A	G	A	G	0.0089	-0.0348	0.7248	0.746229	FALSE	FALSE	FALSE	ebi-a-GCST90018849	16	67727069	0.0235	476116	0.1388	TRUE	igd	0.0018	3.76e-07	7363		TRUE	reported	2	TRUE	0.00330933	24.4409	NA	NA	NA	NA	NA	NA	NA
M01301.metal.pos.txt.gz	Gastric cancer	816	rs13302218	A	G	A	G	-0.0118	0.0494	0.932	0.940639	FALSE	FALSE	FALSE	ebi-a-GCST90018849	9	113390612	0.0303	476116	0.1025	TRUE	igd	0.0026	6.799e-06	7363		TRUE	reported	2	TRUE	0.00278965	20.592	NA	NA	NA	NA	NA	NA	NA
M01301.metal.pos.txt.gz	Gastric cancer	817	rs13339263	A	G	A	G	-0.0081	0.0319	0.8587	0.801993	FALSE	FALSE	FALSE	ebi-a-GCST90018849	16	49001156	0.0167	476116	0.05659	TRUE	igd	0.0018	6.52e-06	7363		TRUE	reported	2	TRUE	0.00274269	20.2445	NA	NA	NA	NA	NA	NA	NA
M01301.metal.pos.txt.gz	Gastric cancer	818	rs1402325	A	G	A	G	-0.008	-0.0187	0.1437	0.177711	FALSE	FALSE	FALSE	ebi-a-GCST90018849	19	44105736	0.0186	476116	0.3164	TRUE	igd	0.0018	8.23e-06	7363		TRUE	reported	2	TRUE	0.00267557	19.7477	NA	NA	NA	NA	NA	NA	NA
M01301.metal.pos.txt.gz	Gastric cancer	819	rs1573544	T	C	T	C	0.0087	-0.0738	0.1484	0.128813	FALSE	FALSE	FALSE	ebi-a-GCST90018849	11	15195648	0.0438	476116	0.0921298	TRUE	igd	0.0018	9.635e-07	7363		TRUE	reported	2	TRUE	0.00316274	23.3548	NA	NA	NA	NA	NA	NA	NA
M01301.metal.pos.txt.gz	Gastric cancer	820	rs1894947	T	C	T	C	0.0083	-0.0022	0.1801	0.222878	FALSE	FALSE	FALSE	ebi-a-GCST90018849	16	56006578	0.0168	476116	0.895	TRUE	igd	0.0017	1.847e-06	7363		TRUE	reported	2	TRUE	0.00322701	23.8309	NA	NA	NA	NA	NA	NA	NA
M01301.metal.pos.txt.gz	Gastric cancer	821	rs2383208	A	G	A	G	0.0078	-0.0007	0.8223	0.765447	FALSE	FALSE	FALSE	ebi-a-GCST90018849	9	22132076	0.0164	476116	0.9664	TRUE	igd	0.0017	8.789e-06	7363		TRUE	reported	2	TRUE	0.002851	21.0462	NA	NA	NA	NA	NA	NA	NA
M01301.metal.pos.txt.gz	Gastric cancer	822	rs2863979	A	G	A	G	0.0143	-0.0182	0.7241	0.766056	FALSE	FALSE	FALSE	ebi-a-GCST90018849	16	68331890	0.0241	476116	0.4504	TRUE	igd	0.0017	1.443e-17	7363		TRUE	reported	2	TRUE	0.00951844	70.7386	NA	NA	NA	NA	NA	NA	NA
M01301.metal.pos.txt.gz	Gastric cancer	823	rs3024536	T	C	T	C	-0.0085	-0.0404	0.1443	0.13083	FALSE	FALSE	FALSE	ebi-a-GCST90018849	16	27352713	0.0663	476116	0.5425	TRUE	igd	0.0018	1.69e-06	7363		TRUE	reported	2	TRUE	0.00301943	22.2933	NA	NA	NA	NA	NA	NA	NA
M01301.metal.pos.txt.gz	Gastric cancer	824	rs4317453	A	G	A	G	-0.0077	-0.0239	0.3363	0.275741	FALSE	FALSE	FALSE	ebi-a-GCST90018849	6	1424362	0.0472	476116	0.6126	TRUE	igd	0.0017	9.116e-06	7363		TRUE	reported	2	TRUE	0.00277856	20.51	NA	NA	NA	NA	NA	NA	NA
M01301.metal.pos.txt.gz	Gastric cancer	825	rs4426541	A	G	A	G	-0.0079	-0.0163	0.2229	0.181211	FALSE	FALSE	FALSE	ebi-a-GCST90018849	2	167120956	0.0262	476116	0.5336	TRUE	igd	0.0017	5.395e-06	7363		TRUE	reported	2	TRUE	0.00292435	21.5893	NA	NA	NA	NA	NA	NA	NA
M01301.metal.pos.txt.gz	Gastric cancer	826	rs6587731	T	G	T	G	-0.0093	0.0323	0.1626	0.187237	FALSE	FALSE	FALSE	ebi-a-GCST90018849	1	153187680	0.0215	476116	0.133	TRUE	igd	0.0018	1.963e-07	7363		TRUE	reported	2	TRUE	0.00361239	26.6872	NA	NA	NA	NA	NA	NA	NA
M01301.metal.pos.txt.gz	Gastric cancer	827	rs7572149	T	C	T	C	0.0088	0.0411	0.133	0.159468	FALSE	FALSE	FALSE	ebi-a-GCST90018849	2	104848853	0.0207	476116	0.0465597	TRUE	igd	0.0018	1.002e-06	7363		TRUE	reported	2	TRUE	0.00323562	23.8947	NA	NA	NA	NA	NA	NA	NA
M01301.metal.pos.txt.gz	Gastric cancer	828	rs7583413	T	C	T	C	0.0082	0.0234	0.8245	0.79205	FALSE	FALSE	FALSE	ebi-a-GCST90018849	2	228477310	0.0175	476116	0.1809	TRUE	igd	0.0017	2.62e-06	7363		TRUE	reported	2	TRUE	0.00314996	23.2601	NA	NA	NA	NA	NA	NA	NA
M01301.metal.pos.txt.gz	Gastric cancer	829	rs9642758	A	G	A	G	0.0086	-0.0001	0.1578	0.164069	FALSE	FALSE	FALSE	ebi-a-GCST90018849	8	35721159	0.0202	476116	0.9956	TRUE	igd	0.0018	1.282e-06	7363		TRUE	reported	2	TRUE	0.00309067	22.821	NA	NA	NA	NA	NA	NA	NA
M01302.metal.pos.txt.gz	Gastric cancer	830	rs10066453	C	G	C	G	0.0165	-0.1879	0.0387	0.0380904	FALSE	TRUE	FALSE	ebi-a-GCST90018849	5	91387973	0.1149	476116	0.1019	TRUE	igd	0.0035	1.928e-06	7347		TRUE	reported	2	TRUE	0.00301585	22.2184	FALSE	rs10066453	rs10066453	NA	NA	NA	NA
M01302.metal.pos.txt.gz	Gastric cancer	831	rs11232103	A	C	A	C	0.0085	-0.0312	0.1151	0.115415	FALSE	FALSE	FALSE	ebi-a-GCST90018849	11	80092415	0.028	476116	0.2651	TRUE	igd	0.0017	3.697e-07	7347		TRUE	reported	2	TRUE	0.00339121	24.9932	FALSE	rs11232103	rs11232103	NA	NA	NA	NA
M01302.metal.pos.txt.gz	Gastric cancer	832	rs11760350	A	G	A	G	-0.0075	0.0184	0.1238	0.118018	FALSE	FALSE	FALSE	ebi-a-GCST90018849	7	39272142	0.0261	476116	0.4794	TRUE	igd	0.0017	7.77e-06	7347		TRUE	reported	2	TRUE	0.0026422	19.4584	FALSE	rs11760350	rs11760350	NA	NA	NA	NA
M01302.metal.pos.txt.gz	Gastric cancer	833	rs16839317	T	C	T	C	-0.0078	-0.0042	0.8726	0.863476	FALSE	FALSE	FALSE	ebi-a-GCST90018849	3	132218883	0.0235	476116	0.857	TRUE	igd	0.0017	2.753e-06	7347		TRUE	reported	2	TRUE	0.00285719	21.0462	FALSE	rs16839317	rs16839317	NA	NA	NA	NA
M01302.metal.pos.txt.gz	Gastric cancer	834	rs1742639	A	G	A	G	0.0077	-0.0132	0.8865	0.802004	FALSE	FALSE	FALSE	ebi-a-GCST90018849	14	46562320	0.0164	476116	0.4196	TRUE	igd	0.0017	7.939e-06	7347		TRUE	reported	2	TRUE	0.0027846	20.51	FALSE	rs1742639	rs1742639	NA	NA	NA	NA
M01302.metal.pos.txt.gz	Gastric cancer	835	rs17478241	T	C	T	C	-0.0076	0.0106	0.168	0.184926	FALSE	FALSE	FALSE	ebi-a-GCST90018849	14	32617020	0.0233	476116	0.6482	TRUE	igd	0.0016	2.751e-06	7347		TRUE	reported	2	TRUE	0.00306158	22.5564	FALSE	rs17478241	rs17478241	NA	NA	NA	NA
M01302.metal.pos.txt.gz	Gastric cancer	836	rs2066415	T	C	T	C	0.0065	0.0137	0.3567	0.48267	FALSE	FALSE	FALSE	ebi-a-GCST90018849	9	5867061	0.0178	476116	0.4392	TRUE	igd	0.0015	8.628e-06	7347		TRUE	reported	2	TRUE	0.00254933	18.7727	FALSE	rs2066415	rs2066415	NA	NA	NA	NA
M01302.metal.pos.txt.gz	Gastric cancer	837	rs2418886	A	G	A	G	0.0223	-0.015	0.0489	0.0878353	FALSE	FALSE	FALSE	ebi-a-GCST90018849	1	190149864	0.0202	476116	0.4559	TRUE	igd	0.0047	1.63e-06	1762		TRUE	reported	2	TRUE	0.0126152	22.4864	FALSE	rs2418886	rs2418886	NA	NA	NA	NA
M01302.metal.pos.txt.gz	Gastric cancer	838	rs2780242	T	C	T	C	-0.0083	-0.0009	0.1138	0.104316	FALSE	FALSE	FALSE	ebi-a-GCST90018849	9	120733022	0.0324	476116	0.9769	TRUE	igd	0.0018	3.849e-06	7347		TRUE	reported	2	TRUE	0.00288567	21.2566	FALSE	rs2780242	rs2780242	NA	NA	NA	NA
M01302.metal.pos.txt.gz	Gastric cancer	839	rs320485	T	C	T	C	0.0094	-0.0262	0.1324	0.11603	FALSE	FALSE	FALSE	ebi-a-GCST90018849	1	213646566	0.0506	476116	0.6037	TRUE	igd	0.0017	4.97e-08	7347		TRUE	reported	2	TRUE	0.00414423	30.5661	FALSE	rs320485	rs320485	NA	NA	NA	NA
M01302.metal.pos.txt.gz	Gastric cancer	840	rs3740996	A	G	A	G	0.0078	0.0331	0.1208	0.137012	FALSE	FALSE	FALSE	ebi-a-GCST90018849	11	5701281	0.0209	476116	0.1134	TRUE	igd	0.0017	4.33e-06	7347		TRUE	reported	2	TRUE	0.00285719	21.0462	FALSE	rs3740996	rs3740996	NA	NA	NA	NA
M01302.metal.pos.txt.gz	Gastric cancer	841	rs4693555	T	C	T	C	-0.0069	-0.008	0.2131	0.305029	FALSE	FALSE	FALSE	ebi-a-GCST90018849	4	83992535	0.0179	476116	0.6568	TRUE	igd	0.0016	8.434e-06	7347		TRUE	reported	2	TRUE	0.00252494	18.5926	FALSE	rs4693555	rs4693555	NA	NA	NA	NA
M01302.metal.pos.txt.gz	Gastric cancer	842	rs487946	T	G	T	G	-0.0074	0.0141	0.8292	0.792223	FALSE	FALSE	FALSE	ebi-a-GCST90018849	12	63212116	0.0179	476116	0.4308	TRUE	igd	0.0016	3.096e-06	7347		TRUE	reported	2	TRUE	0.00290303	21.3848	FALSE	rs487946	rs487946	NA	NA	NA	NA
M01302.metal.pos.txt.gz	Gastric cancer	843	rs6008767	C	G	C	G	-0.0077	0.0728	0.8182	0.847994	FALSE	TRUE	FALSE	ebi-a-GCST90018849	22	46741974	0.0415	476116	0.0795701	TRUE	igd	0.0017	4.115e-06	7347		TRUE	reported	2	TRUE	0.0027846	20.51	FALSE	rs6008767	rs6008767	NA	NA	NA	NA
M01302.metal.pos.txt.gz	Gastric cancer	844	rs6071991	T	C	T	C	-0.0075	0.0156	0.1495	0.124463	FALSE	FALSE	FALSE	ebi-a-GCST90018849	20	38889983	0.0588	476116	0.791099	TRUE	igd	0.0016	3.811e-06	7347		TRUE	reported	2	TRUE	0.00298178	21.9667	FALSE	rs6071991	rs6071991	NA	NA	NA	NA
M01302.metal.pos.txt.gz	Gastric cancer	845	rs6533609	T	C	T	C	-0.0077	-0.0332	0.1429	0.135746	FALSE	FALSE	FALSE	ebi-a-GCST90018849	4	113278887	0.0258	476116	0.197	TRUE	igd	0.0017	3.776e-06	7347		TRUE	reported	2	TRUE	0.0027846	20.51	FALSE	rs6533609	rs6533609	NA	NA	NA	NA
M01302.metal.pos.txt.gz	Gastric cancer	846	rs6766715	A	G	A	G	-0.009	0.0279	0.128	0.17057	FALSE	FALSE	FALSE	ebi-a-GCST90018849	3	172786148	0.0178	476116	0.1165	TRUE	igd	0.002	6.795e-06	5585		TRUE	reported	2	TRUE	0.00361268	20.2427	FALSE	rs6766715	rs6766715	NA	NA	NA	NA
M01302.metal.pos.txt.gz	Gastric cancer	847	rs6960830	T	C	T	C	0.0078	-0.0097	0.8851	0.857818	FALSE	FALSE	FALSE	ebi-a-GCST90018849	7	156168606	0.0188	476116	0.6067	TRUE	igd	0.0017	4.158e-06	7347		TRUE	reported	2	TRUE	0.00285719	21.0462	FALSE	rs6960830	rs6960830	NA	NA	NA	NA
M01302.metal.pos.txt.gz	Gastric cancer	848	rs7570141	A	G	A	G	-0.0119	-0.009	0.104	0.192135	FALSE	FALSE	FALSE	ebi-a-GCST90018849	2	18275380	0.0167	476116	0.5919	TRUE	igd	0.0026	6.212e-06	7347		TRUE	reported	2	TRUE	0.00284316	20.9425	FALSE	rs7570141	rs7570141	NA	NA	NA	NA
M01302.metal.pos.txt.gz	Gastric cancer	849	rs885076	A	G	A	G	-0.0074	0.0032	0.8716	0.78793	FALSE	FALSE	FALSE	ebi-a-GCST90018849	3	130923834	0.0164	476116	0.8468	TRUE	igd	0.0017	8.747e-06	7347		TRUE	reported	2	TRUE	0.00257239	18.9429	FALSE	rs885076	rs885076	NA	NA	NA	NA
M01302.metal.pos.txt.gz	Gastric cancer	850	rs9410970	A	C	A	C	-0.0068	-0.0065	0.2201	0.241866	FALSE	FALSE	FALSE	ebi-a-GCST90018849	9	90415220	0.0172	476116	0.7062	TRUE	igd	0.0015	5.493e-06	7347		TRUE	reported	2	TRUE	0.00278941	20.5455	FALSE	rs9410970	rs9410970	NA	NA	NA	NA
M01302.metal.pos.txt.gz	Gastric cancer	851	rs9598459	A	G	A	G	0.0079	0.0184	0.896	0.901805	FALSE	FALSE	FALSE	ebi-a-GCST90018849	13	63035349	0.0752	476116	0.8062	TRUE	igd	0.0017	5.172e-06	7347		TRUE	reported	2	TRUE	0.0029307	21.5893	FALSE	rs9598459	rs9598459	NA	NA	NA	NA
M01303.metal.pos.txt.gz	Gastric cancer	852	rs10166484	T	C	T	C	-0.0121	0.0124	0.3157	0.248406	FALSE	FALSE	FALSE	ebi-a-GCST90018849	2	189648684	0.0246	476116	0.613501	TRUE	igd	0.0027	5.291e-06	6946		TRUE	reported	2	TRUE	0.00288307	20.0779	FALSE	rs10166484	rs10166484	NA	NA	NA	NA
M01303.metal.pos.txt.gz	Gastric cancer	853	rs10899384	A	G	A	G	0.0139	-0.0018	0.3819	0.371367	FALSE	FALSE	FALSE	ebi-a-GCST90018849	11	77218468	0.0166	476116	0.9149	TRUE	igd	0.0026	1.27e-07	6946		TRUE	reported	2	TRUE	0.00409793	28.5731	FALSE	rs10899384	rs10899384	NA	NA	NA	NA
M01303.metal.pos.txt.gz	Gastric cancer	854	rs10990303	T	C	T	C	-0.0129	-0.0065	0.2309	0.250897	FALSE	FALSE	FALSE	ebi-a-GCST90018849	9	98410405	0.0169	476116	0.699301	TRUE	igd	0.0028	3.938e-06	6946		TRUE	reported	2	TRUE	0.00304652	21.2197	FALSE	rs10990303	rs10990303	NA	NA	NA	NA
M01303.metal.pos.txt.gz	Gastric cancer	855	rs12713120	T	C	T	C	0.0122	-0.0152	0.7564	0.756653	FALSE	FALSE	FALSE	ebi-a-GCST90018849	2	50876684	0.0181	476116	0.4001	TRUE	igd	0.0027	6.742e-06	6946		TRUE	reported	2	TRUE	0.00293078	20.4111	FALSE	rs12713120	rs12713120	NA	NA	NA	NA
M01303.metal.pos.txt.gz	Gastric cancer	856	rs1939471	A	G	A	G	-0.0123	-0.0317	0.7209	0.574225	FALSE	FALSE	FALSE	ebi-a-GCST90018849	11	95837084	0.0181	476116	0.07955	TRUE	igd	0.0027	4.063e-06	6946		TRUE	reported	2	TRUE	0.00297887	20.7471	FALSE	rs1939471	rs1939471	NA	NA	NA	NA
M01303.metal.pos.txt.gz	Gastric cancer	857	rs2026395	A	T	A	T	-0.0116	0.0163	0.6013	0.674009	FALSE	TRUE	FALSE	ebi-a-GCST90018849	10	7850597	0.0225	476116	0.47	TRUE	igd	0.0026	9.821e-06	6946		TRUE	reported	2	TRUE	0.00285754	19.8996	FALSE	rs2026395	rs2026395	NA	NA	NA	NA
M01303.metal.pos.txt.gz	Gastric cancer	858	rs2288867	T	C	T	C	-0.0132	0.0087	0.2334	0.203108	FALSE	FALSE	FALSE	ebi-a-GCST90018849	19	19765568	0.0223	476116	0.6968	TRUE	igd	0.0027	1.018e-06	6946		TRUE	reported	2	TRUE	0.00342921	23.8944	FALSE	rs2288867	rs2288867	NA	NA	NA	NA
M01303.metal.pos.txt.gz	Gastric cancer	859	rs26724	A	G	A	G	0.014	0.0344	0.3507	0.305263	FALSE	FALSE	FALSE	ebi-a-GCST90018849	5	106944273	0.0203	476116	0.0901094	TRUE	igd	0.0026	1.258e-07	6946		TRUE	reported	2	TRUE	0.00415686	28.9857	FALSE	rs26724	rs26724	NA	NA	NA	NA
M01303.metal.pos.txt.gz	Gastric cancer	860	rs2869990	T	C	T	C	-0.0125	-0.0194	0.7192	0.75499	FALSE	FALSE	FALSE	ebi-a-GCST90018849	4	89991614	0.0207	476116	0.3484	TRUE	igd	0.0027	2.831e-06	6946		TRUE	reported	2	TRUE	0.00307624	21.4273	FALSE	rs2869990	rs2869990	NA	NA	NA	NA
M01303.metal.pos.txt.gz	Gastric cancer	861	rs4768795	T	G	T	G	0.0195	-0.0032	0.3587	0.448071	FALSE	FALSE	FALSE	ebi-a-GCST90018849	12	47712974	0.017	476116	0.8498	TRUE	igd	0.0043	6.189e-06	6946		TRUE	reported	2	TRUE	0.00295198	20.5592	FALSE	rs4768795	rs4768795	NA	NA	NA	NA
M01303.metal.pos.txt.gz	Gastric cancer	862	rs690191	T	C	T	C	-0.0121	0.0494	0.7821	0.833389	FALSE	FALSE	FALSE	ebi-a-GCST90018849	18	74078079	0.0377	476116	0.1906	TRUE	igd	0.0027	9.234e-06	6946		TRUE	reported	2	TRUE	0.00288307	20.0779	FALSE	rs690191	rs690191	NA	NA	NA	NA
M01303.metal.pos.txt.gz	Gastric cancer	863	rs7010256	C	G	C	G	0.1003	0.0121	0.0158	0.0122801	FALSE	TRUE	FALSE	ebi-a-GCST90018849	8	11019462	0.2049	476116	0.9528	TRUE	igd	0.0224	7.575e-06	1578		TRUE	reported	2	TRUE	0.0125463	20.0242	FALSE	rs7010256	rs7010256	NA	NA	NA	NA
M01303.metal.pos.txt.gz	Gastric cancer	864	rs726900	T	G	T	G	0.0173	0.0019	0.8497	0.768837	FALSE	FALSE	FALSE	ebi-a-GCST90018849	9	76638581	0.0163	476116	0.9054	TRUE	igd	0.0036	1.592e-06	6946		TRUE	reported	2	TRUE	0.00331368	23.0867	FALSE	rs726900	rs726900	NA	NA	NA	NA
M01303.metal.pos.txt.gz	Gastric cancer	865	rs7503429	A	C	A	C	-0.016	-0.001	0.4255	0.53139	FALSE	FALSE	FALSE	ebi-a-GCST90018849	17	80191425	0.0218	476116	0.9631	TRUE	igd	0.0026	1.635e-09	6946		TRUE	reported	2	TRUE	0.00542247	37.8589	FALSE	rs7503429	rs7503429	NA	NA	NA	NA
M01303.metal.pos.txt.gz	Gastric cancer	866	rs8073225	T	C	T	C	-0.013	-0.0042	0.7657	0.753825	FALSE	FALSE	FALSE	ebi-a-GCST90018849	17	77087782	0.0173	476116	0.8085	TRUE	igd	0.0028	3.938e-06	6946		TRUE	reported	2	TRUE	0.00309379	21.5499	FALSE	rs8073225	rs8073225	NA	NA	NA	NA
M01303.metal.pos.txt.gz	Gastric cancer	867	rs912170	A	G	A	G	-0.0186	0.0032	0.8773	0.755773	FALSE	FALSE	FALSE	ebi-a-GCST90018849	9	656736	0.0162	476116	0.8414	TRUE	igd	0.0036	2.089e-07	6946		TRUE	reported	2	TRUE	0.00382843	26.6868	FALSE	rs912170	rs912170	NA	NA	NA	NA
M01303.metal.pos.txt.gz	Gastric cancer	868	rs9471841	T	C	T	C	-0.0275	-0.0168	0.0526	0.0852034	FALSE	FALSE	FALSE	ebi-a-GCST90018849	6	42273332	0.0228	476116	0.462701	TRUE	igd	0.0062	9.844e-06	6946		TRUE	reported	2	TRUE	0.00282435	19.6679	FALSE	rs9471841	rs9471841	NA	NA	NA	NA
M01336.metal.pos.txt.gz	Gastric cancer	869	rs10112003	A	G	A	G	0.0158	-0.1372	0.0782	0.0520477	FALSE	FALSE	FALSE	ebi-a-GCST90018849	8	34360493	0.0854	476116	0.108	TRUE	igd	0.0033	1.734e-06	7352		TRUE	reported	2	TRUE	0.00310834	22.9175	NA	NA	NA	NA	NA	NA	NA
M01336.metal.pos.txt.gz	Gastric cancer	870	rs10199787	T	C	T	C	0.0077	-0.0068	0.6173	0.530851	FALSE	FALSE	FALSE	ebi-a-GCST90018849	2	11092613	0.0171	476116	0.691301	TRUE	igd	0.0017	6.198e-06	7352		TRUE	reported	2	TRUE	0.00278271	20.51	NA	NA	NA	NA	NA	NA	NA
M01336.metal.pos.txt.gz	Gastric cancer	871	rs10242171	A	G	A	G	-0.0121	-0.0261	0.1355	0.114444	FALSE	FALSE	FALSE	ebi-a-GCST90018849	7	28944145	0.0288	476116	0.365	TRUE	igd	0.0026	3.727e-06	7352		TRUE	reported	2	TRUE	0.00293725	21.6524	NA	NA	NA	NA	NA	NA	NA
M01336.metal.pos.txt.gz	Gastric cancer	872	rs11118120	A	C	A	C	-0.0137	0.0109	0.8495	0.784212	FALSE	FALSE	FALSE	ebi-a-GCST90018849	1	218705761	0.0167	476116	0.5153	TRUE	igd	0.0029	3.158e-06	7352		TRUE	reported	2	TRUE	0.00302638	22.3114	NA	NA	NA	NA	NA	NA	NA
M01336.metal.pos.txt.gz	Gastric cancer	873	rs11133892	A	G	A	G	0.0089	0.001	0.4427	0.535185	FALSE	FALSE	FALSE	ebi-a-GCST90018849	5	17255026	0.0196	476116	0.9596	TRUE	igd	0.0017	1.559e-07	7352		TRUE	reported	2	TRUE	0.00371416	27.4008	NA	NA	NA	NA	NA	NA	NA
M01336.metal.pos.txt.gz	Gastric cancer	874	rs11193635	T	C	T	C	0.0087	0.0061	0.6724	0.720929	FALSE	FALSE	FALSE	ebi-a-GCST90018849	10	109468251	0.0204	476116	0.763001	TRUE	igd	0.0018	7.342e-07	7352		TRUE	reported	2	TRUE	0.00316745	23.3548	NA	NA	NA	NA	NA	NA	NA
M01336.metal.pos.txt.gz	Gastric cancer	875	rs11222474	T	G	T	G	-0.0082	0.0037	0.6036	0.64179	FALSE	FALSE	FALSE	ebi-a-GCST90018849	11	130987730	0.017	476116	0.8285	TRUE	igd	0.0017	1.42e-06	7352		TRUE	reported	2	TRUE	0.00315466	23.2601	NA	NA	NA	NA	NA	NA	NA
M01336.metal.pos.txt.gz	Gastric cancer	876	rs11940037	T	C	T	C	0.0121	-0.0122	0.8408	0.817466	FALSE	FALSE	FALSE	ebi-a-GCST90018849	4	58835528	0.0214	476116	0.5674	TRUE	igd	0.0025	1.241e-06	7352		TRUE	reported	2	TRUE	0.00317617	23.4192	NA	NA	NA	NA	NA	NA	NA
M01336.metal.pos.txt.gz	Gastric cancer	877	rs12147529	A	G	A	G	0.0078	0.0027	0.4485	0.531679	FALSE	FALSE	FALSE	ebi-a-GCST90018849	14	33554293	0.0172	476116	0.8772	TRUE	igd	0.0017	5.917e-06	7352		TRUE	reported	2	TRUE	0.00285525	21.0462	NA	NA	NA	NA	NA	NA	NA
M01336.metal.pos.txt.gz	Gastric cancer	878	rs12200468	A	G	A	G	0.0111	-0.0049	0.8245	0.867051	FALSE	FALSE	FALSE	ebi-a-GCST90018849	6	73351870	0.0481	476116	0.9187	TRUE	igd	0.0025	6.851e-06	7352		TRUE	reported	2	TRUE	0.00267422	19.7082	NA	NA	NA	NA	NA	NA	NA
M01336.metal.pos.txt.gz	Gastric cancer	879	rs12353451	A	G	A	G	-0.0229	-0.075	0.0373	0.0468041	FALSE	FALSE	FALSE	ebi-a-GCST90018849	9	138061056	0.0335	476116	0.0249201	TRUE	igd	0.0049	3.123e-06	7352		TRUE	reported	2	TRUE	0.002962	21.8354	NA	NA	NA	NA	NA	NA	NA
M01336.metal.pos.txt.gz	Gastric cancer	880	rs12931268	T	C	T	C	-0.0087	-0.0288	0.6329	0.682643	FALSE	FALSE	FALSE	ebi-a-GCST90018849	16	49804502	0.0186	476116	0.122	TRUE	igd	0.0017	2.907e-07	7352		TRUE	reported	2	TRUE	0.00354969	26.1832	NA	NA	NA	NA	NA	NA	NA
M01336.metal.pos.txt.gz	Gastric cancer	881	rs13355979	A	G	A	G	-0.0078	-0.0091	0.5663	0.549757	FALSE	FALSE	FALSE	ebi-a-GCST90018849	5	32984015	0.0158	476116	0.5618	TRUE	igd	0.0017	3.942e-06	7352		TRUE	reported	2	TRUE	0.00285525	21.0462	NA	NA	NA	NA	NA	NA	NA
M01336.metal.pos.txt.gz	Gastric cancer	882	rs1348656	T	C	T	C	-0.0117	-0.0048	0.798	0.810752	FALSE	FALSE	FALSE	ebi-a-GCST90018849	3	144933520	0.0209	476116	0.8185	TRUE	igd	0.0024	9.069e-07	7352		TRUE	reported	2	TRUE	0.00322212	23.7592	NA	NA	NA	NA	NA	NA	NA
M01336.metal.pos.txt.gz	Gastric cancer	883	rs1466228	T	C	T	C	-0.0234	-0.0176	0.035	0.0421043	FALSE	FALSE	FALSE	ebi-a-GCST90018849	4	32428311	0.0349	476116	0.6141	TRUE	igd	0.0051	4.185e-06	7352		TRUE	reported	2	TRUE	0.00285525	21.0462	NA	NA	NA	NA	NA	NA	NA
M01336.metal.pos.txt.gz	Gastric cancer	884	rs2190223	A	G	A	G	0.0076	0.0063	0.5733	0.602499	FALSE	FALSE	FALSE	ebi-a-GCST90018849	7	70689665	0.016	476116	0.6962	TRUE	igd	0.0017	7.691e-06	7352		TRUE	reported	2	TRUE	0.0027111	19.9807	NA	NA	NA	NA	NA	NA	NA
M01336.metal.pos.txt.gz	Gastric cancer	885	rs2931383	T	G	T	G	0.0078	0.0041	0.5816	0.645436	FALSE	FALSE	FALSE	ebi-a-GCST90018849	3	19939707	0.0188	476116	0.8265	TRUE	igd	0.0017	4.678e-06	7352		TRUE	reported	2	TRUE	0.00285525	21.0462	NA	NA	NA	NA	NA	NA	NA
M01336.metal.pos.txt.gz	Gastric cancer	886	rs4408	A	G	A	G	0.0107	0.0018	0.1844	0.252054	FALSE	FALSE	FALSE	ebi-a-GCST90018849	22	48765011	0.0169	476116	0.9174	TRUE	igd	0.0024	9.964e-06	7352		TRUE	reported	2	TRUE	0.00269629	19.8713	NA	NA	NA	NA	NA	NA	NA
M01336.metal.pos.txt.gz	Gastric cancer	887	rs4420815	A	G	A	G	-0.015	0.0346	0.143	0.226631	FALSE	FALSE	FALSE	ebi-a-GCST90018849	3	33794769	0.0163	476116	0.0344001	TRUE	igd	0.003	5.733e-07	5586		TRUE	reported	2	TRUE	0.00445553	24.991	NA	NA	NA	NA	NA	NA	NA
M01336.metal.pos.txt.gz	Gastric cancer	888	rs4470674	A	T	A	T	-0.0106	-0.0058	0.7184	0.724986	FALSE	TRUE	FALSE	ebi-a-GCST90018849	4	179489581	0.0192	476116	0.7613	TRUE	igd	0.0022	2.019e-06	7352		TRUE	reported	2	TRUE	0.00314769	23.2086	NA	NA	NA	NA	NA	NA	NA
M01336.metal.pos.txt.gz	Gastric cancer	889	rs4957697	A	G	A	G	-0.0081	0.0023	0.4208	0.496036	FALSE	FALSE	FALSE	ebi-a-GCST90018849	5	106564497	0.0166	476116	0.8918	TRUE	igd	0.0017	1.733e-06	7352		TRUE	reported	2	TRUE	0.00307842	22.6962	NA	NA	NA	NA	NA	NA	NA
M01336.metal.pos.txt.gz	Gastric cancer	890	rs577266	A	C	A	C	-0.009	0.0036	0.637	0.64778	FALSE	FALSE	FALSE	ebi-a-GCST90018849	9	29640242	0.0166	476116	0.8283	TRUE	igd	0.002	6.795e-06	5586		TRUE	reported	2	TRUE	0.00361204	20.2427	NA	NA	NA	NA	NA	NA	NA
M01336.metal.pos.txt.gz	Gastric cancer	891	rs603424	A	G	A	G	0.0151	-0.0303	0.1836	0.121378	FALSE	FALSE	FALSE	ebi-a-GCST90018849	10	102075479	0.0391	476116	0.4386	TRUE	igd	0.0024	2.455e-10	7352		TRUE	reported	2	TRUE	0.00535542	39.5743	NA	NA	NA	NA	NA	NA	NA
M01336.metal.pos.txt.gz	Gastric cancer	892	rs6540294	A	C	A	C	-0.008	-0.0117	0.451	0.506697	FALSE	FALSE	FALSE	ebi-a-GCST90018849	16	86479404	0.018	476116	0.516699	TRUE	igd	0.0017	2.872e-06	7352		TRUE	reported	2	TRUE	0.0030031	22.1393	NA	NA	NA	NA	NA	NA	NA
M01336.metal.pos.txt.gz	Gastric cancer	893	rs7565567	A	C	A	C	-0.042	0.0016	0.982	0.905374	FALSE	FALSE	FALSE	ebi-a-GCST90018849	2	11711222	0.0188	476116	0.9321	TRUE	igd	0.009	3.061e-06	5586		TRUE	reported	2	TRUE	0.0038835	21.77	NA	NA	NA	NA	NA	NA	NA
M01336.metal.pos.txt.gz	Gastric cancer	894	rs802993	A	G	A	G	-0.0278	0.032	0.0685	0.062999	FALSE	FALSE	FALSE	ebi-a-GCST90018849	14	52674877	0.0363	476116	0.3775	TRUE	igd	0.0063	9.106e-06	1766		TRUE	reported	2	TRUE	0.0109057	19.4499	NA	NA	NA	NA	NA	NA	NA
M01336.metal.pos.txt.gz	Gastric cancer	895	rs942888	A	G	A	G	-0.0076	-0.0489	0.4776	0.557722	FALSE	FALSE	FALSE	ebi-a-GCST90018849	13	46135229	0.0206	476116	0.0178501	TRUE	igd	0.0017	6.292e-06	7352		TRUE	reported	2	TRUE	0.0027111	19.9807	NA	NA	NA	NA	NA	NA	NA
M01336.metal.pos.txt.gz	Gastric cancer	896	rs9809122	A	G	A	G	-0.008	0.0141	0.5296	0.495502	FALSE	FALSE	FALSE	ebi-a-GCST90018849	3	70084253	0.0167	476116	0.3978	TRUE	igd	0.0017	2.445e-06	7352		TRUE	reported	2	TRUE	0.0030031	22.1393	NA	NA	NA	NA	NA	NA	NA
M01356.metal.pos.txt.gz	Gastric cancer	897	rs10021069	T	C	T	C	0.031	-0.0216	0.9664	0.964484	FALSE	FALSE	FALSE	ebi-a-GCST90018849	4	32355847	0.1204	476116	0.8579	TRUE	igd	0.0067	4.065e-06	7335		TRUE	reported	2	TRUE	0.0029101	21.402	NA	NA	NA	NA	NA	NA	NA
M01356.metal.pos.txt.gz	Gastric cancer	898	rs10156335	A	G	A	G	-0.0153	0.0184	0.8473	0.832971	FALSE	FALSE	FALSE	ebi-a-GCST90018849	8	95643315	0.0203	476116	0.3662	TRUE	igd	0.0034	7.174e-06	7335		TRUE	reported	2	TRUE	0.00275314	20.2445	NA	NA	NA	NA	NA	NA	NA
M01356.metal.pos.txt.gz	Gastric cancer	899	rs11118895	T	C	T	C	0.0202	-0.0185	0.4675	0.442738	FALSE	FALSE	FALSE	ebi-a-GCST90018849	1	222093006	0.016	476116	0.2473	TRUE	igd	0.0045	7.155e-06	1755		TRUE	reported	2	TRUE	0.0113512	20.1272	NA	NA	NA	NA	NA	NA	NA
M01356.metal.pos.txt.gz	Gastric cancer	900	rs11674467	T	C	T	C	0.0148	-0.014	0.4181	0.543277	FALSE	FALSE	FALSE	ebi-a-GCST90018849	2	38621456	0.0204	476116	0.494	TRUE	igd	0.003	7.005e-07	7335		TRUE	reported	2	TRUE	0.00330706	24.3311	NA	NA	NA	NA	NA	NA	NA
M01356.metal.pos.txt.gz	Gastric cancer	901	rs11780703	T	C	T	C	-0.0127	-0.0091	0.7557	0.726134	FALSE	FALSE	FALSE	ebi-a-GCST90018849	8	139674108	0.0166	476116	0.5837	TRUE	igd	0.0026	9.892e-07	7335		TRUE	reported	2	TRUE	0.00324228	23.853	NA	NA	NA	NA	NA	NA	NA
M01356.metal.pos.txt.gz	Gastric cancer	902	rs11824733	T	C	T	C	0.072	-0.0721	0.0212	0.0240577	FALSE	FALSE	FALSE	ebi-a-GCST90018849	11	23569779	0.1453	476116	0.6194	TRUE	igd	0.0161	7.644e-06	1755		TRUE	reported	2	TRUE	0.0112672	19.9764	NA	NA	NA	NA	NA	NA	NA
M01356.metal.pos.txt.gz	Gastric cancer	903	rs1483739	A	C	A	C	0.0117	-0.0022	0.2369	0.375419	FALSE	FALSE	FALSE	ebi-a-GCST90018849	4	96314260	0.0181	476116	0.905	TRUE	igd	0.0026	9.507e-06	7335		TRUE	reported	2	TRUE	0.00275314	20.2445	NA	NA	NA	NA	NA	NA	NA
M01356.metal.pos.txt.gz	Gastric cancer	904	rs17066836	C	G	C	G	-0.0707	-0.0804	0.0202	0.011969	FALSE	TRUE	FALSE	ebi-a-GCST90018849	18	58034591	0.1672	476116	0.6305	TRUE	igd	0.0157	6.243e-06	1755		TRUE	reported	2	TRUE	0.0114228	20.2556	NA	NA	NA	NA	NA	NA	NA
M01356.metal.pos.txt.gz	Gastric cancer	905	rs17511568	T	C	T	C	0.0152	-0.0032	0.8423	0.824486	FALSE	FALSE	FALSE	ebi-a-GCST90018849	6	4461144	0.059	476116	0.9564	TRUE	igd	0.0033	5.26e-06	7335		TRUE	reported	2	TRUE	0.00288406	21.21	NA	NA	NA	NA	NA	NA	NA
M01356.metal.pos.txt.gz	Gastric cancer	906	rs1801838	T	C	T	C	-0.0469	0.017	0.9655	0.91832	FALSE	FALSE	FALSE	ebi-a-GCST90018849	4	76568609	0.0545	476116	0.755499	TRUE	igd	0.0105	8.513e-06	7335		TRUE	reported	2	TRUE	0.00271261	19.9457	NA	NA	NA	NA	NA	NA	NA
M01356.metal.pos.txt.gz	Gastric cancer	907	rs281216	T	G	T	G	0.0205	0.0412	0.9184	0.905862	FALSE	FALSE	FALSE	ebi-a-GCST90018849	15	47708579	0.0759	476116	0.5873	TRUE	igd	0.0043	1.704e-06	7335		TRUE	reported	2	TRUE	0.00308907	22.7223	NA	NA	NA	NA	NA	NA	NA
M01356.metal.pos.txt.gz	Gastric cancer	908	rs4472784	T	C	T	C	-0.0118	-0.0283	0.3048	0.2614	FALSE	FALSE	FALSE	ebi-a-GCST90018849	1	173396971	0.0294	476116	0.3363	TRUE	igd	0.0026	4.782e-06	7335		TRUE	reported	2	TRUE	0.00280027	20.592	NA	NA	NA	NA	NA	NA	NA
M01356.metal.pos.txt.gz	Gastric cancer	909	rs603424	A	G	A	G	0.0182	-0.0303	0.1833	0.121378	FALSE	FALSE	FALSE	ebi-a-GCST90018849	10	102075479	0.0391	476116	0.4386	TRUE	igd	0.0032	2.229e-08	7335		TRUE	reported	2	TRUE	0.00439068	32.3388	NA	NA	NA	NA	NA	NA	NA
M01356.metal.pos.txt.gz	Gastric cancer	910	rs6486528	C	G	C	G	0.0228	-0.0419	0.9236	0.845104	FALSE	TRUE	FALSE	ebi-a-GCST90018849	12	130689914	0.0172	476116	0.0147001	TRUE	igd	0.0049	3.302e-06	7335		TRUE	reported	2	TRUE	0.00294305	21.6451	NA	NA	NA	NA	NA	NA	NA
M01356.metal.pos.txt.gz	Gastric cancer	911	rs9291034	T	C	T	C	-0.0117	0.079	0.4068	0.437924	FALSE	FALSE	FALSE	ebi-a-GCST90018849	3	192632492	0.0448	476116	0.0777195	TRUE	igd	0.0026	5.416e-06	7335		TRUE	reported	2	TRUE	0.00275314	20.2445	NA	NA	NA	NA	NA	NA	NA
M01356.metal.pos.txt.gz	Gastric cancer	912	rs9543361	T	C	T	C	-0.0514	-0.0987	0.0422	0.0404301	FALSE	FALSE	FALSE	ebi-a-GCST90018849	13	73976863	0.1134	476116	0.3839	TRUE	igd	0.011	3.182e-06	1755		TRUE	reported	2	TRUE	0.0122884	21.8095	NA	NA	NA	NA	NA	NA	NA
M01358.metal.pos.txt.gz	Gastric cancer	913	rs10021069	T	C	T	C	0.0238	-0.0216	0.9663	0.964484	FALSE	FALSE	FALSE	ebi-a-GCST90018849	4	32355847	0.1204	476116	0.8579	TRUE	igd	0.005	1.81e-06	7355		TRUE	reported	2	TRUE	0.00307111	22.6514	NA	NA	NA	NA	NA	NA	NA
M01358.metal.pos.txt.gz	Gastric cancer	914	rs10152773	T	C	T	C	-0.0224	-0.0472	0.0425	0.0471111	FALSE	FALSE	FALSE	ebi-a-GCST90018849	15	80674262	0.0326	476116	0.1479	TRUE	igd	0.0049	4.733e-06	7355		TRUE	reported	2	TRUE	0.00283328	20.8923	NA	NA	NA	NA	NA	NA	NA
M01358.metal.pos.txt.gz	Gastric cancer	915	rs10160169	A	G	A	G	0.0084	-0.0559	0.6329	0.713156	FALSE	FALSE	FALSE	ebi-a-GCST90018849	10	91856824	0.0456	476116	0.2201	TRUE	igd	0.0018	3.777e-06	7355		TRUE	reported	2	TRUE	0.00295221	21.7719	NA	NA	NA	NA	NA	NA	NA
M01358.metal.pos.txt.gz	Gastric cancer	916	rs10242171	A	G	A	G	-0.012	-0.0261	0.1356	0.114444	FALSE	FALSE	FALSE	ebi-a-GCST90018849	7	28944145	0.0288	476116	0.365	TRUE	igd	0.0026	4.246e-06	7355		TRUE	reported	2	TRUE	0.00288787	21.296	NA	NA	NA	NA	NA	NA	NA
M01358.metal.pos.txt.gz	Gastric cancer	917	rs10498606	A	C	A	C	-0.0077	-0.0088	0.4534	0.467322	FALSE	FALSE	FALSE	ebi-a-GCST90018849	14	87320278	0.0157	476116	0.5766	TRUE	igd	0.0017	6.402e-06	7355		TRUE	reported	2	TRUE	0.00278158	20.51	NA	NA	NA	NA	NA	NA	NA
M01358.metal.pos.txt.gz	Gastric cancer	918	rs1075227	T	C	T	C	0.009	-0.0189	0.552	0.502056	FALSE	FALSE	FALSE	ebi-a-GCST90018849	4	18512526	0.0157	476116	0.2285	TRUE	igd	0.002	6.795e-06	5590		TRUE	reported	2	TRUE	0.00360946	20.2428	NA	NA	NA	NA	NA	NA	NA
M01358.metal.pos.txt.gz	Gastric cancer	919	rs10757839	T	C	T	C	0.0079	0.0119	0.6521	0.599356	FALSE	FALSE	FALSE	ebi-a-GCST90018849	9	2942968	0.0158	476116	0.452	TRUE	igd	0.0017	4.739e-06	7355		TRUE	reported	2	TRUE	0.00292752	21.5893	NA	NA	NA	NA	NA	NA	NA
M01358.metal.pos.txt.gz	Gastric cancer	920	rs10853932	T	C	T	C	0.008	0.0108	0.345	0.477419	FALSE	FALSE	FALSE	ebi-a-GCST90018849	19	34324709	0.0212	476116	0.6111	TRUE	igd	0.0018	5.449e-06	7355		TRUE	reported	2	TRUE	0.00267847	19.7477	NA	NA	NA	NA	NA	NA	NA
M01358.metal.pos.txt.gz	Gastric cancer	921	rs11118120	A	C	A	C	-0.0121	0.0109	0.8531	0.784212	FALSE	FALSE	FALSE	ebi-a-GCST90018849	1	218705761	0.0167	476116	0.5153	TRUE	igd	0.0025	1.176e-06	7355		TRUE	reported	2	TRUE	0.00317488	23.4192	NA	NA	NA	NA	NA	NA	NA
M01358.metal.pos.txt.gz	Gastric cancer	922	rs11940037	T	C	T	C	0.0125	-0.0122	0.8408	0.817466	FALSE	FALSE	FALSE	ebi-a-GCST90018849	4	58835528	0.0214	476116	0.5674	TRUE	igd	0.0025	7.006e-07	7355		TRUE	reported	2	TRUE	0.00338753	24.9932	NA	NA	NA	NA	NA	NA	NA
M01358.metal.pos.txt.gz	Gastric cancer	923	rs12353451	A	G	A	G	-0.0223	-0.075	0.0373	0.0468041	FALSE	FALSE	FALSE	ebi-a-GCST90018849	9	138061056	0.0335	476116	0.0249201	TRUE	igd	0.0049	6.061e-06	7355		TRUE	reported	2	TRUE	0.00280811	20.7062	NA	NA	NA	NA	NA	NA	NA
M01358.metal.pos.txt.gz	Gastric cancer	924	rs1237044	T	C	T	C	0.0081	0.0015	0.5836	0.508624	FALSE	FALSE	FALSE	ebi-a-GCST90018849	17	7042246	0.0165	476116	0.927	TRUE	igd	0.0018	5.097e-06	7355		TRUE	reported	2	TRUE	0.00274567	20.2445	NA	NA	NA	NA	NA	NA	NA
M01358.metal.pos.txt.gz	Gastric cancer	925	rs13355979	A	G	A	G	-0.0076	-0.0091	0.5665	0.549757	FALSE	FALSE	FALSE	ebi-a-GCST90018849	5	32984015	0.0158	476116	0.5618	TRUE	igd	0.0017	6.232e-06	7355		TRUE	reported	2	TRUE	0.00270999	19.9807	NA	NA	NA	NA	NA	NA	NA
M01358.metal.pos.txt.gz	Gastric cancer	926	rs1348656	T	C	T	C	-0.0137	-0.0048	0.798	0.810752	FALSE	FALSE	FALSE	ebi-a-GCST90018849	3	144933520	0.0209	476116	0.8185	TRUE	igd	0.0024	1.169e-08	7355		TRUE	reported	2	TRUE	0.00441079	32.5762	NA	NA	NA	NA	NA	NA	NA
M01358.metal.pos.txt.gz	Gastric cancer	927	rs1426441	A	G	A	G	0.0113	-0.0038	0.1423	0.186749	FALSE	FALSE	FALSE	ebi-a-GCST90018849	12	114050965	0.0188	476116	0.8414	TRUE	igd	0.0025	4.871e-06	7355		TRUE	reported	2	TRUE	0.00277006	20.4248	NA	NA	NA	NA	NA	NA	NA
M01358.metal.pos.txt.gz	Gastric cancer	928	rs1477025	T	C	T	C	0.0087	0.0026	0.6547	0.584789	FALSE	FALSE	FALSE	ebi-a-GCST90018849	16	49811433	0.0159	476116	0.8711	TRUE	igd	0.0017	4.828e-07	7355		TRUE	reported	2	TRUE	0.00354825	26.1832	NA	NA	NA	NA	NA	NA	NA
M01358.metal.pos.txt.gz	Gastric cancer	929	rs1502593	A	G	A	G	0.0081	-0.0095	0.3909	0.37662	FALSE	FALSE	FALSE	ebi-a-GCST90018849	10	102109202	0.0171	476116	0.580399	TRUE	igd	0.0017	2.498e-06	7355		TRUE	reported	2	TRUE	0.00307717	22.6962	NA	NA	NA	NA	NA	NA	NA
M01358.metal.pos.txt.gz	Gastric cancer	930	rs1662999	T	C	T	C	0.0079	-0.0082	0.6325	0.459749	FALSE	FALSE	FALSE	ebi-a-GCST90018849	2	26886802	0.0301	476116	0.7845	TRUE	igd	0.0017	4.209e-06	7355		TRUE	reported	2	TRUE	0.00292752	21.5893	NA	NA	NA	NA	NA	NA	NA
M01358.metal.pos.txt.gz	Gastric cancer	931	rs1922419	A	G	A	G	-0.0182	0.017	0.7807	0.822504	FALSE	FALSE	FALSE	ebi-a-GCST90018849	7	132919013	0.0298	476116	0.5699	TRUE	igd	0.0039	3.365e-06	1765		TRUE	reported	2	TRUE	0.0121883	21.7531	NA	NA	NA	NA	NA	NA	NA
M01358.metal.pos.txt.gz	Gastric cancer	932	rs2100884	T	C	T	C	-0.0084	-0.021	0.4375	0.562127	FALSE	FALSE	FALSE	ebi-a-GCST90018849	11	6159019	0.0214	476116	0.3267	TRUE	igd	0.0017	8.6e-07	7355		TRUE	reported	2	TRUE	0.00330856	24.4086	NA	NA	NA	NA	NA	NA	NA
M01358.metal.pos.txt.gz	Gastric cancer	933	rs2115366	T	C	T	C	-0.0079	-0.0273	0.4418	0.390541	FALSE	FALSE	FALSE	ebi-a-GCST90018849	2	8464031	0.0164	476116	0.0957304	TRUE	igd	0.0017	3.927e-06	7355		TRUE	reported	2	TRUE	0.00292752	21.5893	NA	NA	NA	NA	NA	NA	NA
M01358.metal.pos.txt.gz	Gastric cancer	934	rs216283	A	C	A	C	0.008	-0.0265	0.4171	0.423258	FALSE	FALSE	FALSE	ebi-a-GCST90018849	19	3007698	0.0161	476116	0.1009	TRUE	igd	0.0017	2.631e-06	7355		TRUE	reported	2	TRUE	0.00300188	22.1393	NA	NA	NA	NA	NA	NA	NA
M01358.metal.pos.txt.gz	Gastric cancer	935	rs2280248	A	G	A	G	-0.0077	0.0029	0.4808	0.431631	FALSE	FALSE	FALSE	ebi-a-GCST90018849	15	42433802	0.0189	476116	0.8786	TRUE	igd	0.0017	5.545e-06	7355		TRUE	reported	2	TRUE	0.00278158	20.51	NA	NA	NA	NA	NA	NA	NA
M01358.metal.pos.txt.gz	Gastric cancer	936	rs2489020	T	C	T	C	-0.0081	-0.0059	0.5262	0.465694	FALSE	FALSE	FALSE	ebi-a-GCST90018849	10	102385066	0.0165	476116	0.7213	TRUE	igd	0.0017	2.3e-06	7355		TRUE	reported	2	TRUE	0.00307717	22.6962	NA	NA	NA	NA	NA	NA	NA
M01358.metal.pos.txt.gz	Gastric cancer	937	rs281216	T	G	T	G	0.0149	0.0412	0.9187	0.905862	FALSE	FALSE	FALSE	ebi-a-GCST90018849	15	47708579	0.0759	476116	0.5873	TRUE	igd	0.0033	8.264e-06	7355		TRUE	reported	2	TRUE	0.00276414	20.381	NA	NA	NA	NA	NA	NA	NA
M01358.metal.pos.txt.gz	Gastric cancer	938	rs3087751	A	C	A	C	0.0078	-0.0254	0.423	0.366585	FALSE	FALSE	FALSE	ebi-a-GCST90018849	20	1147410	0.019	476116	0.1813	TRUE	igd	0.0017	5.234e-06	7355		TRUE	reported	2	TRUE	0.00285409	21.0462	NA	NA	NA	NA	NA	NA	NA
M01358.metal.pos.txt.gz	Gastric cancer	939	rs3748771	T	G	T	G	-0.0671	-0.0161	0.9877	0.967744	FALSE	FALSE	FALSE	ebi-a-GCST90018849	1	230973707	0.0273	476116	0.5551	TRUE	igd	0.0149	6.346e-06	1765		TRUE	reported	2	TRUE	0.0113597	20.2572	NA	NA	NA	NA	NA	NA	NA
M01358.metal.pos.txt.gz	Gastric cancer	940	rs3793900	A	C	A	C	-0.0078	0.0093	0.6337	0.697013	FALSE	FALSE	FALSE	ebi-a-GCST90018849	10	88718833	0.0191	476116	0.6273	TRUE	igd	0.0017	5.733e-06	7355		TRUE	reported	2	TRUE	0.00285409	21.0462	NA	NA	NA	NA	NA	NA	NA
M01358.metal.pos.txt.gz	Gastric cancer	941	rs3863373	A	C	A	C	-0.008	-0.0108	0.3335	0.353747	FALSE	FALSE	FALSE	ebi-a-GCST90018849	12	71288396	0.016	476116	0.4976	TRUE	igd	0.0017	4.205e-06	7355		TRUE	reported	2	TRUE	0.00300188	22.1393	NA	NA	NA	NA	NA	NA	NA
M01358.metal.pos.txt.gz	Gastric cancer	942	rs4420815	A	G	A	G	-0.014	0.0346	0.143	0.226631	FALSE	FALSE	FALSE	ebi-a-GCST90018849	3	33794769	0.0163	476116	0.0344001	TRUE	igd	0.003	3.061e-06	5590		TRUE	reported	2	TRUE	0.00388073	21.77	NA	NA	NA	NA	NA	NA	NA
M01358.metal.pos.txt.gz	Gastric cancer	943	rs4507103	A	G	A	G	0.0077	0.0146	0.397	0.430783	FALSE	FALSE	FALSE	ebi-a-GCST90018849	2	215361613	0.0157	476116	0.3529	TRUE	igd	0.0017	6.893e-06	7355		TRUE	reported	2	TRUE	0.00278158	20.51	NA	NA	NA	NA	NA	NA	NA
M01358.metal.pos.txt.gz	Gastric cancer	944	rs4710948	A	G	A	G	-0.0085	0.0122	0.3382	0.350668	FALSE	FALSE	FALSE	ebi-a-GCST90018849	6	10305925	0.0166	476116	0.4614	TRUE	igd	0.0017	6.939e-07	7355		TRUE	reported	2	TRUE	0.00338753	24.9932	NA	NA	NA	NA	NA	NA	NA
M01358.metal.pos.txt.gz	Gastric cancer	945	rs4750059	C	G	C	G	-0.0134	-0.0045	0.7956	0.759985	FALSE	TRUE	FALSE	ebi-a-GCST90018849	10	11471466	0.022	476116	0.8389	TRUE	igd	0.003	6.492e-06	7355		TRUE	reported	2	TRUE	0.00270525	19.9457	NA	NA	NA	NA	NA	NA	NA
M01358.metal.pos.txt.gz	Gastric cancer	946	rs603424	A	G	A	G	0.0225	-0.0303	0.1835	0.121378	FALSE	FALSE	FALSE	ebi-a-GCST90018849	10	102075479	0.0391	476116	0.4386	TRUE	igd	0.0024	6.064e-21	7355		TRUE	reported	2	TRUE	0.0118087	87.8667	NA	NA	NA	NA	NA	NA	NA
M01358.metal.pos.txt.gz	Gastric cancer	947	rs6453594	A	G	A	G	-0.0108	0.0052	0.2196	0.172218	FALSE	FALSE	FALSE	ebi-a-GCST90018849	6	73335690	0.0453	476116	0.9078	TRUE	igd	0.0024	7.008e-06	7355		TRUE	reported	2	TRUE	0.00274567	20.2445	NA	NA	NA	NA	NA	NA	NA
M01358.metal.pos.txt.gz	Gastric cancer	948	rs6733405	A	G	A	G	-0.0082	0.0048	0.3867	0.513687	FALSE	FALSE	FALSE	ebi-a-GCST90018849	2	22973119	0.0203	476116	0.8112	TRUE	igd	0.0017	2.415e-06	7355		TRUE	reported	2	TRUE	0.00315337	23.2601	NA	NA	NA	NA	NA	NA	NA
M01358.metal.pos.txt.gz	Gastric cancer	949	rs6883481	T	C	T	C	0.0077	0.0043	0.4737	0.498723	FALSE	FALSE	FALSE	ebi-a-GCST90018849	5	166132929	0.0158	476116	0.785199	TRUE	igd	0.0017	6.17e-06	7355		TRUE	reported	2	TRUE	0.00278158	20.51	NA	NA	NA	NA	NA	NA	NA
M01358.metal.pos.txt.gz	Gastric cancer	950	rs727892	A	G	A	G	0.0083	-0.0245	0.5021	0.49701	FALSE	FALSE	FALSE	ebi-a-GCST90018849	22	29443709	0.0157	476116	0.1191	TRUE	igd	0.0017	8.15e-07	7355		TRUE	reported	2	TRUE	0.0032305	23.8309	NA	NA	NA	NA	NA	NA	NA
M01358.metal.pos.txt.gz	Gastric cancer	951	rs7583745	T	C	T	C	-0.0262	0.0427	0.8839	0.907389	FALSE	FALSE	FALSE	ebi-a-GCST90018849	2	79538898	0.0766	476116	0.5775	TRUE	igd	0.0055	1.487e-06	1765		TRUE	reported	2	TRUE	0.0126936	22.6665	NA	NA	NA	NA	NA	NA	NA
M01358.metal.pos.txt.gz	Gastric cancer	952	rs7681360	A	G	A	G	0.0078	-0.0091	0.5825	0.491891	FALSE	FALSE	FALSE	ebi-a-GCST90018849	4	57973165	0.0169	476116	0.5904	TRUE	igd	0.0017	4.186e-06	7355		TRUE	reported	2	TRUE	0.00285409	21.0462	NA	NA	NA	NA	NA	NA	NA
M01358.metal.pos.txt.gz	Gastric cancer	953	rs7996008	A	G	A	G	0.0079	0.0347	0.2935	0.387906	FALSE	FALSE	FALSE	ebi-a-GCST90018849	13	58365712	0.0162	476116	0.0316804	TRUE	igd	0.0017	5.685e-06	7355		TRUE	reported	2	TRUE	0.00292752	21.5893	NA	NA	NA	NA	NA	NA	NA
M01358.metal.pos.txt.gz	Gastric cancer	954	rs954820	A	G	A	G	0.0083	0.0087	0.5619	0.610351	FALSE	FALSE	FALSE	ebi-a-GCST90018849	10	133957761	0.0184	476116	0.635501	TRUE	igd	0.0018	2.57e-06	7355		TRUE	reported	2	TRUE	0.00288254	21.2566	NA	NA	NA	NA	NA	NA	NA
M01358.metal.pos.txt.gz	Gastric cancer	955	rs9568232	T	C	T	C	0.0126	-0.0319	0.1152	0.0982299	FALSE	FALSE	FALSE	ebi-a-GCST90018849	13	50089844	0.0216	476116	0.1387	TRUE	igd	0.0028	5.056e-06	7355		TRUE	reported	2	TRUE	0.00274567	20.2445	NA	NA	NA	NA	NA	NA	NA
M01358.metal.pos.txt.gz	Gastric cancer	956	rs9809122	A	G	A	G	-0.0087	0.0141	0.5295	0.495502	FALSE	FALSE	FALSE	ebi-a-GCST90018849	3	70084253	0.0167	476116	0.3978	TRUE	igd	0.0017	3.924e-07	7355		TRUE	reported	2	TRUE	0.00354825	26.1832	NA	NA	NA	NA	NA	NA	NA
M01359.metal.pos.txt.gz	Gastric cancer	957	rs10112003	A	G	A	G	0.019	-0.1372	0.0783	0.0520477	FALSE	FALSE	FALSE	ebi-a-GCST90018849	8	34360493	0.0854	476116	0.108	TRUE	igd	0.004	2.412e-06	7323		TRUE	reported	2	TRUE	0.00307158	22.5563	NA	NA	NA	NA	NA	NA	NA
M01359.metal.pos.txt.gz	Gastric cancer	958	rs10242171	A	G	A	G	-0.0154	-0.0261	0.135	0.114444	FALSE	FALSE	FALSE	ebi-a-GCST90018849	7	28944145	0.0288	476116	0.365	TRUE	igd	0.0033	4.315e-06	7323		TRUE	reported	2	TRUE	0.00296507	21.7718	NA	NA	NA	NA	NA	NA	NA
M01359.metal.pos.txt.gz	Gastric cancer	959	rs10746614	A	G	A	G	-0.0114	0.0361	0.2333	0.176559	FALSE	FALSE	FALSE	ebi-a-GCST90018849	9	82616777	0.0469	476116	0.4407	TRUE	igd	0.0025	4.049e-06	7323		TRUE	reported	2	TRUE	0.00283145	20.7879	NA	NA	NA	NA	NA	NA	NA
M01359.metal.pos.txt.gz	Gastric cancer	960	rs11118120	A	C	A	C	-0.0142	0.0109	0.8514	0.784212	FALSE	FALSE	FALSE	ebi-a-GCST90018849	1	218705761	0.0167	476116	0.5153	TRUE	igd	0.0031	6.009e-06	7323		TRUE	reported	2	TRUE	0.00285708	20.9766	NA	NA	NA	NA	NA	NA	NA
M01359.metal.pos.txt.gz	Gastric cancer	961	rs11133892	A	G	A	G	0.012	0.001	0.4423	0.535185	FALSE	FALSE	FALSE	ebi-a-GCST90018849	5	17255026	0.0196	476116	0.9596	TRUE	igd	0.0023	2.648e-07	7323		TRUE	reported	2	TRUE	0.00370345	27.2137	NA	NA	NA	NA	NA	NA	NA
M01359.metal.pos.txt.gz	Gastric cancer	962	rs12451448	A	G	A	G	-0.0116	-0.0372	0.2677	0.311233	FALSE	FALSE	FALSE	ebi-a-GCST90018849	17	51587882	0.0161	476116	0.0208502	TRUE	igd	0.0025	2.298e-06	7323		TRUE	reported	2	TRUE	0.00293138	21.5237	NA	NA	NA	NA	NA	NA	NA
M01359.metal.pos.txt.gz	Gastric cancer	963	rs13019537	C	G	C	G	0.0157	0.0488	0.841	0.847566	FALSE	TRUE	FALSE	ebi-a-GCST90018849	2	48976577	0.0621	476116	0.4318	TRUE	igd	0.0032	7.521e-07	7323		TRUE	reported	2	TRUE	0.00327631	24.0647	NA	NA	NA	NA	NA	NA	NA
M01359.metal.pos.txt.gz	Gastric cancer	964	rs1348656	T	C	T	C	-0.0172	-0.0048	0.7976	0.810752	FALSE	FALSE	FALSE	ebi-a-GCST90018849	3	144933520	0.0209	476116	0.8185	TRUE	igd	0.003	1.058e-08	7323		TRUE	reported	2	TRUE	0.00446869	32.8621	NA	NA	NA	NA	NA	NA	NA
M01359.metal.pos.txt.gz	Gastric cancer	965	rs17495226	A	G	A	G	0.0216	0.0729	0.0566	0.0501845	FALSE	FALSE	FALSE	ebi-a-GCST90018849	4	37642746	0.1019	476116	0.4745	TRUE	igd	0.0047	5.667e-06	7323		TRUE	reported	2	TRUE	0.00287589	21.1151	NA	NA	NA	NA	NA	NA	NA
M01359.metal.pos.txt.gz	Gastric cancer	966	rs1922578	A	G	A	G	-0.0391	0.0336	0.9821	0.952689	FALSE	FALSE	FALSE	ebi-a-GCST90018849	12	83071197	0.0248	476116	0.1765	TRUE	igd	0.0088	9.363e-06	7323		TRUE	reported	2	TRUE	0.00268862	19.7365	NA	NA	NA	NA	NA	NA	NA
M01359.metal.pos.txt.gz	Gastric cancer	967	rs2017823	A	G	A	G	0.0142	-0.006	0.841	0.828293	FALSE	FALSE	FALSE	ebi-a-GCST90018849	18	2383523	0.0203	476116	0.7655	TRUE	igd	0.0031	4.849e-06	7323		TRUE	reported	2	TRUE	0.00285708	20.9766	NA	NA	NA	NA	NA	NA	NA
M01359.metal.pos.txt.gz	Gastric cancer	968	rs35350	A	G	A	G	0.0376	-0.1404	0.9692	0.973431	FALSE	FALSE	FALSE	ebi-a-GCST90018849	12	115608730	0.1389	476116	0.3122	TRUE	igd	0.0083	5.443e-06	7323		TRUE	reported	2	TRUE	0.00279457	20.5164	NA	NA	NA	NA	NA	NA	NA
M01359.metal.pos.txt.gz	Gastric cancer	969	rs4287543	A	G	A	G	0.015	-0.0206	0.8771	0.755742	FALSE	FALSE	FALSE	ebi-a-GCST90018849	15	92113505	0.0165	476116	0.2101	TRUE	igd	0.0033	4.542e-06	7323		TRUE	reported	2	TRUE	0.00281347	20.6555	NA	NA	NA	NA	NA	NA	NA
M01359.metal.pos.txt.gz	Gastric cancer	970	rs4353846	T	C	T	C	-0.0112	-0.0168	0.5643	0.541959	FALSE	FALSE	FALSE	ebi-a-GCST90018849	3	177166139	0.016	476116	0.2944	TRUE	igd	0.0023	1.7e-06	7323		TRUE	reported	2	TRUE	0.00322766	23.7062	NA	NA	NA	NA	NA	NA	NA
M01359.metal.pos.txt.gz	Gastric cancer	971	rs4573205	T	G	T	G	-0.0146	0.0059	0.8698	0.869962	FALSE	FALSE	FALSE	ebi-a-GCST90018849	7	123864185	0.022	476116	0.7878	TRUE	igd	0.0033	8.717e-06	7323		TRUE	reported	2	TRUE	0.00266581	19.5686	NA	NA	NA	NA	NA	NA	NA
M01359.metal.pos.txt.gz	Gastric cancer	972	rs4654501	A	G	A	G	0.011	-0.0253	0.7667	0.778328	FALSE	FALSE	FALSE	ebi-a-GCST90018849	1	4235768	0.0185	476116	0.1727	TRUE	igd	0.0025	7.407e-06	7323		TRUE	reported	2	TRUE	0.00263675	19.3547	NA	NA	NA	NA	NA	NA	NA
M01359.metal.pos.txt.gz	Gastric cancer	973	rs6453591	A	T	A	T	0.0133	-0.0048	0.771	0.82775	FALSE	TRUE	FALSE	ebi-a-GCST90018849	6	73335108	0.0453	476116	0.9159	TRUE	igd	0.0025	8.55e-08	7323		TRUE	reported	2	TRUE	0.00384998	28.2947	NA	NA	NA	NA	NA	NA	NA
M01359.metal.pos.txt.gz	Gastric cancer	974	rs7586280	A	T	A	T	-0.011	-0.0121	0.3011	0.349361	FALSE	TRUE	FALSE	ebi-a-GCST90018849	2	48936589	0.016	476116	0.4507	TRUE	igd	0.0024	4.106e-06	7323		TRUE	reported	2	TRUE	0.00286042	21.0012	NA	NA	NA	NA	NA	NA	NA
M01359.metal.pos.txt.gz	Gastric cancer	975	rs7898173	A	G	A	G	-0.0138	-0.0118	0.1431	0.124242	FALSE	FALSE	FALSE	ebi-a-GCST90018849	10	3429328	0.034	476116	0.7291	TRUE	igd	0.0031	8.957e-06	7323		TRUE	reported	2	TRUE	0.00269881	19.8114	NA	NA	NA	NA	NA	NA	NA
M01359.metal.pos.txt.gz	Gastric cancer	976	rs7951538	C	G	C	G	-0.0107	0.0197	0.7061	0.779224	FALSE	TRUE	FALSE	ebi-a-GCST90018849	11	95867689	0.0329	476116	0.5499	TRUE	igd	0.0024	8.092e-06	7323		TRUE	reported	2	TRUE	0.00270694	19.8713	NA	NA	NA	NA	NA	NA	NA
M01359.metal.pos.txt.gz	Gastric cancer	977	rs9861865	C	G	C	G	-0.0107	-0.0235	0.3196	0.4156	FALSE	TRUE	FALSE	ebi-a-GCST90018849	3	116283527	0.0164	476116	0.152	TRUE	igd	0.0024	8.06e-06	7323		TRUE	reported	2	TRUE	0.00270694	19.8713	NA	NA	NA	NA	NA	NA	NA
M01361.metal.pos.txt.gz	Gastric cancer	978	rs10509840	A	G	A	G	-0.0119	0.0138	0.6879	0.749797	FALSE	FALSE	FALSE	ebi-a-GCST90018849	10	109373772	0.0193	476116	0.4729	TRUE	igd	0.0026	4.225e-06	7063		TRUE	reported	2	TRUE	0.00295714	20.9423	NA	NA	NA	NA	NA	NA	NA
M01361.metal.pos.txt.gz	Gastric cancer	979	rs11036893	T	C	T	C	-0.013	0.0148	0.3592	0.381649	FALSE	FALSE	FALSE	ebi-a-GCST90018849	11	42466106	0.0158	476116	0.3479	TRUE	igd	0.0025	3.005e-07	7063		TRUE	reported	2	TRUE	0.0038138	27.0323	NA	NA	NA	NA	NA	NA	NA
M01361.metal.pos.txt.gz	Gastric cancer	980	rs11245200	T	C	T	C	0.018	-0.0058	0.1119	0.116796	FALSE	FALSE	FALSE	ebi-a-GCST90018849	10	126182752	0.0241	476116	0.81	TRUE	igd	0.004	8.941e-06	7063		TRUE	reported	2	TRUE	0.00285886	20.2443	NA	NA	NA	NA	NA	NA	NA
M01361.metal.pos.txt.gz	Gastric cancer	981	rs11791164	T	G	T	G	0.0196	-0.0056	0.0803	0.0813376	FALSE	FALSE	FALSE	ebi-a-GCST90018849	9	38285271	0.038	476116	0.883	TRUE	igd	0.0043	4.345e-06	7063		TRUE	reported	2	TRUE	0.00293299	20.7708	NA	NA	NA	NA	NA	NA	NA
M01361.metal.pos.txt.gz	Gastric cancer	982	rs16830012	T	G	T	G	-0.0328	-0.0478	0.9719	0.913373	FALSE	FALSE	FALSE	ebi-a-GCST90018849	2	134812663	0.0199	476116	0.01629	TRUE	igd	0.0073	7.407e-06	7063		TRUE	reported	2	TRUE	0.00285019	20.1827	NA	NA	NA	NA	NA	NA	NA
M01361.metal.pos.txt.gz	Gastric cancer	983	rs17056226	T	G	T	G	0.0153	0.0187	0.1416	0.124372	FALSE	FALSE	FALSE	ebi-a-GCST90018849	18	72767269	0.0251	476116	0.4555	TRUE	igd	0.0034	7.065e-06	7063		TRUE	reported	2	TRUE	0.00285886	20.2443	NA	NA	NA	NA	NA	NA	NA
M01361.metal.pos.txt.gz	Gastric cancer	984	rs17385848	A	G	A	G	0.0122	-0.0348	0.6443	0.683109	FALSE	FALSE	FALSE	ebi-a-GCST90018849	2	17277900	0.0481	476116	0.4701	TRUE	igd	0.0025	1.162e-06	7063		TRUE	reported	2	TRUE	0.00336038	23.8077	NA	NA	NA	NA	NA	NA	NA
M01361.metal.pos.txt.gz	Gastric cancer	985	rs17773390	A	G	A	G	0.0123	0.0045	0.2915	0.302668	FALSE	FALSE	FALSE	ebi-a-GCST90018849	4	6173521	0.018	476116	0.8044	TRUE	igd	0.0026	3.254e-06	7063		TRUE	reported	2	TRUE	0.00315864	22.3738	NA	NA	NA	NA	NA	NA	NA
M01361.metal.pos.txt.gz	Gastric cancer	986	rs1830241	A	G	A	G	0.0118	0.0358	0.3431	0.452878	FALSE	FALSE	FALSE	ebi-a-GCST90018849	3	22114812	0.0163	476116	0.0282299	TRUE	igd	0.0026	7.497e-06	7063		TRUE	reported	2	TRUE	0.00290779	20.5918	NA	NA	NA	NA	NA	NA	NA
M01361.metal.pos.txt.gz	Gastric cancer	987	rs3135095	A	G	A	G	-0.0117	0.0167	0.2993	0.303488	FALSE	FALSE	FALSE	ebi-a-GCST90018849	4	2389800	0.018	476116	0.3536	TRUE	igd	0.0025	3.918e-06	7063		TRUE	reported	2	TRUE	0.00309142	21.8962	NA	NA	NA	NA	NA	NA	NA
M01361.metal.pos.txt.gz	Gastric cancer	988	rs3900774	T	G	T	G	0.061	0.0559	0.988	0.978346	FALSE	FALSE	FALSE	ebi-a-GCST90018849	6	168870384	0.1528	476116	0.714399	TRUE	igd	0.013	2.701e-06	5363		TRUE	reported	2	TRUE	0.00408871	22.0095	NA	NA	NA	NA	NA	NA	NA
M01361.metal.pos.txt.gz	Gastric cancer	989	rs4960640	T	C	T	C	-0.0285	-0.0467	0.9667	0.945371	FALSE	FALSE	FALSE	ebi-a-GCST90018849	7	154676752	0.03	476116	0.1201	TRUE	igd	0.0064	9.695e-06	7063		TRUE	reported	2	TRUE	0.00279977	19.8247	NA	NA	NA	NA	NA	NA	NA
M01361.metal.pos.txt.gz	Gastric cancer	990	rs6471261	T	G	T	G	0.0115	-0.0066	0.2806	0.402845	FALSE	FALSE	FALSE	ebi-a-GCST90018849	8	91890170	0.0171	476116	0.701501	TRUE	igd	0.0025	6.164e-06	7063		TRUE	reported	2	TRUE	0.00298695	21.154	NA	NA	NA	NA	NA	NA	NA
M01361.metal.pos.txt.gz	Gastric cancer	991	rs6472299	A	G	A	G	-0.0149	0.0023	0.8381	0.799232	FALSE	FALSE	FALSE	ebi-a-GCST90018849	8	68365314	0.0187	476116	0.9012	TRUE	igd	0.0033	7.866e-06	7063		TRUE	reported	2	TRUE	0.00287809	20.3808	NA	NA	NA	NA	NA	NA	NA
M01361.metal.pos.txt.gz	Gastric cancer	992	rs6783294	A	G	A	G	-0.0213	0.0447	0.4281	0.350977	FALSE	FALSE	FALSE	ebi-a-GCST90018849	3	133905345	0.0191	476116	0.0194299	TRUE	igd	0.0045	2.41e-06	1700		TRUE	reported	2	TRUE	0.0130077	22.3781	NA	NA	NA	NA	NA	NA	NA
M01361.metal.pos.txt.gz	Gastric cancer	993	rs6887589	A	G	A	G	-0.0142	-0.0497	0.7787	0.822156	FALSE	FALSE	FALSE	ebi-a-GCST90018849	5	107011559	0.0278	476116	0.0738499	TRUE	igd	0.0026	4.33e-08	7063		TRUE	reported	2	TRUE	0.00420543	29.82	NA	NA	NA	NA	NA	NA	NA
M01361.metal.pos.txt.gz	Gastric cancer	994	rs7710912	A	G	A	G	-0.0189	0.0111	0.0728	0.082175	FALSE	FALSE	FALSE	ebi-a-GCST90018849	5	83978954	0.0805	476116	0.8904	TRUE	igd	0.0042	8.302e-06	7063		TRUE	reported	2	TRUE	0.00285886	20.2443	NA	NA	NA	NA	NA	NA	NA
M01361.metal.pos.txt.gz	Gastric cancer	995	rs7791503	T	C	T	C	0.0126	0.0309	0.269	0.284427	FALSE	FALSE	FALSE	ebi-a-GCST90018849	7	46007683	0.0188	476116	0.1	TRUE	igd	0.0026	9.648e-07	7063		TRUE	reported	2	TRUE	0.00331408	23.4786	NA	NA	NA	NA	NA	NA	NA
M01361.metal.pos.txt.gz	Gastric cancer	996	rs8098317	T	G	T	G	-0.0119	0.0183	0.7857	0.705699	FALSE	FALSE	FALSE	ebi-a-GCST90018849	18	22207719	0.0159	476116	0.2507	TRUE	igd	0.0026	6.643e-06	7063		TRUE	reported	2	TRUE	0.00295714	20.9423	NA	NA	NA	NA	NA	NA	NA
M01361.metal.pos.txt.gz	Gastric cancer	997	rs961959	A	C	A	C	-0.0121	0.0151	0.1925	0.231215	FALSE	FALSE	FALSE	ebi-a-GCST90018849	9	121550035	0.0173	476116	0.3846	TRUE	igd	0.0027	5.262e-06	7063		TRUE	reported	2	TRUE	0.00283544	20.078	NA	NA	NA	NA	NA	NA	NA
M01365.metal.pos.txt.gz	Gastric cancer	998	rs10005295	A	G	A	G	-0.0634	0.0049	0.0267	0.064022	FALSE	FALSE	FALSE	ebi-a-GCST90018849	4	91882724	0.0248	476116	0.845	TRUE	igd	0.0136	3.398e-06	1768		TRUE	reported	2	TRUE	0.0121426	21.7075	FALSE	rs10005295	rs10005295	NA	NA	NA	NA
M01365.metal.pos.txt.gz	Gastric cancer	999	rs10164158	A	G	A	G	0.0229	0.0088	0.0577	0.114117	FALSE	FALSE	FALSE	ebi-a-GCST90018849	18	66766874	0.0188	476116	0.6389	TRUE	igd	0.005	4.179e-06	7362		TRUE	reported	2	TRUE	0.00284118	20.9707	FALSE	rs10164158	rs10164158	NA	NA	NA	NA
M01365.metal.pos.txt.gz	Gastric cancer	1000	rs10494825	T	C	T	C	-0.0114	0.1163	0.2783	0.250898	FALSE	FALSE	FALSE	ebi-a-GCST90018849	1	200473479	0.0525	476116	0.0267301	TRUE	igd	0.0026	9.586e-06	7362		TRUE	reported	2	TRUE	0.00260456	19.2196	FALSE	rs10494825	rs10494825	NA	NA	NA	NA
M01365.metal.pos.txt.gz	Gastric cancer	1001	rs10831497	A	G	A	G	0.0126	-0.017	0.2209	0.213306	FALSE	FALSE	FALSE	ebi-a-GCST90018849	11	95947410	0.0222	476116	0.4421	TRUE	igd	0.0028	4.968e-06	7362		TRUE	reported	2	TRUE	0.00274307	20.2445	FALSE	rs10831497	rs10831497	NA	NA	NA	NA
M01365.metal.pos.txt.gz	Gastric cancer	1002	rs11118120	A	C	A	C	-0.0175	0.0109	0.8534	0.784212	FALSE	FALSE	FALSE	ebi-a-GCST90018849	1	218705761	0.0167	476116	0.5153	TRUE	igd	0.0033	1.709e-07	7362		TRUE	reported	2	TRUE	0.00380537	28.1145	FALSE	rs11118120	rs11118120	NA	NA	NA	NA
M01365.metal.pos.txt.gz	Gastric cancer	1003	rs12250605	T	C	T	C	0.0122	-0.005	0.751	0.751232	FALSE	FALSE	FALSE	ebi-a-GCST90018849	10	120049194	0.0238	476116	0.8336	TRUE	igd	0.0026	2.015e-06	7362		TRUE	reported	2	TRUE	0.00298181	22.0118	FALSE	rs12250605	rs12250605	NA	NA	NA	NA
M01365.metal.pos.txt.gz	Gastric cancer	1004	rs12426539	T	C	T	C	0.0405	0.6357	0.0306	0.02842	FALSE	FALSE	FALSE	ebi-a-GCST90018849	12	131736779	0.2436	476116	0.00906505	TRUE	igd	0.0091	9.311e-06	7362		TRUE	reported	2	TRUE	0.00268327	19.802	FALSE	rs12426539	rs12426539	NA	NA	NA	NA
M01365.metal.pos.txt.gz	Gastric cancer	1005	rs12967799	A	C	A	C	0.0193	0.0149	0.0794	0.0661123	FALSE	FALSE	FALSE	ebi-a-GCST90018849	18	70116989	0.0339	476116	0.6594	TRUE	igd	0.0043	6.129e-06	7362		TRUE	reported	2	TRUE	0.00272895	20.14	FALSE	rs12967799	rs12967799	NA	NA	NA	NA
M01365.metal.pos.txt.gz	Gastric cancer	1006	rs13393013	A	G	A	G	0.0415	0.0121	0.0218	0.0764403	FALSE	FALSE	FALSE	ebi-a-GCST90018849	2	196373911	0.0203	476116	0.551099	TRUE	igd	0.0085	1.075e-06	7362		TRUE	reported	2	TRUE	0.00322744	23.8309	FALSE	rs13393013	rs13393013	NA	NA	NA	NA
M01365.metal.pos.txt.gz	Gastric cancer	1007	rs17155949	T	C	T	C	0.0698	0.0112	0.9746	0.980691	FALSE	FALSE	FALSE	ebi-a-GCST90018849	5	103243077	0.0565	476116	0.8434	TRUE	igd	0.0153	4.752e-06	1768		TRUE	reported	2	TRUE	0.0116349	20.7891	FALSE	rs17155949	rs17155949	NA	NA	NA	NA
M01365.metal.pos.txt.gz	Gastric cancer	1008	rs1936396	A	G	A	G	-0.0118	-0.0065	0.2253	0.280266	FALSE	FALSE	FALSE	ebi-a-GCST90018849	10	45548068	0.016	476116	0.684499	TRUE	igd	0.0026	5.67e-06	7362		TRUE	reported	2	TRUE	0.00279003	20.592	FALSE	rs1936396	rs1936396	NA	NA	NA	NA
M01365.metal.pos.txt.gz	Gastric cancer	1009	rs314241	T	C	T	C	-0.0114	0.0389	0.4625	0.554309	FALSE	FALSE	FALSE	ebi-a-GCST90018849	17	7045661	0.0207	476116	0.0598605	TRUE	igd	0.0025	5.249e-06	7362		TRUE	reported	2	TRUE	0.00281649	20.788	FALSE	rs314241	rs314241	NA	NA	NA	NA
M01365.metal.pos.txt.gz	Gastric cancer	1010	rs35350	A	G	A	G	0.0397	-0.1404	0.9722	0.973431	FALSE	FALSE	FALSE	ebi-a-GCST90018849	12	115608730	0.1389	476116	0.3122	TRUE	igd	0.0089	8.097e-06	7362		TRUE	reported	2	TRUE	0.00269546	19.8922	FALSE	rs35350	rs35350	NA	NA	NA	NA
M01365.metal.pos.txt.gz	Gastric cancer	1011	rs3759526	T	C	T	C	-0.0209	-0.0033	0.0806	0.157316	FALSE	FALSE	FALSE	ebi-a-GCST90018849	14	51292535	0.0171	476116	0.8476	TRUE	igd	0.0043	8.927e-07	7362		TRUE	reported	2	TRUE	0.00319866	23.6177	FALSE	rs3759526	rs3759526	NA	NA	NA	NA
M01365.metal.pos.txt.gz	Gastric cancer	1012	rs4109037	A	T	A	T	0.0162	-0.0186	0.146	0.1318	FALSE	TRUE	FALSE	ebi-a-GCST90018849	4	57775609	0.0662	476116	0.7783	TRUE	igd	0.0033	9.489e-07	7362		TRUE	reported	2	TRUE	0.00326277	24.0926	FALSE	rs4109037	rs4109037	NA	NA	NA	NA
M01365.metal.pos.txt.gz	Gastric cancer	1013	rs4327548	A	G	A	G	-0.0121	0.0052	0.291	0.294705	FALSE	FALSE	FALSE	ebi-a-GCST90018849	4	57999268	0.0172	476116	0.7648	TRUE	igd	0.0026	2.251e-06	7362		TRUE	reported	2	TRUE	0.00293327	21.6524	FALSE	rs4327548	rs4327548	NA	NA	NA	NA
M01365.metal.pos.txt.gz	Gastric cancer	1014	rs4420815	A	G	A	G	-0.019	0.0346	0.143	0.226631	FALSE	FALSE	FALSE	ebi-a-GCST90018849	3	33794769	0.0163	476116	0.0344001	TRUE	igd	0.004	2.034e-06	5594		TRUE	reported	2	TRUE	0.00401714	22.5544	FALSE	rs4420815	rs4420815	NA	NA	NA	NA
M01365.metal.pos.txt.gz	Gastric cancer	1015	rs453612	T	C	T	C	0.0114	-0.0459	0.3549	0.448133	FALSE	FALSE	FALSE	ebi-a-GCST90018849	20	15402178	0.0167	476116	0.00590799	TRUE	igd	0.0025	5.854e-06	7362		TRUE	reported	2	TRUE	0.00281649	20.788	FALSE	rs453612	rs453612	NA	NA	NA	NA
M01365.metal.pos.txt.gz	Gastric cancer	1016	rs4710948	A	G	A	G	-0.0115	0.0122	0.3383	0.350668	FALSE	FALSE	FALSE	ebi-a-GCST90018849	6	10305925	0.0166	476116	0.4614	TRUE	igd	0.0025	4.85e-06	7362		TRUE	reported	2	TRUE	0.00286598	21.1543	FALSE	rs4710948	rs4710948	NA	NA	NA	NA
M01365.metal.pos.txt.gz	Gastric cancer	1017	rs603424	A	G	A	G	0.0162	-0.0303	0.1832	0.121378	FALSE	FALSE	FALSE	ebi-a-GCST90018849	10	102075479	0.0391	476116	0.4386	TRUE	igd	0.0032	5.756e-07	7362		TRUE	reported	2	TRUE	0.00346917	25.6219	FALSE	rs603424	rs603424	NA	NA	NA	NA
M01365.metal.pos.txt.gz	Gastric cancer	1018	rs6467872	A	C	A	C	0.0114	0.0015	0.6087	0.563516	FALSE	FALSE	FALSE	ebi-a-GCST90018849	7	81404882	0.0157	476116	0.9229	TRUE	igd	0.0025	5.639e-06	7362		TRUE	reported	2	TRUE	0.00281649	20.788	FALSE	rs6467872	rs6467872	NA	NA	NA	NA
M01365.metal.pos.txt.gz	Gastric cancer	1019	rs6665988	A	C	A	C	-0.0115	-0.0033	0.7127	0.654071	FALSE	FALSE	FALSE	ebi-a-GCST90018849	1	200509911	0.0159	476116	0.8368	TRUE	igd	0.0026	9.113e-06	7362		TRUE	reported	2	TRUE	0.00265033	19.5583	FALSE	rs6665988	rs6665988	NA	NA	NA	NA
M01365.metal.pos.txt.gz	Gastric cancer	1020	rs670365	A	G	A	G	0.039	-0.0412	0.0903	0.11091	FALSE	FALSE	FALSE	ebi-a-GCST90018849	5	41603440	0.0361	476116	0.2541	TRUE	igd	0.0088	9.48e-06	1768		TRUE	reported	2	TRUE	0.0109871	19.6188	FALSE	rs670365	rs670365	NA	NA	NA	NA
M01365.metal.pos.txt.gz	Gastric cancer	1021	rs7016645	T	C	T	C	-0.0117	0.0082	0.253	0.293315	FALSE	FALSE	FALSE	ebi-a-GCST90018849	8	80542027	0.016	476116	0.6097	TRUE	igd	0.0026	8.442e-06	7362		TRUE	reported	2	TRUE	0.00274307	20.2445	FALSE	rs7016645	rs7016645	NA	NA	NA	NA
M01365.metal.pos.txt.gz	Gastric cancer	1022	rs7796330	T	C	T	C	0.0116	0.0122	0.2727	0.392326	FALSE	FALSE	FALSE	ebi-a-GCST90018849	7	49127859	0.0175	476116	0.4854	TRUE	igd	0.0026	7.927e-06	7362		TRUE	reported	2	TRUE	0.0026965	19.8999	FALSE	rs7796330	rs7796330	NA	NA	NA	NA
M01444.metal.pos.txt.gz	Gastric cancer	1023	rs11184997	A	T	A	T	0.0179	-0.0198	0.2894	0.250715	FALSE	TRUE	FALSE	ebi-a-GCST90018849	1	107417554	0.0205	476116	0.3339	TRUE	igd	0.0039	6.013e-06	7345		TRUE	reported	2	TRUE	0.00285984	21.06	NA	NA	NA	NA	NA	NA	NA
M01444.metal.pos.txt.gz	Gastric cancer	1024	rs11718405	T	C	T	C	0.0216	-0.018	0.8358	0.851391	FALSE	FALSE	FALSE	ebi-a-GCST90018849	3	105147202	0.0249	476116	0.4691	TRUE	igd	0.0048	8.433e-06	7345		TRUE	reported	2	TRUE	0.0027494	20.2445	NA	NA	NA	NA	NA	NA	NA
M01444.metal.pos.txt.gz	Gastric cancer	1025	rs12725284	T	C	T	C	0.0315	-0.0189	0.1606	0.234534	FALSE	FALSE	FALSE	ebi-a-GCST90018849	1	146792265	0.0526	476116	0.719399	TRUE	igd	0.0056	1.72e-08	7345		TRUE	reported	2	TRUE	0.0042893	31.632	NA	NA	NA	NA	NA	NA	NA
M01444.metal.pos.txt.gz	Gastric cancer	1026	rs1476414	C	G	C	G	0.0397	-0.1139	0.0535	0.054208	FALSE	TRUE	FALSE	ebi-a-GCST90018849	13	88284956	0.0783	476116	0.146	TRUE	igd	0.0081	9.299e-07	7345		TRUE	reported	2	TRUE	0.00325988	24.0156	NA	NA	NA	NA	NA	NA	NA
M01444.metal.pos.txt.gz	Gastric cancer	1027	rs3010320	A	T	A	T	-0.0205	0.0704	0.232	0.221409	FALSE	TRUE	FALSE	ebi-a-GCST90018849	1	59564892	0.0535	476116	0.1883	TRUE	igd	0.0042	1.001e-06	7345		TRUE	reported	2	TRUE	0.00323304	23.8172	NA	NA	NA	NA	NA	NA	NA
M01444.metal.pos.txt.gz	Gastric cancer	1028	rs35421463	A	G	A	G	0.0277	0.0106	0.4033	0.4124	FALSE	FALSE	FALSE	ebi-a-GCST90018849	4	12781664	0.0158	476116	0.5045	TRUE	igd	0.006	4.148e-06	1753		TRUE	reported	2	TRUE	0.0120123	21.2893	NA	NA	NA	NA	NA	NA	NA
M01444.metal.pos.txt.gz	Gastric cancer	1029	rs3915237	T	G	T	G	-0.0182	-0.0065	0.7005	0.694857	FALSE	FALSE	FALSE	ebi-a-GCST90018849	12	16419405	0.0169	476116	0.7005	TRUE	igd	0.004	5.519e-06	7345		TRUE	reported	2	TRUE	0.00281066	20.6969	NA	NA	NA	NA	NA	NA	NA
M01444.metal.pos.txt.gz	Gastric cancer	1030	rs4443239	T	G	T	G	0.031	-0.0091	0.7453	0.829521	FALSE	FALSE	FALSE	ebi-a-GCST90018849	4	170263032	0.0422	476116	0.8284	TRUE	igd	0.0069	7.58e-06	1753		TRUE	reported	2	TRUE	0.0113834	20.1618	NA	NA	NA	NA	NA	NA	NA
M01444.metal.pos.txt.gz	Gastric cancer	1031	rs4590377	T	C	T	C	-0.0178	-0.0194	0.7362	0.752317	FALSE	FALSE	FALSE	ebi-a-GCST90018849	7	77707557	0.0199	476116	0.3312	TRUE	igd	0.004	8.786e-06	7345		TRUE	reported	2	TRUE	0.0026888	19.7971	NA	NA	NA	NA	NA	NA	NA
M01444.metal.pos.txt.gz	Gastric cancer	1032	rs4717457	A	C	A	C	0.0233	0.0191	0.1392	0.169677	FALSE	FALSE	FALSE	ebi-a-GCST90018849	7	67953848	0.018	476116	0.2894	TRUE	igd	0.0052	6.802e-06	7345		TRUE	reported	2	TRUE	0.00272601	20.0718	NA	NA	NA	NA	NA	NA	NA
M01444.metal.pos.txt.gz	Gastric cancer	1033	rs6497209	A	G	A	G	0.019	0.0366	0.2139	0.225472	FALSE	FALSE	FALSE	ebi-a-GCST90018849	15	86029597	0.0188	476116	0.0511399	TRUE	igd	0.0042	4.779e-06	7345		TRUE	reported	2	TRUE	0.00277849	20.4593	NA	NA	NA	NA	NA	NA	NA
M01444.metal.pos.txt.gz	Gastric cancer	1034	rs699474	C	G	C	G	0.1282	0.0959	0.0134	0.008995	FALSE	TRUE	FALSE	ebi-a-GCST90018849	4	24796864	0.2413	476116	0.6911	TRUE	igd	0.0264	1.158e-06	1753		TRUE	reported	2	TRUE	0.0132734	23.5544	NA	NA	NA	NA	NA	NA	NA
M01444.metal.pos.txt.gz	Gastric cancer	1035	rs7561932	T	C	T	C	0.0184	0.0092	0.7721	0.642176	FALSE	FALSE	FALSE	ebi-a-GCST90018849	2	65545068	0.0188	476116	0.624901	TRUE	igd	0.0042	9.551e-06	7345		TRUE	reported	2	TRUE	0.00260623	19.1875	NA	NA	NA	NA	NA	NA	NA
M01444.metal.pos.txt.gz	Gastric cancer	1036	rs7871735	T	G	T	G	0.0184	0.0048	0.2953	0.295679	FALSE	FALSE	FALSE	ebi-a-GCST90018849	9	24205004	0.0171	476116	0.778999	TRUE	igd	0.004	3.395e-06	7345		TRUE	reported	2	TRUE	0.0028726	21.1542	NA	NA	NA	NA	NA	NA	NA
M01444.metal.pos.txt.gz	Gastric cancer	1037	rs9295427	A	G	A	G	0.0356	0.0296	0.9408	0.916049	FALSE	FALSE	FALSE	ebi-a-GCST90018849	6	19287493	0.0237	476116	0.2111	TRUE	igd	0.0077	3.808e-06	7345		TRUE	reported	2	TRUE	0.00290178	21.3698	NA	NA	NA	NA	NA	NA	NA
M01444.metal.pos.txt.gz	Gastric cancer	1038	rs9460045	T	C	T	C	-0.0529	0.0098	0.9224	0.809497	FALSE	FALSE	FALSE	ebi-a-GCST90018849	6	170414285	0.0165	476116	0.5539	TRUE	igd	0.0119	8.911e-06	1753		TRUE	reported	2	TRUE	0.0111472	19.7388	NA	NA	NA	NA	NA	NA	NA
M01493.metal.pos.txt.gz	Gastric cancer	1039	rs10497426	T	C	T	C	0.012	0.0256	0.8064	0.832209	FALSE	FALSE	FALSE	ebi-a-GCST90018849	2	175582267	0.0221	476116	0.2469	TRUE	igd	0.0026	4.466e-06	7307		TRUE	reported	2	TRUE	0.00290678	21.2959	NA	NA	NA	NA	NA	NA	NA
M01493.metal.pos.txt.gz	Gastric cancer	1040	rs10900040	T	C	T	C	-0.0144	-0.0284	0.8351	0.824072	FALSE	FALSE	FALSE	ebi-a-GCST90018849	10	44953571	0.031	476116	0.3601	TRUE	igd	0.0031	3.401e-06	7307		TRUE	reported	2	TRUE	0.0029443	21.5716	NA	NA	NA	NA	NA	NA	NA
M01493.metal.pos.txt.gz	Gastric cancer	1041	rs10945970	T	C	T	C	-0.011	0.0051	0.3103	0.260524	FALSE	FALSE	FALSE	ebi-a-GCST90018849	6	164697719	0.0302	476116	0.8646	TRUE	igd	0.0025	7.379e-06	7307		TRUE	reported	2	TRUE	0.00264251	19.3547	NA	NA	NA	NA	NA	NA	NA
M01493.metal.pos.txt.gz	Gastric cancer	1042	rs11701867	A	C	A	C	-0.0136	0.0209	0.1761	0.199422	FALSE	FALSE	FALSE	ebi-a-GCST90018849	21	43556732	0.019	476116	0.2706	TRUE	igd	0.0027	2.753e-07	7307		TRUE	reported	2	TRUE	0.00346024	25.3648	NA	NA	NA	NA	NA	NA	NA
M01493.metal.pos.txt.gz	Gastric cancer	1043	rs1192521	A	T	A	T	-0.0163	0.0742	0.7755	0.795975	FALSE	TRUE	FALSE	ebi-a-GCST90018849	20	56679345	0.0335	476116	0.0270402	TRUE	igd	0.0031	1.402e-07	7307		TRUE	reported	2	TRUE	0.0037694	27.6397	NA	NA	NA	NA	NA	NA	NA
M01493.metal.pos.txt.gz	Gastric cancer	1044	rs12300345	A	T	A	T	-0.0151	-0.0195	0.132	0.12945	FALSE	TRUE	FALSE	ebi-a-GCST90018849	12	12116258	0.0277	476116	0.4817	TRUE	igd	0.0034	7.452e-06	7307		TRUE	reported	2	TRUE	0.00269207	19.7186	NA	NA	NA	NA	NA	NA	NA
M01493.metal.pos.txt.gz	Gastric cancer	1045	rs13424082	A	G	A	G	-0.0125	-0.0364	0.1735	0.213238	FALSE	FALSE	FALSE	ebi-a-GCST90018849	2	180227865	0.0195	476116	0.0621899	TRUE	igd	0.0026	1.799e-06	7307		TRUE	reported	2	TRUE	0.00315328	23.1076	NA	NA	NA	NA	NA	NA	NA
M01493.metal.pos.txt.gz	Gastric cancer	1046	rs2351725	A	T	A	T	-0.0119	0.0057	0.7947	0.826178	FALSE	TRUE	FALSE	ebi-a-GCST90018849	6	66524413	0.0263	476116	0.8276	TRUE	igd	0.0026	5.841e-06	7307		TRUE	reported	2	TRUE	0.00285868	20.9425	NA	NA	NA	NA	NA	NA	NA
M01493.metal.pos.txt.gz	Gastric cancer	1047	rs4764034	A	G	A	G	-0.011	-0.0172	0.6869	0.740796	FALSE	FALSE	FALSE	ebi-a-GCST90018849	12	13960034	0.0199	476116	0.3876	TRUE	igd	0.0024	7.669e-06	7307		TRUE	reported	2	TRUE	0.00286667	21.0012	NA	NA	NA	NA	NA	NA	NA
M01493.metal.pos.txt.gz	Gastric cancer	1048	rs4812400	A	T	A	T	0.0178	0.0088	0.9092	0.841953	FALSE	TRUE	FALSE	ebi-a-GCST90018849	20	38179652	0.0171	476116	0.6053	TRUE	igd	0.0039	4.893e-06	7307		TRUE	reported	2	TRUE	0.00284273	20.8253	NA	NA	NA	NA	NA	NA	NA
M01493.metal.pos.txt.gz	Gastric cancer	1049	rs6975921	A	G	A	G	0.0343	0.0148	0.9095	0.931464	FALSE	FALSE	FALSE	ebi-a-GCST90018849	7	15152813	0.0526	476116	0.778901	TRUE	igd	0.0071	1.246e-06	1766		TRUE	reported	2	TRUE	0.013043	23.312	NA	NA	NA	NA	NA	NA	NA
M01494.metal.pos.txt.gz	Gastric cancer	1050	rs1001210	T	C	T	C	-0.0106	-0.0269	0.8353	0.690156	FALSE	FALSE	FALSE	ebi-a-GCST90018849	6	16728780	0.0188	476116	0.1527	TRUE	igd	0.0023	3.798e-06	7354		TRUE	reported	2	TRUE	0.00287992	21.2343	NA	NA	NA	NA	NA	NA	NA
M01494.metal.pos.txt.gz	Gastric cancer	1051	rs10853533	A	C	A	C	0.0103	0.0195	0.8743	0.870858	FALSE	FALSE	FALSE	ebi-a-GCST90018849	18	43153299	0.0662	476116	0.768599	TRUE	igd	0.0023	6.086e-06	7354		TRUE	reported	2	TRUE	0.00271965	20.0494	NA	NA	NA	NA	NA	NA	NA
M01494.metal.pos.txt.gz	Gastric cancer	1052	rs10890517	T	C	T	C	-0.0197	0.0456	0.0433	0.041824	FALSE	FALSE	FALSE	ebi-a-GCST90018849	2	1408443	0.1127	476116	0.685499	TRUE	igd	0.0043	3.448e-06	7354		TRUE	reported	2	TRUE	0.002846	20.9835	NA	NA	NA	NA	NA	NA	NA
M01494.metal.pos.txt.gz	Gastric cancer	1053	rs11582143	C	G	C	G	-0.0112	0.0365	0.1443	0.121324	FALSE	TRUE	FALSE	ebi-a-GCST90018849	1	211516976	0.03	476116	0.2231	TRUE	igd	0.0023	9.315e-07	7354		TRUE	reported	2	TRUE	0.00321409	23.7062	NA	NA	NA	NA	NA	NA	NA
M01494.metal.pos.txt.gz	Gastric cancer	1054	rs12143589	A	G	A	G	0.0118	-0.0151	0.1428	0.203382	FALSE	FALSE	FALSE	ebi-a-GCST90018849	1	239340123	0.018	476116	0.3993	TRUE	igd	0.0023	3.381e-07	7354		TRUE	reported	2	TRUE	0.00356642	26.3142	NA	NA	NA	NA	NA	NA	NA
M01494.metal.pos.txt.gz	Gastric cancer	1055	rs12294182	T	C	T	C	0.014	0.0204	0.0987	0.130358	FALSE	FALSE	FALSE	ebi-a-GCST90018849	11	12240720	0.0333	476116	0.5399	TRUE	igd	0.0029	1.071e-06	7354		TRUE	reported	2	TRUE	0.00315909	23.2993	NA	NA	NA	NA	NA	NA	NA
M01494.metal.pos.txt.gz	Gastric cancer	1056	rs12550729	T	C	T	C	0.0637	0.0247	0.9233	0.937821	FALSE	FALSE	FALSE	ebi-a-GCST90018849	8	145155408	0.0708	476116	0.727301	TRUE	igd	0.0029	5.97e-110	7354		TRUE	reported	2	TRUE	0.0615689	482.353	NA	NA	NA	NA	NA	NA	NA
M01494.metal.pos.txt.gz	Gastric cancer	1057	rs12611788	T	C	T	C	-0.007	0.007	0.6267	0.680799	FALSE	FALSE	FALSE	ebi-a-GCST90018849	2	31342175	0.0202	476116	0.729699	TRUE	igd	0.0015	5.507e-06	7354		TRUE	reported	2	TRUE	0.00295261	21.7719	NA	NA	NA	NA	NA	NA	NA
M01494.metal.pos.txt.gz	Gastric cancer	1058	rs13013224	C	G	C	G	0.0113	0.0087	0.1794	0.330041	FALSE	TRUE	FALSE	ebi-a-GCST90018849	2	53430486	0.0179	476116	0.625101	TRUE	igd	0.0023	7.044e-07	7354		TRUE	reported	2	TRUE	0.00327156	24.1314	NA	NA	NA	NA	NA	NA	NA
M01494.metal.pos.txt.gz	Gastric cancer	1059	rs13159409	T	G	T	G	-0.0148	-0.0223	0.0652	0.137942	FALSE	FALSE	FALSE	ebi-a-GCST90018849	5	55128472	0.0174	476116	0.1997	TRUE	igd	0.0032	2.741e-06	7354		TRUE	reported	2	TRUE	0.00290027	21.3848	NA	NA	NA	NA	NA	NA	NA
M01494.metal.pos.txt.gz	Gastric cancer	1060	rs1578743	A	C	A	C	0.0075	-0.0061	0.6068	0.624553	FALSE	FALSE	FALSE	ebi-a-GCST90018849	10	5722784	0.0167	476116	0.713199	TRUE	igd	0.0016	1.7e-06	7354		TRUE	reported	2	TRUE	0.00297895	21.9667	NA	NA	NA	NA	NA	NA	NA
M01494.metal.pos.txt.gz	Gastric cancer	1061	rs2068157	T	C	T	C	0.0137	0.1176	0.9144	0.913215	FALSE	FALSE	FALSE	ebi-a-GCST90018849	5	178193350	0.0804	476116	0.1437	TRUE	igd	0.0031	8.989e-06	7354		TRUE	reported	2	TRUE	0.00264876	19.5254	NA	NA	NA	NA	NA	NA	NA
M01494.metal.pos.txt.gz	Gastric cancer	1062	rs2115151	A	T	A	T	0.0103	0.0872	0.8627	0.879748	FALSE	TRUE	FALSE	ebi-a-GCST90018849	4	124012371	0.0683	476116	0.2022	TRUE	igd	0.0022	3.752e-06	7354		TRUE	reported	2	TRUE	0.00297175	21.9135	NA	NA	NA	NA	NA	NA	NA
M01494.metal.pos.txt.gz	Gastric cancer	1063	rs2592916	T	C	T	C	-0.0123	-0.0009	0.1013	0.114507	FALSE	FALSE	FALSE	ebi-a-GCST90018849	11	127242451	0.0214	476116	0.9657	TRUE	igd	0.0027	6.554e-06	7354		TRUE	reported	2	TRUE	0.00281407	20.7474	NA	NA	NA	NA	NA	NA	NA
M01494.metal.pos.txt.gz	Gastric cancer	1064	rs306676	A	G	A	G	0.0112	-0.017	0.1304	0.138175	FALSE	FALSE	FALSE	ebi-a-GCST90018849	13	93606814	0.065	476116	0.7941	TRUE	igd	0.0024	2.484e-06	7354		TRUE	reported	2	TRUE	0.00295261	21.7719	NA	NA	NA	NA	NA	NA	NA
M01494.metal.pos.txt.gz	Gastric cancer	1065	rs3936211	T	C	T	C	-0.0119	-0.0131	0.424	0.363762	FALSE	FALSE	FALSE	ebi-a-GCST90018849	8	145061624	0.0198	476116	0.5057	TRUE	igd	0.0015	1.335e-14	7354		TRUE	reported	2	TRUE	0.00848568	62.9207	NA	NA	NA	NA	NA	NA	NA
M01494.metal.pos.txt.gz	Gastric cancer	1066	rs4646693	T	C	T	C	-0.009	0.0063	0.435	0.395738	FALSE	FALSE	FALSE	ebi-a-GCST90018849	15	101458014	0.0166	476116	0.702999	TRUE	igd	0.002	6.795e-06	5592		TRUE	reported	2	TRUE	0.00360818	20.2428	NA	NA	NA	NA	NA	NA	NA
M01494.metal.pos.txt.gz	Gastric cancer	1067	rs5764925	A	G	A	G	-0.016	0.015	0.0772	0.0968694	FALSE	FALSE	FALSE	ebi-a-GCST90018849	22	44763799	0.0255	476116	0.555199	TRUE	igd	0.0031	1.906e-07	7354		TRUE	reported	2	TRUE	0.0036093	26.6317	NA	NA	NA	NA	NA	NA	NA
M01494.metal.pos.txt.gz	Gastric cancer	1068	rs7561255	A	G	A	G	-0.0072	0.0023	0.7086	0.639423	FALSE	FALSE	FALSE	ebi-a-GCST90018849	2	181369216	0.0158	476116	0.8823	TRUE	igd	0.0016	4.719e-06	7354		TRUE	reported	2	TRUE	0.00274604	20.2445	NA	NA	NA	NA	NA	NA	NA
M01494.metal.pos.txt.gz	Gastric cancer	1069	rs764206	A	G	A	G	0.0071	0.0189	0.6546	0.720107	FALSE	FALSE	FALSE	ebi-a-GCST90018849	1	171545051	0.0221	476116	0.3936	TRUE	igd	0.0015	4.581e-06	7354		TRUE	reported	2	TRUE	0.00303731	22.3984	NA	NA	NA	NA	NA	NA	NA
M01494.metal.pos.txt.gz	Gastric cancer	1070	rs7973508	A	G	A	G	-0.0073	-0.0018	0.2831	0.355112	FALSE	FALSE	FALSE	ebi-a-GCST90018849	12	115293579	0.0158	476116	0.9113	TRUE	igd	0.0016	5.403e-06	7354		TRUE	reported	2	TRUE	0.00282263	20.8107	NA	NA	NA	NA	NA	NA	NA
M01494.metal.pos.txt.gz	Gastric cancer	1071	rs8092658	A	C	A	C	-0.009	0.0132	0.389	0.310153	FALSE	FALSE	FALSE	ebi-a-GCST90018849	18	43229451	0.0224	476116	0.5568	TRUE	igd	0.002	6.795e-06	5592		TRUE	reported	2	TRUE	0.00360818	20.2428	NA	NA	NA	NA	NA	NA	NA
M01494.metal.pos.txt.gz	Gastric cancer	1072	rs9460424	T	G	T	G	-0.0097	0.0633	0.8437	0.807787	FALSE	FALSE	FALSE	ebi-a-GCST90018849	6	19856701	0.0564	476116	0.2616	TRUE	igd	0.0022	9.164e-06	7354		TRUE	reported	2	TRUE	0.0026365	19.4348	NA	NA	NA	NA	NA	NA	NA
M01494.metal.pos.txt.gz	Gastric cancer	1073	rs9964014	T	C	T	C	-0.0132	0.0805	0.1115	0.137728	FALSE	FALSE	FALSE	ebi-a-GCST90018849	18	3794759	0.0655	476116	0.2194	TRUE	igd	0.0025	1.796e-07	7354		TRUE	reported	2	TRUE	0.0037766	27.8708	NA	NA	NA	NA	NA	NA	NA
M01494.metal.pos.txt.gz	Gastric cancer	1074	rs9987070	C	G	C	G	-0.028	0.0153	0.9808	0.904097	FALSE	TRUE	FALSE	ebi-a-GCST90018849	7	19197941	0.0185	476116	0.4083	TRUE	igd	0.0059	2.432e-06	7354		TRUE	reported	2	TRUE	0.00305324	22.5161	NA	NA	NA	NA	NA	NA	NA
M01508.metal.pos.txt.gz	Gastric cancer	1075	rs10919047	A	C	A	C	0.0176	0.0009	0.1408	0.128878	FALSE	FALSE	FALSE	ebi-a-GCST90018849	1	169033499	0.0669	476116	0.9892	TRUE	igd	0.0035	6.751e-07	7160		TRUE	reported	2	TRUE	0.00351921	25.2795	NA	NA	NA	NA	NA	NA	NA
M01508.metal.pos.txt.gz	Gastric cancer	1076	rs11719633	A	G	A	G	-0.0206	0.0138	0.0945	0.0868416	FALSE	FALSE	FALSE	ebi-a-GCST90018849	3	20402881	0.0287	476116	0.630901	TRUE	igd	0.0044	3.012e-06	7160		TRUE	reported	2	TRUE	0.00305203	21.9133	NA	NA	NA	NA	NA	NA	NA
M01508.metal.pos.txt.gz	Gastric cancer	1077	rs12544560	A	G	A	G	0.0164	-0.0124	0.148	0.162705	FALSE	FALSE	FALSE	ebi-a-GCST90018849	8	21368451	0.0184	476116	0.4996	TRUE	igd	0.0035	3.318e-06	7160		TRUE	reported	2	TRUE	0.00305709	21.9498	NA	NA	NA	NA	NA	NA	NA
M01508.metal.pos.txt.gz	Gastric cancer	1078	rs13212846	A	C	A	C	-0.0241	-0.0655	0.9252	0.921777	FALSE	FALSE	FALSE	ebi-a-GCST90018849	6	50301100	0.084	476116	0.4351	TRUE	igd	0.0052	2.882e-06	7160		TRUE	reported	2	TRUE	0.00299098	21.4737	NA	NA	NA	NA	NA	NA	NA
M01508.metal.pos.txt.gz	Gastric cancer	1079	rs1350858	A	C	A	C	0.0152	0.0247	0.1783	0.151766	FALSE	FALSE	FALSE	ebi-a-GCST90018849	3	109874627	0.027	476116	0.3604	TRUE	igd	0.0034	8.213e-06	7160		TRUE	reported	2	TRUE	0.00278359	19.9806	NA	NA	NA	NA	NA	NA	NA
M01508.metal.pos.txt.gz	Gastric cancer	1080	rs1395	A	G	A	G	0.0172	-0.0425	0.7034	0.750443	FALSE	FALSE	FALSE	ebi-a-GCST90018849	2	27424636	0.0239	476116	0.0750291	TRUE	igd	0.0027	8.138e-11	7160		TRUE	reported	2	TRUE	0.00563588	40.5703	NA	NA	NA	NA	NA	NA	NA
M01508.metal.pos.txt.gz	Gastric cancer	1081	rs17049936	T	C	T	C	-0.0187	0.0182	0.8912	0.893092	FALSE	FALSE	FALSE	ebi-a-GCST90018849	2	59346812	0.0473	476116	0.7	TRUE	igd	0.0042	9.584e-06	7160		TRUE	reported	2	TRUE	0.00276103	19.8182	NA	NA	NA	NA	NA	NA	NA
M01508.metal.pos.txt.gz	Gastric cancer	1082	rs17082600	T	C	T	C	0.0476	0.0158	0.0193	0.0636589	FALSE	FALSE	FALSE	ebi-a-GCST90018849	13	26228844	0.0211	476116	0.4532	TRUE	igd	0.0094	4.082e-07	7160		TRUE	reported	2	TRUE	0.00356856	25.6352	TRUE	rs17082600	rs17623609	T	C	G	A
M01508.metal.pos.txt.gz	Gastric cancer	1083	rs17751805	A	G	A	G	0.0628	0.1166	0.9645	0.963385	FALSE	FALSE	FALSE	ebi-a-GCST90018849	14	65034363	0.1183	476116	0.3245	TRUE	igd	0.0135	3.399e-06	1650		TRUE	reported	2	TRUE	0.0129452	21.6135	NA	NA	NA	NA	NA	NA	NA
M01508.metal.pos.txt.gz	Gastric cancer	1084	rs1975271	T	C	T	C	0.0116	0.0022	0.5872	0.614484	FALSE	FALSE	FALSE	ebi-a-GCST90018849	16	9497663	0.0174	476116	0.8972	TRUE	igd	0.0026	8.682e-06	7160		TRUE	reported	2	TRUE	0.00277237	19.8998	NA	NA	NA	NA	NA	NA	NA
M01508.metal.pos.txt.gz	Gastric cancer	1085	rs2173615	T	G	T	G	0.0125	-0.0173	0.3153	0.338029	FALSE	FALSE	FALSE	ebi-a-GCST90018849	3	191673577	0.0164	476116	0.2901	TRUE	igd	0.0026	1.693e-06	7160		TRUE	reported	2	TRUE	0.00321781	23.1074	NA	NA	NA	NA	NA	NA	NA
M01508.metal.pos.txt.gz	Gastric cancer	1086	rs2526477	A	G	A	G	-0.012	-0.037	0.609	0.496712	FALSE	FALSE	FALSE	ebi-a-GCST90018849	17	20131193	0.0179	476116	0.0384397	TRUE	igd	0.0026	2.988e-06	7160		TRUE	reported	2	TRUE	0.00296628	21.2958	NA	NA	NA	NA	NA	NA	NA
M01508.metal.pos.txt.gz	Gastric cancer	1087	rs2967437	A	G	A	G	-0.0126	0.002	0.6902	0.615956	FALSE	FALSE	FALSE	ebi-a-GCST90018849	19	37086645	0.0161	476116	0.9009	TRUE	igd	0.0027	1.879e-06	7160		TRUE	reported	2	TRUE	0.00303237	21.7717	NA	NA	NA	NA	NA	NA	NA
M01508.metal.pos.txt.gz	Gastric cancer	1088	rs3949865	C	G	C	G	-0.0115	0.0029	0.6187	0.600346	FALSE	TRUE	FALSE	ebi-a-GCST90018849	1	183930806	0.016	476116	0.856	TRUE	igd	0.0026	9.491e-06	7160		TRUE	reported	2	TRUE	0.0027249	19.5581	NA	NA	NA	NA	NA	NA	NA
M01508.metal.pos.txt.gz	Gastric cancer	1089	rs4269521	A	G	A	G	0.0168	-0.0037	0.8431	0.764524	FALSE	FALSE	FALSE	ebi-a-GCST90018849	8	132358549	0.0162	476116	0.8183	TRUE	igd	0.0034	1.034e-06	7160		TRUE	reported	2	TRUE	0.00339836	24.4084	NA	NA	NA	NA	NA	NA	NA
M01508.metal.pos.txt.gz	Gastric cancer	1090	rs4746017	A	C	A	C	-0.0122	0.0237	0.713	0.629209	FALSE	FALSE	FALSE	ebi-a-GCST90018849	10	71774872	0.0165	476116	0.1509	TRUE	igd	0.0027	5.098e-06	7160		TRUE	reported	2	TRUE	0.00284343	20.4113	NA	NA	NA	NA	NA	NA	NA
M01508.metal.pos.txt.gz	Gastric cancer	1091	rs6034318	A	G	A	G	0.1083	-0.0351	0.013	0.0363406	FALSE	FALSE	FALSE	ebi-a-GCST90018849	20	15863999	0.0277	476116	0.205	TRUE	igd	0.0236	4.518e-06	1650		TRUE	reported	2	TRUE	0.012602	21.0332	NA	NA	NA	NA	NA	NA	NA
M01508.metal.pos.txt.gz	Gastric cancer	1092	rs6078500	T	C	T	C	-0.0118	0.0183	0.5117	0.494278	FALSE	FALSE	FALSE	ebi-a-GCST90018849	20	182013	0.0156	476116	0.2403	TRUE	igd	0.0026	4.468e-06	7160		TRUE	reported	2	TRUE	0.00286851	20.5919	NA	NA	NA	NA	NA	NA	NA
M01508.metal.pos.txt.gz	Gastric cancer	1093	rs6774965	A	G	A	G	-0.0163	-0.0414	0.8582	0.876585	FALSE	FALSE	FALSE	ebi-a-GCST90018849	3	27548813	0.0282	476116	0.1421	TRUE	igd	0.0035	3.16e-06	7160		TRUE	reported	2	TRUE	0.00302004	21.6829	NA	NA	NA	NA	NA	NA	NA
M01508.metal.pos.txt.gz	Gastric cancer	1094	rs6848070	A	G	A	G	-0.0117	0.0037	0.3521	0.458298	FALSE	FALSE	FALSE	ebi-a-GCST90018849	4	127862814	0.0162	476116	0.8208	TRUE	igd	0.0027	9.911e-06	7160		TRUE	reported	2	TRUE	0.00261573	18.7725	NA	NA	NA	NA	NA	NA	NA
M01508.metal.pos.txt.gz	Gastric cancer	1095	rs7009776	T	C	T	C	-0.0268	0.0091	0.3342	0.357183	FALSE	FALSE	FALSE	ebi-a-GCST90018849	8	90373191	0.0166	476116	0.586001	TRUE	igd	0.006	7.116e-06	1650		TRUE	reported	2	TRUE	0.0119471	19.9269	NA	NA	NA	NA	NA	NA	NA
M01508.metal.pos.txt.gz	Gastric cancer	1096	rs7458704	T	G	T	G	-0.0544	-0.0167	0.984	0.943048	FALSE	FALSE	FALSE	ebi-a-GCST90018849	7	67422093	0.0235	476116	0.4764	TRUE	igd	0.0109	5.6e-07	7160		TRUE	reported	2	TRUE	0.00346676	24.9014	NA	NA	NA	NA	NA	NA	NA
M01508.metal.pos.txt.gz	Gastric cancer	1097	rs7574257	T	C	T	C	0.0118	0.0037	0.325	0.355565	FALSE	FALSE	FALSE	ebi-a-GCST90018849	2	105988447	0.0161	476116	0.8207	TRUE	igd	0.0026	7.764e-06	7160		TRUE	reported	2	TRUE	0.00286851	20.5919	NA	NA	NA	NA	NA	NA	NA
M01508.metal.pos.txt.gz	Gastric cancer	1098	rs8065435	A	G	A	G	-0.0128	0.0067	0.327	0.325655	FALSE	FALSE	FALSE	ebi-a-GCST90018849	17	56157617	0.0179	476116	0.7088	TRUE	igd	0.0028	5.034e-06	7160		TRUE	reported	2	TRUE	0.00291022	20.8921	NA	NA	NA	NA	NA	NA	NA
M01508.metal.pos.txt.gz	Gastric cancer	1099	rs9365106	A	G	A	G	-0.0117	-0.0421	0.6824	0.540123	FALSE	FALSE	FALSE	ebi-a-GCST90018849	6	160282834	0.019	476116	0.0265399	TRUE	igd	0.0026	8.055e-06	7160		TRUE	reported	2	TRUE	0.00282024	20.2443	NA	NA	NA	NA	NA	NA	NA
M01515.metal.pos.txt.gz	Gastric cancer	1100	rs10205265	T	C	T	C	-0.0901	0.0132	0.2056	0.164883	FALSE	FALSE	FALSE	ebi-a-GCST90018849	2	134625729	0.0271	476116	0.6267	TRUE	igd	0.0202	7.794e-06	2285		TRUE	reported	2	TRUE	0.00863169	19.8777	NA	NA	NA	NA	NA	NA	NA
M01515.metal.pos.txt.gz	Gastric cancer	1101	rs10402106	T	C	T	C	0.9529	0.0404	0.0165	0.0309624	FALSE	FALSE	FALSE	ebi-a-GCST90018849	19	57563289	0.032	476116	0.2067	TRUE	igd	0.1924	7.348e-07	482		TRUE	reported	2	TRUE	0.0484262	24.4275	NA	NA	NA	NA	NA	NA	NA
M01515.metal.pos.txt.gz	Gastric cancer	1102	rs10458721	A	G	A	G	-0.0786	0.0051	0.609	0.61206	FALSE	FALSE	FALSE	ebi-a-GCST90018849	10	49905547	0.0166	476116	0.7576	TRUE	igd	0.0175	7.228e-06	2285		TRUE	reported	2	TRUE	0.00875116	20.1553	NA	NA	NA	NA	NA	NA	NA
M01515.metal.pos.txt.gz	Gastric cancer	1103	rs10471169	T	C	T	C	0.9362	0.1461	0.0105	0.0697649	FALSE	FALSE	FALSE	ebi-a-GCST90018849	4	168628323	0.0882	476116	0.0974406	TRUE	igd	0.1854	4.427e-07	482		TRUE	reported	2	TRUE	0.0502438	25.3929	NA	NA	NA	NA	NA	NA	NA
M01515.metal.pos.txt.gz	Gastric cancer	1104	rs10749553	A	G	A	G	-0.0868	0.005	0.3074	0.348137	FALSE	FALSE	FALSE	ebi-a-GCST90018849	10	89340206	0.0163	476116	0.761001	TRUE	igd	0.0194	7.554e-06	2285		TRUE	reported	2	TRUE	0.00868483	20.0012	NA	NA	NA	NA	NA	NA	NA
M01515.metal.pos.txt.gz	Gastric cancer	1105	rs10977627	T	C	T	C	0.8146	-0.0621	0.0168	0.0394484	FALSE	FALSE	FALSE	ebi-a-GCST90018849	9	9273681	0.0283	476116	0.0280298	TRUE	igd	0.1524	9.061e-08	482		TRUE	reported	2	TRUE	0.0559581	28.452	NA	NA	NA	NA	NA	NA	NA
M01515.metal.pos.txt.gz	Gastric cancer	1106	rs10984575	A	C	A	C	0.1144	0.0014	0.1164	0.139478	FALSE	FALSE	FALSE	ebi-a-GCST90018849	9	122276088	0.023	476116	0.9509	TRUE	igd	0.0257	8.271e-06	2285		TRUE	reported	2	TRUE	0.00859706	19.7973	NA	NA	NA	NA	NA	NA	NA
M01515.metal.pos.txt.gz	Gastric cancer	1107	rs11256026	A	G	A	G	-0.2061	-0.0023	0.6357	0.567473	FALSE	FALSE	FALSE	ebi-a-GCST90018849	10	9054689	0.016	476116	0.8859	TRUE	igd	0.0409	4.601e-07	482		TRUE	reported	2	TRUE	0.0500455	25.2874	NA	NA	NA	NA	NA	NA	NA
M01515.metal.pos.txt.gz	Gastric cancer	1108	rs1164673	C	G	C	G	0.0754	-0.001	0.3743	0.393968	FALSE	TRUE	FALSE	ebi-a-GCST90018849	11	49328356	0.0168	476116	0.9538	TRUE	igd	0.0168	7.267e-06	2285		TRUE	reported	2	TRUE	0.00873829	20.1254	NA	NA	NA	NA	NA	NA	NA
M01515.metal.pos.txt.gz	Gastric cancer	1109	rs12005082	A	T	A	T	0.1232	0.004	0.1814	0.281906	FALSE	TRUE	FALSE	ebi-a-GCST90018849	9	7904849	0.0162	476116	0.805	TRUE	igd	0.0265	3.354e-06	2285		TRUE	reported	2	TRUE	0.00937033	21.5948	NA	NA	NA	NA	NA	NA	NA
M01515.metal.pos.txt.gz	Gastric cancer	1110	rs12075728	T	G	T	G	-0.4196	0.0678	0.9442	0.943921	FALSE	FALSE	FALSE	ebi-a-GCST90018849	1	191655181	0.0573	476116	0.2367	TRUE	igd	0.0922	5.394e-06	482		TRUE	reported	2	TRUE	0.0411994	20.6254	NA	NA	NA	NA	NA	NA	NA
M01515.metal.pos.txt.gz	Gastric cancer	1111	rs16832600	T	C	T	C	0.2205	0.0548	0.0297	0.0365864	FALSE	FALSE	FALSE	ebi-a-GCST90018849	1	235586376	0.1176	476116	0.6414	TRUE	igd	0.0469	2.579e-06	2285		TRUE	reported	2	TRUE	0.00958086	22.0847	NA	NA	NA	NA	NA	NA	NA
M01515.metal.pos.txt.gz	Gastric cancer	1112	rs16862165	T	C	T	C	-0.413	-0.0224	0.99	0.963641	FALSE	FALSE	FALSE	ebi-a-GCST90018849	3	149414446	0.0277	476116	0.4191	TRUE	igd	0.089	3.477e-06	1803		TRUE	reported	2	TRUE	0.0118023	21.5099	NA	NA	NA	NA	NA	NA	NA
M01515.metal.pos.txt.gz	Gastric cancer	1113	rs17682068	A	G	A	G	-0.1299	0.219	0.9248	0.930724	FALSE	FALSE	FALSE	ebi-a-GCST90018849	8	119398255	0.0876	476116	0.01243	TRUE	igd	0.029	7.452e-06	2285		TRUE	reported	2	TRUE	0.00870441	20.0467	NA	NA	NA	NA	NA	NA	NA
M01515.metal.pos.txt.gz	Gastric cancer	1114	rs400214	T	C	T	C	0.3258	0.0401	0.0185	0.049239	FALSE	FALSE	FALSE	ebi-a-GCST90018849	1	158171078	0.0277	476116	0.1482	TRUE	igd	0.0723	6.599e-06	2285		TRUE	reported	2	TRUE	0.0088084	20.2883	NA	NA	NA	NA	NA	NA	NA
M01515.metal.pos.txt.gz	Gastric cancer	1115	rs7701675	A	G	A	G	-0.7943	0.0458	0.9839	0.974928	FALSE	FALSE	FALSE	ebi-a-GCST90018849	5	171214664	0.0358	476116	0.2015	TRUE	igd	0.1733	4.558e-06	482		TRUE	reported	2	TRUE	0.0417636	20.9202	NA	NA	NA	NA	NA	NA	NA
M01515.metal.pos.txt.gz	Gastric cancer	1116	rs8178289	A	C	A	C	-0.1064	-0.0154	0.8497	0.838279	FALSE	FALSE	FALSE	ebi-a-GCST90018849	17	56319930	0.0602	476116	0.7977	TRUE	igd	0.0233	5.095e-06	2285		TRUE	reported	2	TRUE	0.00904357	20.8349	NA	NA	NA	NA	NA	NA	NA
M01515.metal.pos.txt.gz	Gastric cancer	1117	rs9453415	A	G	A	G	0.374	-0.0657	0.011	0.0181003	FALSE	FALSE	FALSE	ebi-a-GCST90018849	6	66522851	0.0451	476116	0.1455	TRUE	igd	0.083	6.605e-06	1803		TRUE	reported	2	TRUE	0.011136	20.2817	NA	NA	NA	NA	NA	NA	NA
M01558.metal.pos.txt.gz	Gastric cancer	1118	rs10004130	A	G	A	G	0.009	0.0307	0.581	0.577797	FALSE	FALSE	FALSE	ebi-a-GCST90018849	4	84664343	0.0158	476116	0.0517702	TRUE	igd	0.002	6.795e-06	4915		TRUE	reported	2	TRUE	0.00410314	20.2418	FALSE	rs10004130	rs10004130	NA	NA	NA	NA
M01558.metal.pos.txt.gz	Gastric cancer	1119	rs10122824	T	G	T	G	0.0087	-0.0331	0.3503	0.389976	FALSE	FALSE	FALSE	ebi-a-GCST90018849	9	139109861	0.0158	476116	0.0359898	TRUE	igd	0.0019	2.787e-06	6523		TRUE	reported	2	TRUE	0.00320398	20.9603	FALSE	rs10122824	rs10122824	NA	NA	NA	NA
M01558.metal.pos.txt.gz	Gastric cancer	1120	rs10416031	A	G	A	G	0.0085	0.0014	0.3202	0.236515	FALSE	FALSE	FALSE	ebi-a-GCST90018849	19	1095151	0.0339	476116	0.9668	TRUE	igd	0.0018	3.84e-06	6523		TRUE	reported	2	TRUE	0.00340693	22.2925	FALSE	rs10416031	rs10416031	NA	NA	NA	NA
M01558.metal.pos.txt.gz	Gastric cancer	1121	rs1041983	T	C	T	C	-0.0161	0.034	0.3233	0.302909	FALSE	FALSE	FALSE	ebi-a-GCST90018849	8	18257795	0.0172	476116	0.0479402	TRUE	igd	0.0018	2.142e-19	6523		TRUE	reported	2	TRUE	0.0121162	79.9786	FALSE	rs1041983	rs1041983	NA	NA	NA	NA
M01558.metal.pos.txt.gz	Gastric cancer	1122	rs10496826	A	G	A	G	-0.008	-0.0175	0.2948	0.288738	FALSE	FALSE	FALSE	ebi-a-GCST90018849	2	140474772	0.019	476116	0.3586	TRUE	igd	0.0018	7.767e-06	6523		TRUE	reported	2	TRUE	0.00301908	19.747	FALSE	rs10496826	rs10496826	NA	NA	NA	NA
M01558.metal.pos.txt.gz	Gastric cancer	1123	rs11023380	A	G	A	G	0.0088	-0.0011	0.4591	0.566106	FALSE	FALSE	FALSE	ebi-a-GCST90018849	11	14930058	0.0161	476116	0.9474	TRUE	igd	0.0018	5.374e-07	6523		TRUE	reported	2	TRUE	0.00365077	23.8939	FALSE	rs11023380	rs11023380	NA	NA	NA	NA
M01558.metal.pos.txt.gz	Gastric cancer	1124	rs1113643	T	C	T	C	0.0094	-0.0295	0.2769	0.244841	FALSE	FALSE	FALSE	ebi-a-GCST90018849	2	29539536	0.0207	476116	0.1528	TRUE	igd	0.0018	2.236e-07	6523		TRUE	reported	2	TRUE	0.00416343	27.2632	FALSE	rs1113643	rs1113643	NA	NA	NA	NA
M01558.metal.pos.txt.gz	Gastric cancer	1125	rs11170032	T	C	T	C	-0.008	0.0095	0.64	0.578782	FALSE	FALSE	FALSE	ebi-a-GCST90018849	12	52568912	0.0162	476116	0.559099	TRUE	igd	0.0018	7.178e-06	6523		TRUE	reported	2	TRUE	0.00301908	19.747	FALSE	rs11170032	rs11170032	NA	NA	NA	NA
M01558.metal.pos.txt.gz	Gastric cancer	1126	rs11650615	C	G	C	G	0.0081	0.0341	0.6907	0.694581	FALSE	TRUE	FALSE	ebi-a-GCST90018849	17	46123698	0.0483	476116	0.4803	TRUE	igd	0.0018	5.987e-06	6523		TRUE	reported	2	TRUE	0.00309479	20.2438	FALSE	rs11650615	rs11650615	NA	NA	NA	NA
M01558.metal.pos.txt.gz	Gastric cancer	1127	rs1280717	A	G	A	G	0.0094	0.0128	0.2512	0.350529	FALSE	FALSE	FALSE	ebi-a-GCST90018849	6	54497728	0.0163	476116	0.4338	TRUE	igd	0.0018	2.006e-07	6523		TRUE	reported	2	TRUE	0.00416343	27.2632	FALSE	rs1280717	rs1280717	NA	NA	NA	NA
M01558.metal.pos.txt.gz	Gastric cancer	1128	rs13164411	T	C	T	C	0.0082	0.0208	0.7246	0.797044	FALSE	FALSE	FALSE	ebi-a-GCST90018849	5	105377638	0.0403	476116	0.6065	TRUE	igd	0.0018	5.334e-06	6523		TRUE	reported	2	TRUE	0.00317143	20.7467	FALSE	rs13164411	rs13164411	NA	NA	NA	NA
M01558.metal.pos.txt.gz	Gastric cancer	1129	rs13271577	T	C	T	C	0.0219	-0.0112	0.1383	0.223562	FALSE	FALSE	FALSE	ebi-a-GCST90018849	8	18214151	0.0166	476116	0.4976	TRUE	igd	0.0026	2.562e-17	6523		TRUE	reported	2	TRUE	0.0107596	70.9265	FALSE	rs13271577	rs13271577	NA	NA	NA	NA
M01558.metal.pos.txt.gz	Gastric cancer	1130	rs1493031	T	C	T	C	0.0208	-0.0136	0.0434	0.0487083	FALSE	FALSE	FALSE	ebi-a-GCST90018849	8	18148612	0.1033	476116	0.8951	TRUE	igd	0.0044	1.96e-06	6523		TRUE	reported	2	TRUE	0.0034142	22.3403	FALSE	rs1493031	rs1493031	NA	NA	NA	NA
M01558.metal.pos.txt.gz	Gastric cancer	1131	rs1538330	T	G	T	G	-0.0306	-0.1905	0.0213	0.0217176	FALSE	FALSE	FALSE	ebi-a-GCST90018849	6	715684	0.1544	476116	0.2174	TRUE	igd	0.0064	1.728e-06	6523		TRUE	reported	2	TRUE	0.00349234	22.8533	FALSE	rs1538330	rs1538330	NA	NA	NA	NA
M01558.metal.pos.txt.gz	Gastric cancer	1132	rs1556880	T	C	T	C	0.0081	0.031	0.2976	0.23454	FALSE	FALSE	FALSE	ebi-a-GCST90018849	6	150615827	0.0326	476116	0.3419	TRUE	igd	0.0018	6.043e-06	6523		TRUE	reported	2	TRUE	0.00309479	20.2438	FALSE	rs1556880	rs1556880	NA	NA	NA	NA
M01558.metal.pos.txt.gz	Gastric cancer	1133	rs1604290	A	C	A	C	-0.0079	-0.0113	0.3851	0.459765	FALSE	FALSE	FALSE	ebi-a-GCST90018849	18	4946422	0.0161	476116	0.4851	TRUE	igd	0.0018	8.13e-06	6523		TRUE	reported	2	TRUE	0.00294429	19.2564	FALSE	rs1604290	rs1604290	NA	NA	NA	NA
M01558.metal.pos.txt.gz	Gastric cancer	1134	rs164742	A	G	A	G	-0.0079	0.0046	0.4697	0.521478	FALSE	FALSE	FALSE	ebi-a-GCST90018849	16	89757725	0.017	476116	0.784401	TRUE	igd	0.0018	7.375e-06	6523		TRUE	reported	2	TRUE	0.00294429	19.2564	FALSE	rs164742	rs164742	NA	NA	NA	NA
M01558.metal.pos.txt.gz	Gastric cancer	1135	rs17642859	A	T	A	T	-0.0173	-0.0046	0.1138	0.14719	FALSE	TRUE	FALSE	ebi-a-GCST90018849	8	18294647	0.0217	476116	0.833	TRUE	igd	0.0033	1.16e-07	6523		TRUE	reported	2	TRUE	0.00419557	27.4746	FALSE	rs17642859	rs17642859	NA	NA	NA	NA
M01558.metal.pos.txt.gz	Gastric cancer	1136	rs1812125	T	G	T	G	-0.0085	0.0667	0.7578	0.835214	FALSE	FALSE	FALSE	ebi-a-GCST90018849	18	44138761	0.0435	476116	0.1252	TRUE	igd	0.0018	3.484e-06	6523		TRUE	reported	2	TRUE	0.00340693	22.2925	FALSE	rs1812125	rs1812125	NA	NA	NA	NA
M01558.metal.pos.txt.gz	Gastric cancer	1137	rs2029830	T	C	T	C	0.0098	-0.0194	0.3011	0.357086	FALSE	FALSE	FALSE	ebi-a-GCST90018849	8	18354947	0.0161	476116	0.2259	TRUE	igd	0.0018	3.49e-08	6523		TRUE	reported	2	TRUE	0.00452367	29.6329	FALSE	rs2029830	rs2029830	NA	NA	NA	NA
M01558.metal.pos.txt.gz	Gastric cancer	1138	rs2055056	T	C	T	C	-0.0244	-0.0291	0.968	0.975046	FALSE	FALSE	FALSE	ebi-a-GCST90018849	8	96278070	0.0946	476116	0.7582	TRUE	igd	0.0055	8.566e-06	6523		TRUE	reported	2	TRUE	0.00300814	19.6753	FALSE	rs2055056	rs2055056	NA	NA	NA	NA
M01558.metal.pos.txt.gz	Gastric cancer	1139	rs2144834	A	G	A	G	0.008	-0.0132	0.2535	0.219872	FALSE	FALSE	FALSE	ebi-a-GCST90018849	14	94773634	0.0224	476116	0.5574	TRUE	igd	0.0018	7.973e-06	6523		TRUE	reported	2	TRUE	0.00301908	19.747	FALSE	rs2144834	rs2144834	NA	NA	NA	NA
M01558.metal.pos.txt.gz	Gastric cancer	1140	rs2252585	T	C	T	C	-0.0081	0.0143	0.7349	0.69552	FALSE	FALSE	FALSE	ebi-a-GCST90018849	21	36241929	0.0172	476116	0.4073	TRUE	igd	0.0018	5.967e-06	6523		TRUE	reported	2	TRUE	0.00309479	20.2438	FALSE	rs2252585	rs2252585	NA	NA	NA	NA
M01558.metal.pos.txt.gz	Gastric cancer	1141	rs2290156	C	G	C	G	0.0088	-0.0229	0.2806	0.348945	FALSE	TRUE	FALSE	ebi-a-GCST90018849	2	11333208	0.0159	476116	0.1505	TRUE	igd	0.0018	1.05e-06	6523		TRUE	reported	2	TRUE	0.00365077	23.8939	FALSE	rs2290156	rs2290156	NA	NA	NA	NA
M01558.metal.pos.txt.gz	Gastric cancer	1142	rs2604548	T	C	T	C	-0.0086	-0.0128	0.6463	0.739777	FALSE	FALSE	FALSE	ebi-a-GCST90018849	4	15090453	0.0313	476116	0.6814	TRUE	igd	0.0018	1.285e-06	6523		TRUE	reported	2	TRUE	0.00348728	22.8202	FALSE	rs2604548	rs2604548	NA	NA	NA	NA
M01558.metal.pos.txt.gz	Gastric cancer	1143	rs304171	T	C	T	C	-0.0168	-0.0591	0.0624	0.072744	FALSE	FALSE	FALSE	ebi-a-GCST90018849	3	62780809	0.0849	476116	0.4863	TRUE	igd	0.0036	2.168e-06	6523		TRUE	reported	2	TRUE	0.0033275	21.7711	FALSE	rs304171	rs304171	NA	NA	NA	NA
M01558.metal.pos.txt.gz	Gastric cancer	1144	rs3813810	A	C	A	C	0.0117	-0.0199	0.1334	0.102732	FALSE	FALSE	FALSE	ebi-a-GCST90018849	1	4088339	0.0467	476116	0.670101	TRUE	igd	0.0026	5.725e-06	6523		TRUE	reported	2	TRUE	0.00309479	20.2438	FALSE	rs3813810	rs3813810	NA	NA	NA	NA
M01558.metal.pos.txt.gz	Gastric cancer	1145	rs4443239	T	G	T	G	0.02	-0.0091	0.7446	0.829521	FALSE	FALSE	FALSE	ebi-a-GCST90018849	4	170263032	0.0422	476116	0.8284	TRUE	igd	0.0042	2.265e-06	1608		TRUE	reported	2	TRUE	0.0139057	22.6475	FALSE	rs4443239	rs4443239	NA	NA	NA	NA
M01558.metal.pos.txt.gz	Gastric cancer	1146	rs4687937	T	C	T	C	-0.0079	-0.0086	0.3741	0.376892	FALSE	FALSE	FALSE	ebi-a-GCST90018849	3	118422245	0.0165	476116	0.601999	TRUE	igd	0.0018	9.469e-06	6523		TRUE	reported	2	TRUE	0.00294429	19.2564	FALSE	rs4687937	rs4687937	NA	NA	NA	NA
M01558.metal.pos.txt.gz	Gastric cancer	1147	rs4692012	A	G	A	G	-0.0082	0.0183	0.5389	0.578217	FALSE	FALSE	FALSE	ebi-a-GCST90018849	4	165747026	0.0173	476116	0.2879	TRUE	igd	0.0018	3.347e-06	6523		TRUE	reported	2	TRUE	0.00317143	20.7467	FALSE	rs4692012	rs4692012	NA	NA	NA	NA
M01558.metal.pos.txt.gz	Gastric cancer	1148	rs4923082	T	C	T	C	0.0081	0.0136	0.2518	0.295872	FALSE	FALSE	FALSE	ebi-a-GCST90018849	11	23288296	0.016	476116	0.3947	TRUE	igd	0.0018	6.953e-06	6523		TRUE	reported	2	TRUE	0.00309479	20.2438	FALSE	rs4923082	rs4923082	NA	NA	NA	NA
M01558.metal.pos.txt.gz	Gastric cancer	1149	rs604388	T	C	T	C	0.0086	0.0033	0.6845	0.589412	FALSE	FALSE	FALSE	ebi-a-GCST90018849	1	177877979	0.0164	476116	0.8404	TRUE	igd	0.0018	1.562e-06	6523		TRUE	reported	2	TRUE	0.00348728	22.8202	FALSE	rs604388	rs604388	NA	NA	NA	NA
M01558.metal.pos.txt.gz	Gastric cancer	1150	rs6500864	A	G	A	G	-0.0083	-0.0226	0.2762	0.284845	FALSE	FALSE	FALSE	ebi-a-GCST90018849	16	6938132	0.0175	476116	0.1963	TRUE	igd	0.0018	4.339e-06	6523		TRUE	reported	2	TRUE	0.00324901	21.2558	FALSE	rs6500864	rs6500864	NA	NA	NA	NA
M01558.metal.pos.txt.gz	Gastric cancer	1151	rs721399	T	C	T	C	-0.0289	0.0314	0.7176	0.57836	FALSE	FALSE	FALSE	ebi-a-GCST90018849	8	18259366	0.0189	476116	0.0974204	TRUE	igd	0.0018	3.948e-58	6523		TRUE	reported	2	TRUE	0.0380164	257.702	FALSE	rs721399	rs721399	NA	NA	NA	NA
M01558.metal.pos.txt.gz	Gastric cancer	1152	rs7228099	T	C	T	C	-0.0097	0.0103	0.4364	0.437164	FALSE	FALSE	FALSE	ebi-a-GCST90018849	18	22786478	0.0159	476116	0.5176	TRUE	igd	0.0018	3.609e-08	6523		TRUE	reported	2	TRUE	0.00443223	29.0312	FALSE	rs7228099	rs7228099	NA	NA	NA	NA
M01558.metal.pos.txt.gz	Gastric cancer	1153	rs7817770	T	C	T	C	0.0094	0.0169	0.3971	0.468381	FALSE	FALSE	FALSE	ebi-a-GCST90018849	8	18307161	0.0163	476116	0.2997	TRUE	igd	0.0018	9.422e-08	6523		TRUE	reported	2	TRUE	0.00416343	27.2632	FALSE	rs7817770	rs7817770	NA	NA	NA	NA
M01558.metal.pos.txt.gz	Gastric cancer	1154	rs7943587	A	C	A	C	-0.0115	0.0237	0.1515	0.185192	FALSE	FALSE	FALSE	ebi-a-GCST90018849	11	16814631	0.0206	476116	0.2507	TRUE	igd	0.0026	6.326e-06	6523		TRUE	reported	2	TRUE	0.00299021	19.5576	FALSE	rs7943587	rs7943587	NA	NA	NA	NA
M01558.metal.pos.txt.gz	Gastric cancer	1155	rs890984	A	G	A	G	-0.012	0.0072	0.1092	0.19931	FALSE	FALSE	FALSE	ebi-a-GCST90018849	5	479540	0.0163	476116	0.6577	TRUE	igd	0.0027	6.908e-06	6523		TRUE	reported	2	TRUE	0.00301908	19.747	FALSE	rs890984	rs890984	NA	NA	NA	NA
M01558.metal.pos.txt.gz	Gastric cancer	1156	rs9354329	T	C	T	C	-0.0081	0.0052	0.6322	0.60442	FALSE	FALSE	FALSE	ebi-a-GCST90018849	6	66600184	0.0159	476116	0.740699	TRUE	igd	0.0018	5.104e-06	6523		TRUE	reported	2	TRUE	0.00309479	20.2438	FALSE	rs9354329	rs9354329	NA	NA	NA	NA
M01558.metal.pos.txt.gz	Gastric cancer	1157	rs9657488	T	C	T	C	0.0124	0.018	0.3749	0.439123	FALSE	FALSE	FALSE	ebi-a-GCST90018849	8	18115509	0.0158	476116	0.2541	TRUE	igd	0.0018	3.534e-12	6523		TRUE	reported	2	TRUE	0.00722275	47.4422	FALSE	rs9657488	rs9657488	NA	NA	NA	NA
M01558.metal.pos.txt.gz	Gastric cancer	1158	rs9940567	T	C	T	C	0.0095	0.0094	0.7319	0.813844	FALSE	FALSE	FALSE	ebi-a-GCST90018849	16	62285678	0.0394	476116	0.8109	TRUE	igd	0.0018	1.574e-07	6523		TRUE	reported	2	TRUE	0.00425211	27.8464	FALSE	rs9940567	rs9940567	NA	NA	NA	NA
M01561.metal.pos.txt.gz	Gastric cancer	1159	rs10163969	T	G	T	G	-0.0352	-0.0004	0.0412	0.164369	FALSE	FALSE	FALSE	ebi-a-GCST90018849	18	9067439	0.0165	476116	0.9822	TRUE	igd	0.008	9.385e-06	7276		TRUE	reported	2	TRUE	0.00265374	19.3547	NA	NA	NA	NA	NA	NA	NA
M01561.metal.pos.txt.gz	Gastric cancer	1160	rs10245705	T	C	T	C	-0.0663	0.0142	0.0181	0.0182339	FALSE	FALSE	FALSE	ebi-a-GCST90018849	7	26129672	0.1698	476116	0.9333	TRUE	igd	0.0127	1.946e-07	7276		TRUE	reported	2	TRUE	0.00373167	27.2458	NA	NA	NA	NA	NA	NA	NA
M01561.metal.pos.txt.gz	Gastric cancer	1161	rs10935814	A	G	A	G	-0.037	0.0214	0.1006	0.183613	FALSE	FALSE	FALSE	ebi-a-GCST90018849	3	150352873	0.0169	476116	0.205	TRUE	igd	0.0083	9.443e-06	1759		TRUE	reported	2	TRUE	0.0111713	19.8497	NA	NA	NA	NA	NA	NA	NA
M01561.metal.pos.txt.gz	Gastric cancer	1162	rs11145330	A	C	A	C	0.0324	0.025	0.8908	0.877732	FALSE	FALSE	FALSE	ebi-a-GCST90018849	9	71733603	0.0243	476116	0.3045	TRUE	igd	0.0068	1.945e-06	1759		TRUE	reported	2	TRUE	0.012742	22.6766	NA	NA	NA	NA	NA	NA	NA
M01561.metal.pos.txt.gz	Gastric cancer	1163	rs11992435	A	G	A	G	0.0327	0.0011	0.9488	0.94577	FALSE	FALSE	FALSE	ebi-a-GCST90018849	8	81526083	0.099	476116	0.9907	TRUE	igd	0.0072	6.383e-06	7276		TRUE	reported	2	TRUE	0.00282689	20.6211	NA	NA	NA	NA	NA	NA	NA
M01561.metal.pos.txt.gz	Gastric cancer	1164	rs1404410	C	G	C	G	-0.0236	0.0583	0.7853	0.835677	FALSE	TRUE	FALSE	ebi-a-GCST90018849	7	124248950	0.0283	476116	0.0393296	TRUE	igd	0.0052	4.568e-06	1759		TRUE	reported	2	TRUE	0.0115743	20.5742	NA	NA	NA	NA	NA	NA	NA
M01561.metal.pos.txt.gz	Gastric cancer	1165	rs1532701	A	G	A	G	0.0137	0.0018	0.5456	0.54429	FALSE	FALSE	FALSE	ebi-a-GCST90018849	16	55698027	0.0158	476116	0.9111	TRUE	igd	0.003	5.074e-06	7276		TRUE	reported	2	TRUE	0.002858	20.8487	NA	NA	NA	NA	NA	NA	NA
M01561.metal.pos.txt.gz	Gastric cancer	1166	rs2074731	A	C	A	C	-0.0184	-0.0086	0.1654	0.201795	FALSE	FALSE	FALSE	ebi-a-GCST90018849	22	30733914	0.0174	476116	0.621299	TRUE	igd	0.0039	2.307e-06	7276		TRUE	reported	2	TRUE	0.00304991	22.2529	NA	NA	NA	NA	NA	NA	NA
M01561.metal.pos.txt.gz	Gastric cancer	1167	rs261342	C	G	C	G	-0.0169	0.0323	0.794	0.658366	FALSE	TRUE	FALSE	ebi-a-GCST90018849	15	58731153	0.0171	476116	0.0597407	TRUE	igd	0.0037	5.405e-06	7276		TRUE	reported	2	TRUE	0.00285913	20.8569	NA	NA	NA	NA	NA	NA	NA
M01561.metal.pos.txt.gz	Gastric cancer	1168	rs7238006	T	C	T	C	0.0281	-0.0234	0.9262	0.856468	FALSE	FALSE	FALSE	ebi-a-GCST90018849	18	31927898	0.0179	476116	0.1892	TRUE	igd	0.0057	6.772e-07	7276		TRUE	reported	2	TRUE	0.00332906	24.2965	NA	NA	NA	NA	NA	NA	NA
M01561.metal.pos.txt.gz	Gastric cancer	1169	rs7930821	T	C	T	C	0.0666	0.0073	0.0202	0.0567601	FALSE	FALSE	FALSE	ebi-a-GCST90018849	11	19142695	0.022	476116	0.7392	TRUE	igd	0.0149	7.53e-06	1759		TRUE	reported	2	TRUE	0.0112307	19.9564	NA	NA	NA	NA	NA	NA	NA
M01564.metal.pos.txt.gz	Gastric cancer	1170	rs10043015	T	C	T	C	0.0082	-0.0084	0.7113	0.678061	FALSE	FALSE	FALSE	ebi-a-GCST90018849	5	168658371	0.016	476116	0.6	TRUE	igd	0.0018	5.582e-06	7364		TRUE	reported	2	TRUE	0.00281026	20.7475	NA	NA	NA	NA	NA	NA	NA
M01564.metal.pos.txt.gz	Gastric cancer	1171	rs10514735	A	G	A	G	0.0346	0.0034	0.985	0.951335	FALSE	FALSE	FALSE	ebi-a-GCST90018849	3	85798950	0.024	476116	0.8868	TRUE	igd	0.0077	6.505e-06	7364		TRUE	reported	2	TRUE	0.00273444	20.1861	NA	NA	NA	NA	NA	NA	NA
M01564.metal.pos.txt.gz	Gastric cancer	1172	rs10787308	A	G	A	G	-0.009	0.0169	0.2701	0.217267	FALSE	FALSE	FALSE	ebi-a-GCST90018849	10	112908968	0.0251	476116	0.501	TRUE	igd	0.0018	6.039e-07	7364		TRUE	reported	2	TRUE	0.00338341	24.9932	NA	NA	NA	NA	NA	NA	NA
M01564.metal.pos.txt.gz	Gastric cancer	1173	rs10992722	A	C	A	C	0.0326	-0.0155	0.0163	0.0222149	FALSE	FALSE	FALSE	ebi-a-GCST90018849	9	96163761	0.1507	476116	0.918	TRUE	igd	0.0069	2.441e-06	7364		TRUE	reported	2	TRUE	0.0030221	22.3161	NA	NA	NA	NA	NA	NA	NA
M01564.metal.pos.txt.gz	Gastric cancer	1174	rs11120725	A	G	A	G	-0.0181	0.0101	0.4596	0.533153	FALSE	FALSE	FALSE	ebi-a-GCST90018849	1	216206768	0.0182	476116	0.5783	TRUE	igd	0.0039	4.609e-06	1761		TRUE	reported	2	TRUE	0.0120834	21.5147	NA	NA	NA	NA	NA	NA	NA
M01564.metal.pos.txt.gz	Gastric cancer	1175	rs1125471	A	C	A	C	-0.0085	0.0296	0.2928	0.402	FALSE	FALSE	FALSE	ebi-a-GCST90018849	22	17656724	0.0165	476116	0.0734108	TRUE	igd	0.0018	4.474e-06	7364		TRUE	reported	2	TRUE	0.00301902	22.2933	NA	NA	NA	NA	NA	NA	NA
M01564.metal.pos.txt.gz	Gastric cancer	1176	rs12121428	T	C	T	C	-0.0197	-0.0102	0.0535	0.0584715	FALSE	FALSE	FALSE	ebi-a-GCST90018849	1	209375114	0.0969	476116	0.9158	TRUE	igd	0.0044	6.094e-06	7364		TRUE	reported	2	TRUE	0.00271477	20.0405	NA	NA	NA	NA	NA	NA	NA
M01564.metal.pos.txt.gz	Gastric cancer	1177	rs12625828	T	G	T	G	0.0086	0.0176	0.3366	0.345467	FALSE	FALSE	FALSE	ebi-a-GCST90018849	20	48844585	0.0168	476116	0.295	TRUE	igd	0.0018	2.055e-06	7364		TRUE	reported	2	TRUE	0.00309025	22.821	NA	NA	NA	NA	NA	NA	NA
M01564.metal.pos.txt.gz	Gastric cancer	1178	rs12803308	A	T	A	T	-0.0081	0.0121	0.6752	0.600676	FALSE	TRUE	FALSE	ebi-a-GCST90018849	11	96180609	0.016	476116	0.4491	TRUE	igd	0.0018	5.967e-06	7364		TRUE	reported	2	TRUE	0.00274232	20.2445	NA	NA	NA	NA	NA	NA	NA
M01564.metal.pos.txt.gz	Gastric cancer	1179	rs13130021	T	C	T	C	-0.0089	0.0135	0.4312	0.483976	FALSE	FALSE	FALSE	ebi-a-GCST90018849	4	2277763	0.017	476116	0.4262	TRUE	igd	0.0018	1.411e-06	7364		TRUE	reported	2	TRUE	0.00330889	24.4409	NA	NA	NA	NA	NA	NA	NA
M01564.metal.pos.txt.gz	Gastric cancer	1180	rs1380634	A	G	A	G	-0.0083	0.0189	0.7425	0.649646	FALSE	FALSE	FALSE	ebi-a-GCST90018849	8	80237893	0.0172	476116	0.2722	TRUE	igd	0.0018	5.174e-06	7364		TRUE	reported	2	TRUE	0.00287902	21.2566	NA	NA	NA	NA	NA	NA	NA
M01564.metal.pos.txt.gz	Gastric cancer	1181	rs13966	T	C	T	C	0.0082	0.0379	0.467	0.353113	FALSE	FALSE	FALSE	ebi-a-GCST90018849	11	61664992	0.028	476116	0.1755	TRUE	igd	0.0019	9.994e-06	7364		TRUE	reported	2	TRUE	0.00252296	18.621	NA	NA	NA	NA	NA	NA	NA
M01564.metal.pos.txt.gz	Gastric cancer	1182	rs1404373	T	C	T	C	-0.0084	-0.0225	0.6525	0.696761	FALSE	FALSE	FALSE	ebi-a-GCST90018849	4	58204024	0.0191	476116	0.2396	TRUE	igd	0.0018	2.917e-06	7364		TRUE	reported	2	TRUE	0.00294861	21.7719	NA	NA	NA	NA	NA	NA	NA
M01564.metal.pos.txt.gz	Gastric cancer	1183	rs1509123	T	C	T	C	-0.0248	-0.0858	0.0476	0.0396153	FALSE	FALSE	FALSE	ebi-a-GCST90018849	17	6683878	0.0967	476116	0.3746	TRUE	igd	0.0043	5.203e-09	7364		TRUE	reported	2	TRUE	0.00449672	33.2544	NA	NA	NA	NA	NA	NA	NA
M01564.metal.pos.txt.gz	Gastric cancer	1184	rs1530219	A	G	A	G	-0.0078	0.0132	0.4797	0.542427	FALSE	FALSE	FALSE	ebi-a-GCST90018849	15	39602380	0.017	476116	0.4374	TRUE	igd	0.0018	9.942e-06	7364		TRUE	reported	2	TRUE	0.00254346	18.7727	NA	NA	NA	NA	NA	NA	NA
M01564.metal.pos.txt.gz	Gastric cancer	1185	rs170149	A	G	A	G	0.0256	-0.0359	0.074	0.0738086	FALSE	FALSE	FALSE	ebi-a-GCST90018849	17	6595930	0.0261	476116	0.1686	TRUE	igd	0.0035	1.421e-13	7364		TRUE	reported	2	TRUE	0.00721251	53.4842	NA	NA	NA	NA	NA	NA	NA
M01564.metal.pos.txt.gz	Gastric cancer	1186	rs17034684	T	G	T	G	0.0081	-0.0148	0.2881	0.296598	FALSE	FALSE	FALSE	ebi-a-GCST90018849	4	105511810	0.018	476116	0.4109	TRUE	igd	0.0018	7.899e-06	7364		TRUE	reported	2	TRUE	0.00274232	20.2445	NA	NA	NA	NA	NA	NA	NA
M01564.metal.pos.txt.gz	Gastric cancer	1187	rs2143327	T	C	T	C	0.0392	0.0711	0.0129	0.0152556	FALSE	FALSE	FALSE	ebi-a-GCST90018849	6	146616239	0.1821	476116	0.696	TRUE	igd	0.0085	4.276e-06	7364		TRUE	reported	2	TRUE	0.00287984	21.2626	NA	NA	NA	NA	NA	NA	NA
M01564.metal.pos.txt.gz	Gastric cancer	1188	rs218682	T	C	T	C	0.0093	0.0068	0.3999	0.477161	FALSE	FALSE	FALSE	ebi-a-GCST90018849	17	6614288	0.0172	476116	0.6916	TRUE	igd	0.0018	2.975e-07	7364		TRUE	reported	2	TRUE	0.0036119	26.6872	NA	NA	NA	NA	NA	NA	NA
M01564.metal.pos.txt.gz	Gastric cancer	1189	rs2236299	A	G	A	G	0.0087	-0.0134	0.3065	0.298516	FALSE	FALSE	FALSE	ebi-a-GCST90018849	14	55255335	0.0164	476116	0.4163	TRUE	igd	0.0018	1.694e-06	7364		TRUE	reported	2	TRUE	0.00316231	23.3548	NA	NA	NA	NA	NA	NA	NA
M01564.metal.pos.txt.gz	Gastric cancer	1190	rs2239337	C	G	C	G	0.023	-0.0006	0.0356	0.127027	FALSE	TRUE	FALSE	ebi-a-GCST90018849	16	22911553	0.0171	476116	0.9723	TRUE	igd	0.0051	7.514e-06	7364		TRUE	reported	2	TRUE	0.00275425	20.3328	NA	NA	NA	NA	NA	NA	NA
M01564.metal.pos.txt.gz	Gastric cancer	1191	rs2370136	T	C	T	C	-0.0086	0.0119	0.4875	0.542965	FALSE	FALSE	FALSE	ebi-a-GCST90018849	19	57619241	0.0168	476116	0.4768	TRUE	igd	0.0018	1.249e-06	7364		TRUE	reported	2	TRUE	0.00309025	22.821	NA	NA	NA	NA	NA	NA	NA
M01564.metal.pos.txt.gz	Gastric cancer	1192	rs2534835	T	G	T	G	-0.0083	-0.002	0.2407	0.187638	FALSE	FALSE	FALSE	ebi-a-GCST90018849	5	56948443	0.0292	476116	0.9446	TRUE	igd	0.0018	6.23e-06	7364		TRUE	reported	2	TRUE	0.00287902	21.2566	NA	NA	NA	NA	NA	NA	NA
M01564.metal.pos.txt.gz	Gastric cancer	1193	rs3193970	T	C	T	C	0.0081	0.0277	0.5801	0.612596	FALSE	FALSE	FALSE	ebi-a-GCST90018849	10	97072008	0.0171	476116	0.1053	TRUE	igd	0.0018	6.065e-06	7364		TRUE	reported	2	TRUE	0.00274232	20.2445	NA	NA	NA	NA	NA	NA	NA
M01564.metal.pos.txt.gz	Gastric cancer	1194	rs4235093	A	G	A	G	-0.0083	-0.0043	0.2874	0.368597	FALSE	FALSE	FALSE	ebi-a-GCST90018849	4	72346252	0.0162	476116	0.788301	TRUE	igd	0.0018	5.04e-06	7364		TRUE	reported	2	TRUE	0.00287902	21.2566	NA	NA	NA	NA	NA	NA	NA
M01564.metal.pos.txt.gz	Gastric cancer	1195	rs4589188	A	G	A	G	0.0122	-0.0337	0.2827	0.226131	FALSE	FALSE	FALSE	ebi-a-GCST90018849	10	5567914	0.0291	476116	0.2483	TRUE	igd	0.0026	3.343e-06	7364		TRUE	reported	2	TRUE	0.002981	22.0118	NA	NA	NA	NA	NA	NA	NA
M01564.metal.pos.txt.gz	Gastric cancer	1196	rs4779800	A	G	A	G	-0.0122	0.0065	0.8831	0.847178	FALSE	FALSE	FALSE	ebi-a-GCST90018849	15	29411326	0.0184	476116	0.7251	TRUE	igd	0.0027	6.056e-06	7364		TRUE	reported	2	TRUE	0.00276488	20.4115	NA	NA	NA	NA	NA	NA	NA
M01564.metal.pos.txt.gz	Gastric cancer	1197	rs4999864	C	G	C	G	0.0179	0.0384	0.9329	0.803784	FALSE	TRUE	FALSE	ebi-a-GCST90018849	17	66786460	0.0179	476116	0.0321499	TRUE	igd	0.0035	4.77e-07	7364		TRUE	reported	2	TRUE	0.00353929	26.1488	NA	NA	NA	NA	NA	NA	NA
M01564.metal.pos.txt.gz	Gastric cancer	1198	rs588973	A	G	A	G	0.009	0.0033	0.646	0.688839	FALSE	FALSE	FALSE	ebi-a-GCST90018849	19	50736956	0.0189	476116	0.8619	TRUE	igd	0.002	6.795e-06	5603		TRUE	reported	2	TRUE	0.00360112	20.2428	NA	NA	NA	NA	NA	NA	NA
M01564.metal.pos.txt.gz	Gastric cancer	1199	rs6077792	T	G	T	G	-0.0085	-0.0139	0.3	0.244687	FALSE	FALSE	FALSE	ebi-a-GCST90018849	20	1096116	0.0255	476116	0.5867	TRUE	igd	0.0018	2.821e-06	7364		TRUE	reported	2	TRUE	0.00301902	22.2933	NA	NA	NA	NA	NA	NA	NA
M01564.metal.pos.txt.gz	Gastric cancer	1200	rs6507399	A	G	A	G	-0.0101	0.0088	0.6713	0.714806	FALSE	FALSE	FALSE	ebi-a-GCST90018849	18	38732045	0.0222	476116	0.6899	TRUE	igd	0.0018	1.703e-08	7364		TRUE	reported	2	TRUE	0.00425727	31.476	NA	NA	NA	NA	NA	NA	NA
M01564.metal.pos.txt.gz	Gastric cancer	1201	rs6678076	A	G	A	G	-0.0252	-0.0155	0.0339	0.0674509	FALSE	FALSE	FALSE	ebi-a-GCST90018849	1	199233200	0.0244	476116	0.5256	TRUE	igd	0.0052	1.084e-06	7364		TRUE	reported	2	TRUE	0.00317905	23.4788	NA	NA	NA	NA	NA	NA	NA
M01564.metal.pos.txt.gz	Gastric cancer	1202	rs7105815	A	G	A	G	0.0091	0.016	0.2968	0.350091	FALSE	FALSE	FALSE	ebi-a-GCST90018849	11	12309693	0.0158	476116	0.3119	TRUE	igd	0.0018	4.934e-07	7364		TRUE	reported	2	TRUE	0.00345875	25.5517	NA	NA	NA	NA	NA	NA	NA
M01564.metal.pos.txt.gz	Gastric cancer	1203	rs7152965	A	G	A	G	0.0079	0.021	0.4052	0.404353	FALSE	FALSE	FALSE	ebi-a-GCST90018849	14	63641417	0.0163	476116	0.1984	TRUE	igd	0.0018	9.004e-06	7364		TRUE	reported	2	TRUE	0.00260892	19.2571	NA	NA	NA	NA	NA	NA	NA
M01564.metal.pos.txt.gz	Gastric cancer	1204	rs7584253	A	C	A	C	0.0083	0.0189	0.7047	0.758761	FALSE	FALSE	FALSE	ebi-a-GCST90018849	2	48927246	0.0254	476116	0.4571	TRUE	igd	0.0018	5.043e-06	7364		TRUE	reported	2	TRUE	0.00287902	21.2566	NA	NA	NA	NA	NA	NA	NA
M01564.metal.pos.txt.gz	Gastric cancer	1205	rs7710027	T	C	T	C	0.0081	-0.0102	0.2886	0.267347	FALSE	FALSE	FALSE	ebi-a-GCST90018849	5	55901945	0.0203	476116	0.6158	TRUE	igd	0.0018	9.155e-06	7364		TRUE	reported	2	TRUE	0.00274232	20.2445	NA	NA	NA	NA	NA	NA	NA
M01564.metal.pos.txt.gz	Gastric cancer	1206	rs7851531	A	G	A	G	-0.009	-0.0139	0.6594	0.567692	FALSE	FALSE	FALSE	ebi-a-GCST90018849	9	85126285	0.0165	476116	0.3976	TRUE	igd	0.0018	6.467e-07	7364		TRUE	reported	2	TRUE	0.00338341	24.9932	NA	NA	NA	NA	NA	NA	NA
M01564.metal.pos.txt.gz	Gastric cancer	1207	rs7919076	T	C	T	C	-0.0081	-0.0029	0.3416	0.23984	FALSE	FALSE	FALSE	ebi-a-GCST90018849	10	68328936	0.0341	476116	0.9331	TRUE	igd	0.0018	7.791e-06	7364		TRUE	reported	2	TRUE	0.00274232	20.2445	NA	NA	NA	NA	NA	NA	NA
M01564.metal.pos.txt.gz	Gastric cancer	1208	rs8017368	A	C	A	C	-0.0083	0.0257	0.6452	0.594668	FALSE	FALSE	FALSE	ebi-a-GCST90018849	14	63527183	0.0159	476116	0.1052	TRUE	igd	0.0018	3.853e-06	7364		TRUE	reported	2	TRUE	0.00287902	21.2566	NA	NA	NA	NA	NA	NA	NA
M01564.metal.pos.txt.gz	Gastric cancer	1209	rs807670	A	C	A	C	0.011	0.0153	0.421	0.387427	FALSE	FALSE	FALSE	ebi-a-GCST90018849	22	19154608	0.0183	476116	0.4044	TRUE	igd	0.0018	6.841e-10	7364		TRUE	reported	2	TRUE	0.0050458	37.3355	NA	NA	NA	NA	NA	NA	NA
M01564.metal.pos.txt.gz	Gastric cancer	1210	rs835154	A	G	A	G	-0.0114	-0.0052	0.5753	0.570934	FALSE	FALSE	FALSE	ebi-a-GCST90018849	5	14876569	0.016	476116	0.7435	TRUE	igd	0.0018	1.147e-10	7364		TRUE	reported	2	TRUE	0.00541741	40.1002	NA	NA	NA	NA	NA	NA	NA
M01564.metal.pos.txt.gz	Gastric cancer	1211	rs868395	T	G	T	G	0.0101	-0.0126	0.6653	0.660874	FALSE	FALSE	FALSE	ebi-a-GCST90018849	9	85175793	0.0175	476116	0.4724	TRUE	igd	0.0018	2.031e-08	7364		TRUE	reported	2	TRUE	0.00425727	31.476	NA	NA	NA	NA	NA	NA	NA
M01564.metal.pos.txt.gz	Gastric cancer	1212	rs889128	T	G	T	G	0.0082	-0.0131	0.6665	0.593357	FALSE	FALSE	FALSE	ebi-a-GCST90018849	19	10131693	0.0158	476116	0.4058	TRUE	igd	0.0018	6.754e-06	7364		TRUE	reported	2	TRUE	0.00281026	20.7475	NA	NA	NA	NA	NA	NA	NA
M01564.metal.pos.txt.gz	Gastric cancer	1213	rs906749	A	G	A	G	0.0105	0.0074	0.7158	0.724646	FALSE	FALSE	FALSE	ebi-a-GCST90018849	17	6682233	0.0217	476116	0.733701	TRUE	igd	0.0018	1.084e-08	7364		TRUE	reported	2	TRUE	0.00459957	34.0185	NA	NA	NA	NA	NA	NA	NA
M01564.metal.pos.txt.gz	Gastric cancer	1214	rs910616	T	C	T	C	-0.0093	-0.0098	0.4991	0.417766	FALSE	FALSE	FALSE	ebi-a-GCST90018849	6	44074976	0.0189	476116	0.6046	TRUE	igd	0.0018	1.972e-07	7364		TRUE	reported	2	TRUE	0.0036119	26.6872	NA	NA	NA	NA	NA	NA	NA
M01564.metal.pos.txt.gz	Gastric cancer	1215	rs9327706	A	C	A	C	0.0081	-0.0124	0.5937	0.61476	FALSE	FALSE	FALSE	ebi-a-GCST90018849	5	134512608	0.0168	476116	0.4574	TRUE	igd	0.0018	5.612e-06	7364		TRUE	reported	2	TRUE	0.00274232	20.2445	NA	NA	NA	NA	NA	NA	NA
M01564.metal.pos.txt.gz	Gastric cancer	1216	rs9372398	T	C	T	C	0.0081	0.0003	0.5453	0.41135	FALSE	FALSE	FALSE	ebi-a-GCST90018849	6	114833591	0.0168	476116	0.9847	TRUE	igd	0.0018	6.735e-06	7364		TRUE	reported	2	TRUE	0.00274232	20.2445	NA	NA	NA	NA	NA	NA	NA
M01564.metal.pos.txt.gz	Gastric cancer	1217	rs9389071	A	G	A	G	-0.012	0.0002	0.1579	0.185479	FALSE	FALSE	FALSE	ebi-a-GCST90018849	6	133674634	0.0177	476116	0.9907	TRUE	igd	0.0026	5.638e-06	7364		TRUE	reported	2	TRUE	0.00288435	21.296	NA	NA	NA	NA	NA	NA	NA
M01564.metal.pos.txt.gz	Gastric cancer	1218	rs940697	A	G	A	G	0.0082	-0.0055	0.2701	0.220772	FALSE	FALSE	FALSE	ebi-a-GCST90018849	7	143183203	0.0265	476116	0.8363	TRUE	igd	0.0018	5.706e-06	7364		TRUE	reported	2	TRUE	0.00281026	20.7475	NA	NA	NA	NA	NA	NA	NA
M01572.metal.pos.txt.gz	Gastric cancer	1219	rs11061416	A	G	A	G	-0.0125	0.0089	0.6428	0.670992	FALSE	FALSE	FALSE	ebi-a-GCST90018849	12	131742242	0.0168	476116	0.595701	TRUE	igd	0.0024	1.763e-07	7333		TRUE	reported	2	TRUE	0.00368563	27.1193	FALSE	rs11061416	rs11061416	NA	NA	NA	NA
M01572.metal.pos.txt.gz	Gastric cancer	1220	rs11618222	T	C	T	C	-0.0182	0.007	0.1008	0.166917	FALSE	FALSE	FALSE	ebi-a-GCST90018849	13	26299649	0.0266	476116	0.791701	TRUE	igd	0.004	5.999e-06	7333		TRUE	reported	2	TRUE	0.00281525	20.6969	FALSE	rs11618222	rs11618222	NA	NA	NA	NA
M01572.metal.pos.txt.gz	Gastric cancer	1221	rs11724197	A	G	A	G	0.0159	-0.057	0.8734	0.877283	FALSE	FALSE	FALSE	ebi-a-GCST90018849	4	168766934	0.0307	476116	0.0634702	TRUE	igd	0.0034	2.294e-06	7333		TRUE	reported	2	TRUE	0.00297346	21.8634	FALSE	rs11724197	rs11724197	NA	NA	NA	NA
M01572.metal.pos.txt.gz	Gastric cancer	1222	rs12507784	A	G	A	G	-0.012	-0.0023	0.2395	0.230754	FALSE	FALSE	FALSE	ebi-a-GCST90018849	4	137507686	0.0194	476116	0.9041	TRUE	igd	0.0025	1.782e-06	7333		TRUE	reported	2	TRUE	0.00313212	23.0337	FALSE	rs12507784	rs12507784	NA	NA	NA	NA
M01572.metal.pos.txt.gz	Gastric cancer	1223	rs12866131	A	C	A	C	0.011	-0.0039	0.2805	0.224975	FALSE	FALSE	FALSE	ebi-a-GCST90018849	13	71781111	0.026	476116	0.8821	TRUE	igd	0.0024	5.615e-06	7333		TRUE	reported	2	TRUE	0.00285653	21.0012	FALSE	rs12866131	rs12866131	NA	NA	NA	NA
M01572.metal.pos.txt.gz	Gastric cancer	1224	rs13102848	C	G	C	G	-0.0152	0.0364	0.8686	0.823398	FALSE	TRUE	FALSE	ebi-a-GCST90018849	4	107565300	0.0179	476116	0.0420097	TRUE	igd	0.0033	3.132e-06	7333		TRUE	reported	2	TRUE	0.00288485	21.21	FALSE	rs13102848	rs13102848	NA	NA	NA	NA
M01572.metal.pos.txt.gz	Gastric cancer	1225	rs17011367	T	C	T	C	0.0115	0.0082	0.7325	0.703638	FALSE	FALSE	FALSE	ebi-a-GCST90018849	2	75691522	0.0165	476116	0.6188	TRUE	igd	0.0026	7.378e-06	7333		TRUE	reported	2	TRUE	0.00266079	19.5583	FALSE	rs17011367	rs17011367	NA	NA	NA	NA
M01572.metal.pos.txt.gz	Gastric cancer	1226	rs17086746	T	C	T	C	-0.046	-0.0468	0.02	0.0762616	FALSE	FALSE	FALSE	ebi-a-GCST90018849	4	57259999	0.0197	476116	0.0172302	TRUE	igd	0.01	4.225e-06	5585		TRUE	reported	2	TRUE	0.00377442	21.1524	FALSE	rs17086746	rs17086746	NA	NA	NA	NA
M01572.metal.pos.txt.gz	Gastric cancer	1227	rs17131975	A	G	A	G	-0.0216	0.0581	0.0607	0.0259032	FALSE	FALSE	FALSE	ebi-a-GCST90018849	5	138583691	0.0931	476116	0.5329	TRUE	igd	0.0048	8.184e-06	7333		TRUE	reported	2	TRUE	0.00275388	20.2445	FALSE	rs17131975	rs17131975	NA	NA	NA	NA
M01572.metal.pos.txt.gz	Gastric cancer	1228	rs2643891	A	G	A	G	-0.018	0.0182	0.165	0.22412	FALSE	FALSE	FALSE	ebi-a-GCST90018849	1	2292352	0.0174	476116	0.2951	TRUE	igd	0.004	6.795e-06	5585		TRUE	reported	2	TRUE	0.00361268	20.2427	FALSE	rs2643891	rs2643891	NA	NA	NA	NA
M01572.metal.pos.txt.gz	Gastric cancer	1229	rs2907828	C	G	C	G	-0.0188	-0.0168	0.1375	0.143266	FALSE	TRUE	FALSE	ebi-a-GCST90018849	5	56902155	0.0312	476116	0.5914	TRUE	igd	0.004	2.736e-06	7333		TRUE	reported	2	TRUE	0.00300336	22.084	FALSE	rs2907828	rs2907828	NA	NA	NA	NA
M01572.metal.pos.txt.gz	Gastric cancer	1230	rs338526	T	C	T	C	-0.0111	0.0019	0.7181	0.697066	FALSE	FALSE	FALSE	ebi-a-GCST90018849	15	86261840	0.0169	476116	0.9086	TRUE	igd	0.0024	5.606e-06	7333		TRUE	reported	2	TRUE	0.00290855	21.3848	FALSE	rs338526	rs338526	NA	NA	NA	NA
M01572.metal.pos.txt.gz	Gastric cancer	1231	rs4836200	A	G	A	G	-0.0109	0.0157	0.6785	0.555108	FALSE	FALSE	FALSE	ebi-a-GCST90018849	5	124942918	0.0168	476116	0.3496	TRUE	igd	0.0024	5.909e-06	7333		TRUE	reported	2	TRUE	0.00280497	20.6211	FALSE	rs4836200	rs4836200	NA	NA	NA	NA
M01572.metal.pos.txt.gz	Gastric cancer	1232	rs6743210	T	C	T	C	0.0123	0.0327	0.6199	0.691188	FALSE	FALSE	FALSE	ebi-a-GCST90018849	2	235972217	0.0255	476116	0.1998	TRUE	igd	0.0026	2.209e-06	7333		TRUE	reported	2	TRUE	0.00304269	22.3741	FALSE	rs6743210	rs6743210	NA	NA	NA	NA
M01572.metal.pos.txt.gz	Gastric cancer	1233	rs6896132	C	G	C	G	0.0121	-0.0192	0.219	0.324718	FALSE	TRUE	FALSE	ebi-a-GCST90018849	5	130773561	0.0161	476116	0.2325	TRUE	igd	0.0025	1.801e-06	7333		TRUE	reported	2	TRUE	0.00318437	23.4192	FALSE	rs6896132	rs6896132	NA	NA	NA	NA
M01572.metal.pos.txt.gz	Gastric cancer	1234	rs7861435	C	G	C	G	-0.0115	-0.0411	0.7685	0.818925	FALSE	TRUE	FALSE	ebi-a-GCST90018849	9	131971208	0.0504	476116	0.4156	TRUE	igd	0.0025	4.012e-06	7333		TRUE	reported	2	TRUE	0.00287728	21.1542	FALSE	rs7861435	rs7861435	NA	NA	NA	NA
M01572.metal.pos.txt.gz	Gastric cancer	1235	rs884870	C	G	C	G	-0.0202	-0.001	0.0689	0.10144	FALSE	TRUE	FALSE	ebi-a-GCST90018849	15	87789669	0.0205	476116	0.9629	TRUE	igd	0.0045	7.402e-06	7333		TRUE	reported	2	TRUE	0.00274034	20.1446	FALSE	rs884870	rs884870	NA	NA	NA	NA
M01573.metal.pos.txt.gz	Gastric cancer	1236	rs11141909	A	C	A	C	0.0808	0.0105	0.0405	0.0609241	FALSE	FALSE	FALSE	ebi-a-GCST90018849	9	90218852	0.0945	476116	0.9113	TRUE	igd	0.0182	9.02e-06	2315		TRUE	reported	2	TRUE	0.00844203	19.6927	FALSE	rs11141909	rs11141909	NA	NA	NA	NA
M01573.metal.pos.txt.gz	Gastric cancer	1237	rs12052900	A	G	A	G	-0.1115	-0.1053	0.9783	0.976368	FALSE	FALSE	FALSE	ebi-a-GCST90018849	2	202755176	0.1486	476116	0.4786	TRUE	igd	0.0242	4.27e-06	2315		TRUE	reported	2	TRUE	0.00908665	21.2101	FALSE	rs12052900	rs12052900	NA	NA	NA	NA
M01573.metal.pos.txt.gz	Gastric cancer	1238	rs1577941	A	G	A	G	0.0531	-0.0198	0.1187	0.143649	FALSE	FALSE	FALSE	ebi-a-GCST90018849	10	8428209	0.0246	476116	0.4213	TRUE	igd	0.0114	3.485e-06	2315		TRUE	reported	2	TRUE	0.0092849	21.6772	FALSE	rs1577941	rs1577941	NA	NA	NA	NA
M01573.metal.pos.txt.gz	Gastric cancer	1239	rs16887484	A	G	A	G	-0.0991	0.0159	0.9585	0.911504	FALSE	FALSE	FALSE	ebi-a-GCST90018849	5	57155308	0.0235	476116	0.499501	TRUE	igd	0.0201	8.815e-07	1646		TRUE	reported	2	TRUE	0.0145532	24.2788	FALSE	rs16887484	rs16887484	NA	NA	NA	NA
M01573.metal.pos.txt.gz	Gastric cancer	1240	rs16933423	A	G	A	G	0.0891	0.075	0.9651	0.976888	FALSE	FALSE	FALSE	ebi-a-GCST90018849	8	68510396	0.1481	476116	0.6124	TRUE	igd	0.02	8.312e-06	2315		TRUE	reported	2	TRUE	0.00850035	19.8299	FALSE	rs16933423	rs16933423	NA	NA	NA	NA
M01573.metal.pos.txt.gz	Gastric cancer	1241	rs17224277	A	G	A	G	0.0633	-0.0404	0.0789	0.071302	FALSE	FALSE	FALSE	ebi-a-GCST90018849	2	182340444	0.0495	476116	0.4142	TRUE	igd	0.0134	2.291e-06	2315		TRUE	reported	2	TRUE	0.0095473	22.2958	FALSE	rs17224277	rs17224277	NA	NA	NA	NA
M01573.metal.pos.txt.gz	Gastric cancer	1242	rs2257243	A	G	A	G	0.0354	-0.0106	0.6612	0.647301	FALSE	FALSE	FALSE	ebi-a-GCST90018849	21	29388625	0.0166	476116	0.5215	TRUE	igd	0.0075	2.185e-06	2315		TRUE	reported	2	TRUE	0.00953177	22.2592	FALSE	rs2257243	rs2257243	NA	NA	NA	NA
M01573.metal.pos.txt.gz	Gastric cancer	1243	rs2846365	A	G	A	G	0.0336	-0.0129	0.4476	0.503577	FALSE	FALSE	FALSE	ebi-a-GCST90018849	11	102571892	0.0159	476116	0.4169	TRUE	igd	0.0071	1.976e-06	2315		TRUE	reported	2	TRUE	0.00958141	22.3762	FALSE	rs2846365	rs2846365	NA	NA	NA	NA
M01573.metal.pos.txt.gz	Gastric cancer	1244	rs4661299	T	G	T	G	0.0319	-0.0132	0.4551	0.473355	FALSE	FALSE	FALSE	ebi-a-GCST90018849	1	15029260	0.0158	476116	0.4038	TRUE	igd	0.0071	7.63e-06	2315		TRUE	reported	2	TRUE	0.00864456	20.1692	FALSE	rs4661299	rs4661299	NA	NA	NA	NA
M01573.metal.pos.txt.gz	Gastric cancer	1245	rs4948051	T	C	T	C	0.0528	-0.0167	0.1328	0.278596	FALSE	FALSE	FALSE	ebi-a-GCST90018849	7	55688100	0.017	476116	0.3235	TRUE	igd	0.0115	4.836e-06	1646		TRUE	reported	2	TRUE	0.0126449	21.0545	FALSE	rs4948051	rs4948051	NA	NA	NA	NA
M01573.metal.pos.txt.gz	Gastric cancer	1246	rs7438272	T	C	T	C	0.0589	-0.0136	0.1691	0.241613	FALSE	FALSE	FALSE	ebi-a-GCST90018849	4	96474568	0.0173	476116	0.4304	TRUE	igd	0.0123	1.802e-06	2315		TRUE	reported	2	TRUE	0.00980819	22.9111	FALSE	rs7438272	rs7438272	NA	NA	NA	NA
M01573.metal.pos.txt.gz	Gastric cancer	1247	rs9353315	A	G	A	G	-0.0476	0.0079	0.8731	0.887196	FALSE	FALSE	FALSE	ebi-a-GCST90018849	6	86149938	0.0327	476116	0.8092	TRUE	igd	0.0105	5.856e-06	2315		TRUE	reported	2	TRUE	0.00879926	20.5334	FALSE	rs9353315	rs9353315	NA	NA	NA	NA
M01585.metal.pos.txt.gz	Gastric cancer	1248	rs10090064	T	C	T	C	0.0077	0.0172	0.8026	0.814997	FALSE	FALSE	FALSE	ebi-a-GCST90018849	8	92896022	0.0232	476116	0.4593	TRUE	igd	0.0017	5.931e-06	7271		TRUE	reported	2	TRUE	0.00281362	20.5099	NA	NA	NA	NA	NA	NA	NA
M01585.metal.pos.txt.gz	Gastric cancer	1249	rs10125203	C	G	C	G	0.009	-0.0114	0.8698	0.858525	FALSE	TRUE	FALSE	ebi-a-GCST90018849	9	83708171	0.0227	476116	0.6151	TRUE	igd	0.0018	4.109e-07	7271		TRUE	reported	2	TRUE	0.00342654	24.9931	NA	NA	NA	NA	NA	NA	NA
M01585.metal.pos.txt.gz	Gastric cancer	1250	rs10757735	A	C	A	C	-0.008	-0.0001	0.132	0.17773	FALSE	FALSE	FALSE	ebi-a-GCST90018849	9	28373518	0.0175	476116	0.9947	TRUE	igd	0.0018	7.911e-06	7271		TRUE	reported	2	TRUE	0.00270933	19.7477	NA	NA	NA	NA	NA	NA	NA
M01585.metal.pos.txt.gz	Gastric cancer	1251	rs10850426	T	G	T	G	0.0081	0.0539	0.1199	0.0972863	FALSE	FALSE	FALSE	ebi-a-GCST90018849	12	115443911	0.03	476116	0.0726006	TRUE	igd	0.0018	6.845e-06	7271		TRUE	reported	2	TRUE	0.0027773	20.2444	NA	NA	NA	NA	NA	NA	NA
M01585.metal.pos.txt.gz	Gastric cancer	1252	rs10988352	T	G	T	G	0.0084	0.009	0.1244	0.142071	FALSE	FALSE	FALSE	ebi-a-GCST90018849	9	132161256	0.0226	476116	0.69	TRUE	igd	0.0018	3.086e-06	7271		TRUE	reported	2	TRUE	0.00298621	21.7718	NA	NA	NA	NA	NA	NA	NA
M01585.metal.pos.txt.gz	Gastric cancer	1253	rs11045425	A	G	A	G	0.0086	-0.0247	0.1266	0.107965	FALSE	FALSE	FALSE	ebi-a-GCST90018849	12	20893980	0.0339	476116	0.4667	TRUE	igd	0.0018	1.832e-06	7271		TRUE	reported	2	TRUE	0.00312965	22.8209	NA	NA	NA	NA	NA	NA	NA
M01585.metal.pos.txt.gz	Gastric cancer	1254	rs11144136	T	G	T	G	0.0097	0.0145	0.1375	0.13272	FALSE	FALSE	FALSE	ebi-a-GCST90018849	9	71502351	0.0653	476116	0.8244	TRUE	igd	0.0018	4.862e-08	7271		TRUE	reported	2	TRUE	0.00397808	29.0321	NA	NA	NA	NA	NA	NA	NA
M01585.metal.pos.txt.gz	Gastric cancer	1255	rs11606364	T	C	T	C	0.0084	0.002	0.1149	0.11402	FALSE	FALSE	FALSE	ebi-a-GCST90018849	11	130506001	0.0224	476116	0.9291	TRUE	igd	0.0019	9.266e-06	7271		TRUE	reported	2	TRUE	0.00268097	19.5403	NA	NA	NA	NA	NA	NA	NA
M01585.metal.pos.txt.gz	Gastric cancer	1256	rs1554074	A	G	A	G	0.0086	-0.0271	0.1925	0.204838	FALSE	FALSE	FALSE	ebi-a-GCST90018849	12	101240350	0.018	476116	0.132	TRUE	igd	0.0017	6.392e-07	7271		TRUE	reported	2	TRUE	0.00350735	25.5847	NA	NA	NA	NA	NA	NA	NA
M01585.metal.pos.txt.gz	Gastric cancer	1257	rs2019107	T	C	T	C	-0.0078	0.0142	0.6257	0.589163	FALSE	FALSE	FALSE	ebi-a-GCST90018849	19	1181717	0.0177	476116	0.4226	TRUE	igd	0.0017	6.655e-06	7271		TRUE	reported	2	TRUE	0.00288697	21.0461	NA	NA	NA	NA	NA	NA	NA
M01585.metal.pos.txt.gz	Gastric cancer	1258	rs2486925	T	G	T	G	-0.0082	0.0216	0.1462	0.290901	FALSE	FALSE	FALSE	ebi-a-GCST90018849	1	203234037	0.0181	476116	0.2333	TRUE	igd	0.0018	3.467e-06	7271		TRUE	reported	2	TRUE	0.0028461	20.7474	NA	NA	NA	NA	NA	NA	NA
M01585.metal.pos.txt.gz	Gastric cancer	1259	rs2596194	A	T	A	T	-0.0083	0.1205	0.1255	0.122862	FALSE	TRUE	FALSE	ebi-a-GCST90018849	15	33686777	0.0689	476116	0.0803397	TRUE	igd	0.0018	2.586e-06	7271		TRUE	reported	2	TRUE	0.00291574	21.2565	NA	NA	NA	NA	NA	NA	NA
M01585.metal.pos.txt.gz	Gastric cancer	1260	rs266742	T	G	T	G	0.0082	-0.0164	0.7307	0.68596	FALSE	FALSE	FALSE	ebi-a-GCST90018849	3	186475845	0.0169	476116	0.3323	TRUE	igd	0.0016	5.676e-07	7271		TRUE	reported	2	TRUE	0.00359938	26.2584	NA	NA	NA	NA	NA	NA	NA
M01585.metal.pos.txt.gz	Gastric cancer	1261	rs2993308	A	G	A	G	0.0075	0.01	0.338	0.287424	FALSE	FALSE	FALSE	ebi-a-GCST90018849	13	113681076	0.0217	476116	0.6447	TRUE	igd	0.0017	6.833e-06	7271		TRUE	reported	2	TRUE	0.00266974	19.4583	NA	NA	NA	NA	NA	NA	NA
M01585.metal.pos.txt.gz	Gastric cancer	1262	rs513209	A	C	A	C	-0.0082	-0.0261	0.8824	0.869736	FALSE	FALSE	FALSE	ebi-a-GCST90018849	11	125467144	0.024	476116	0.2769	TRUE	igd	0.0018	6.602e-06	7271		TRUE	reported	2	TRUE	0.0028461	20.7474	NA	NA	NA	NA	NA	NA	NA
M01585.metal.pos.txt.gz	Gastric cancer	1263	rs6019504	A	G	A	G	0.008	0.0345	0.8586	0.857251	FALSE	FALSE	FALSE	ebi-a-GCST90018849	20	47514595	0.0246	476116	0.1608	TRUE	igd	0.0018	6.689e-06	7271		TRUE	reported	2	TRUE	0.00270933	19.7477	NA	NA	NA	NA	NA	NA	NA
M01585.metal.pos.txt.gz	Gastric cancer	1264	rs6462723	A	G	A	G	-0.0085	-0.034	0.121	0.106509	FALSE	FALSE	FALSE	ebi-a-GCST90018849	7	36957350	0.0284	476116	0.2314	TRUE	igd	0.0018	1.921e-06	7271		TRUE	reported	2	TRUE	0.00305752	22.2932	NA	NA	NA	NA	NA	NA	NA
M01585.metal.pos.txt.gz	Gastric cancer	1265	rs662760	A	C	A	C	0.0079	0.0002	0.8723	0.811096	FALSE	FALSE	FALSE	ebi-a-GCST90018849	6	85864995	0.0167	476116	0.9906	TRUE	igd	0.0018	8.042e-06	7271		TRUE	reported	2	TRUE	0.0026422	19.257	NA	NA	NA	NA	NA	NA	NA
M01585.metal.pos.txt.gz	Gastric cancer	1266	rs6690829	T	C	T	C	-0.008	-0.0471	0.24	0.220158	FALSE	FALSE	FALSE	ebi-a-GCST90018849	1	245730311	0.0234	476116	0.0441103	TRUE	igd	0.0016	1.242e-06	7271		TRUE	reported	2	TRUE	0.00342654	24.9931	NA	NA	NA	NA	NA	NA	NA
M01585.metal.pos.txt.gz	Gastric cancer	1267	rs7178551	T	C	T	C	0.0081	-0.0056	0.1545	0.172349	FALSE	FALSE	FALSE	ebi-a-GCST90018849	15	81263637	0.0208	476116	0.7862	TRUE	igd	0.0017	2.664e-06	7271		TRUE	reported	2	TRUE	0.00311261	22.6962	NA	NA	NA	NA	NA	NA	NA
M01585.metal.pos.txt.gz	Gastric cancer	1268	rs7250750	T	G	T	G	0.0081	-0.0122	0.8583	0.807814	FALSE	FALSE	FALSE	ebi-a-GCST90018849	19	17371484	0.0175	476116	0.4867	TRUE	igd	0.0018	7.029e-06	7271		TRUE	reported	2	TRUE	0.0027773	20.2444	NA	NA	NA	NA	NA	NA	NA
M01585.metal.pos.txt.gz	Gastric cancer	1269	rs732426	A	G	A	G	0.0077	0.0974	0.8218	0.77215	FALSE	FALSE	FALSE	ebi-a-GCST90018849	17	10274386	0.0532	476116	0.0669807	TRUE	igd	0.0017	7.541e-06	7271		TRUE	reported	2	TRUE	0.00281362	20.5099	NA	NA	NA	NA	NA	NA	NA
M01585.metal.pos.txt.gz	Gastric cancer	1270	rs9663814	A	G	A	G	0.0076	-0.0155	0.6175	0.551699	FALSE	FALSE	FALSE	ebi-a-GCST90018849	10	77738382	0.0161	476116	0.3342	TRUE	igd	0.0016	1.952e-06	7271		TRUE	reported	2	TRUE	0.00309348	22.5563	NA	NA	NA	NA	NA	NA	NA
M01604.metal.pos.txt.gz	Gastric cancer	1271	rs1001217	C	G	C	G	0.0082	-0.0108	0.6383	0.660301	FALSE	TRUE	FALSE	ebi-a-GCST90018849	4	10168999	0.0174	476116	0.5351	TRUE	igd	0.0016	2.737e-07	7371		TRUE	reported	2	TRUE	0.00355072	26.2585	NA	NA	NA	NA	NA	NA	NA
M01604.metal.pos.txt.gz	Gastric cancer	1272	rs10490734	A	G	A	G	0.0077	0.0367	0.8314	0.811159	FALSE	FALSE	FALSE	ebi-a-GCST90018849	2	138012183	0.0194	476116	0.0587801	TRUE	igd	0.0017	7.935e-06	7371		TRUE	reported	2	TRUE	0.00277556	20.51	NA	NA	NA	NA	NA	NA	NA
M01604.metal.pos.txt.gz	Gastric cancer	1273	rs10516194	T	C	T	C	0.0269	-0.1206	0.9827	0.985098	FALSE	FALSE	FALSE	ebi-a-GCST90018849	4	9916209	0.1445	476116	0.404	TRUE	igd	0.006	6.879e-06	7371		TRUE	reported	2	TRUE	0.00271952	20.0948	NA	NA	NA	NA	NA	NA	NA
M01604.metal.pos.txt.gz	Gastric cancer	1274	rs10844317	T	G	T	G	-0.0086	0.0595	0.1637	0.114556	FALSE	FALSE	FALSE	ebi-a-GCST90018849	12	32874640	0.0299	476116	0.0468198	TRUE	igd	0.0018	1.122e-06	7371		TRUE	reported	2	TRUE	0.00308733	22.821	NA	NA	NA	NA	NA	NA	NA
M01604.metal.pos.txt.gz	Gastric cancer	1275	rs10939663	T	G	T	G	-0.0161	0.0073	0.7279	0.782493	FALSE	FALSE	FALSE	ebi-a-GCST90018849	4	10032516	0.0287	476116	0.7986	TRUE	igd	0.0017	5.57e-22	7371		TRUE	reported	2	TRUE	0.0120219	89.6677	NA	NA	NA	NA	NA	NA	NA
M01604.metal.pos.txt.gz	Gastric cancer	1276	rs11130013	T	C	T	C	-0.0081	0.002	0.153	0.117571	FALSE	FALSE	FALSE	ebi-a-GCST90018849	3	43833177	0.0311	476116	0.95	TRUE	igd	0.0018	5.094e-06	7371		TRUE	reported	2	TRUE	0.00273973	20.2445	NA	NA	NA	NA	NA	NA	NA
M01604.metal.pos.txt.gz	Gastric cancer	1277	rs11737601	A	G	A	G	0.0104	0.0118	0.6847	0.704279	FALSE	FALSE	FALSE	ebi-a-GCST90018849	4	10488568	0.0184	476116	0.520701	TRUE	igd	0.0016	1.335e-10	7371		TRUE	reported	2	TRUE	0.00569925	42.2385	NA	NA	NA	NA	NA	NA	NA
M01604.metal.pos.txt.gz	Gastric cancer	1278	rs11741189	T	C	T	C	-0.0087	0.0019	0.177	0.140319	FALSE	FALSE	FALSE	ebi-a-GCST90018849	5	179543546	0.0274	476116	0.9458	TRUE	igd	0.0017	3.781e-07	7371		TRUE	reported	2	TRUE	0.00354058	26.1832	NA	NA	NA	NA	NA	NA	NA
M01604.metal.pos.txt.gz	Gastric cancer	1279	rs12579148	T	C	T	C	-0.0077	0.0272	0.1887	0.153227	FALSE	FALSE	FALSE	ebi-a-GCST90018849	12	26803493	0.0275	476116	0.3227	TRUE	igd	0.0017	5.919e-06	7371		TRUE	reported	2	TRUE	0.00277556	20.51	NA	NA	NA	NA	NA	NA	NA
M01604.metal.pos.txt.gz	Gastric cancer	1280	rs1286087	T	C	T	C	0.0077	-0.0317	0.8367	0.836523	FALSE	FALSE	FALSE	ebi-a-GCST90018849	14	91437370	0.0187	476116	0.0901405	TRUE	igd	0.0017	8.083e-06	7371		TRUE	reported	2	TRUE	0.00277556	20.51	NA	NA	NA	NA	NA	NA	NA
M01604.metal.pos.txt.gz	Gastric cancer	1281	rs13318012	T	C	T	C	-0.0078	0.013	0.8378	0.816188	FALSE	FALSE	FALSE	ebi-a-GCST90018849	3	106674944	0.0572	476116	0.8208	TRUE	igd	0.0017	8.359e-06	7371		TRUE	reported	2	TRUE	0.00284791	21.0462	NA	NA	NA	NA	NA	NA	NA
M01604.metal.pos.txt.gz	Gastric cancer	1282	rs16953268	A	C	A	C	-0.0115	-0.0251	0.0689	0.0744898	FALSE	FALSE	FALSE	ebi-a-GCST90018849	16	54286557	0.026	476116	0.3335	TRUE	igd	0.0026	7.726e-06	7371		TRUE	reported	2	TRUE	0.00264711	19.5583	NA	NA	NA	NA	NA	NA	NA
M01604.metal.pos.txt.gz	Gastric cancer	1283	rs1825043	A	G	A	G	0.019	0.0121	0.9571	0.852789	FALSE	FALSE	FALSE	ebi-a-GCST90018849	4	9573740	0.0194	476116	0.5343	TRUE	igd	0.0038	5.259e-07	7371		TRUE	reported	2	TRUE	0.00338021	24.9932	NA	NA	NA	NA	NA	NA	NA
M01604.metal.pos.txt.gz	Gastric cancer	1284	rs2231142	T	G	T	G	0.0119	0.0138	0.1106	0.153026	FALSE	FALSE	FALSE	ebi-a-GCST90018849	4	89052323	0.0177	476116	0.4351	TRUE	igd	0.0024	8.428e-07	7371		TRUE	reported	2	TRUE	0.00332429	24.5784	NA	NA	NA	NA	NA	NA	NA
M01604.metal.pos.txt.gz	Gastric cancer	1285	rs233340	A	G	A	G	-0.0125	-0.0104	0.0707	0.0641466	FALSE	FALSE	FALSE	ebi-a-GCST90018849	5	13592425	0.0743	476116	0.8892	TRUE	igd	0.0026	2.535e-06	7371		TRUE	reported	2	TRUE	0.00312599	23.1076	NA	NA	NA	NA	NA	NA	NA
M01604.metal.pos.txt.gz	Gastric cancer	1286	rs235320	A	G	A	G	-0.0079	0.0414	0.8241	0.847825	FALSE	FALSE	FALSE	ebi-a-GCST90018849	21	46277214	0.0259	476116	0.1092	TRUE	igd	0.0017	3.677e-06	7371		TRUE	reported	2	TRUE	0.00292119	21.5893	NA	NA	NA	NA	NA	NA	NA
M01604.metal.pos.txt.gz	Gastric cancer	1287	rs4697910	A	G	A	G	-0.0124	0.0548	0.2866	0.204022	FALSE	FALSE	FALSE	ebi-a-GCST90018849	4	9901874	0.0336	476116	0.1025	TRUE	igd	0.0017	8.723e-14	7371		TRUE	reported	2	TRUE	0.00716631	53.1897	NA	NA	NA	NA	NA	NA	NA
M01604.metal.pos.txt.gz	Gastric cancer	1288	rs510032	T	C	T	C	0.009	0.0082	0.169	0.162554	FALSE	FALSE	FALSE	ebi-a-GCST90018849	1	226724202	0.0298	476116	0.7824	TRUE	igd	0.002	6.795e-06	5604		TRUE	reported	2	TRUE	0.00360048	20.2428	NA	NA	NA	NA	NA	NA	NA
M01604.metal.pos.txt.gz	Gastric cancer	1289	rs6731691	A	G	A	G	-0.008	-0.0525	0.1705	0.133715	FALSE	FALSE	FALSE	ebi-a-GCST90018849	2	173331754	0.0315	476116	0.0950298	TRUE	igd	0.0018	5.301e-06	7371		TRUE	reported	2	TRUE	0.00267268	19.7477	NA	NA	NA	NA	NA	NA	NA
M01604.metal.pos.txt.gz	Gastric cancer	1290	rs6927639	A	G	A	G	-0.0078	-0.0073	0.8458	0.774226	FALSE	FALSE	FALSE	ebi-a-GCST90018849	6	108009018	0.0168	476116	0.6654	TRUE	igd	0.0018	9.274e-06	7371		TRUE	reported	2	TRUE	0.00254105	18.7727	NA	NA	NA	NA	NA	NA	NA
M01604.metal.pos.txt.gz	Gastric cancer	1291	rs7906282	T	G	T	G	0.008	0.0115	0.3075	0.318603	FALSE	FALSE	FALSE	ebi-a-GCST90018849	10	19083596	0.0161	476116	0.4756	TRUE	igd	0.0016	1.105e-06	7371		TRUE	reported	2	TRUE	0.00338021	24.9932	NA	NA	NA	NA	NA	NA	NA
M01604.metal.pos.txt.gz	Gastric cancer	1292	rs872114	A	C	A	C	-0.0208	0.0352	0.9736	0.96873	FALSE	FALSE	FALSE	ebi-a-GCST90018849	3	68603563	0.0357	476116	0.324	TRUE	igd	0.0044	2.294e-06	7371		TRUE	reported	2	TRUE	0.0030226	22.341	NA	NA	NA	NA	NA	NA	NA
M01604.metal.pos.txt.gz	Gastric cancer	1293	rs938554	C	G	C	G	-0.0348	0.0004	0.2256	0.154073	FALSE	TRUE	FALSE	ebi-a-GCST90018849	4	9925692	0.0474	476116	0.9935	TRUE	igd	0.0017	5.85e-93	7371		TRUE	reported	2	TRUE	0.0537924	418.931	NA	NA	NA	NA	NA	NA	NA
M01604.metal.pos.txt.gz	Gastric cancer	1294	rs9549021	T	C	T	C	-0.0135	0.0164	0.6112	0.695917	FALSE	FALSE	FALSE	ebi-a-GCST90018849	13	40543493	0.0241	476116	0.496	TRUE	igd	0.0029	2.944e-06	1767		TRUE	reported	2	TRUE	0.0121155	21.6461	NA	NA	NA	NA	NA	NA	NA
M01604.metal.pos.txt.gz	Gastric cancer	1295	rs9557545	A	T	A	T	0.018	0.0111	0.032	0.162451	FALSE	TRUE	FALSE	ebi-a-GCST90018849	13	101578114	0.0169	476116	0.5107	TRUE	igd	0.004	7.829e-06	7371		TRUE	reported	2	TRUE	0.00273973	20.2445	NA	NA	NA	NA	NA	NA	NA
M01605.metal.pos.txt.gz	Gastric cancer	1296	rs10174534	A	G	A	G	-0.028	0.029	0.5571	0.521198	FALSE	FALSE	FALSE	ebi-a-GCST90018849	2	2449771	0.0158	476116	0.0661805	TRUE	igd	0.0063	7.572e-06	5162		TRUE	reported	2	TRUE	0.00381205	19.7454	NA	NA	NA	NA	NA	NA	NA
M01605.metal.pos.txt.gz	Gastric cancer	1297	rs11736497	T	C	T	C	0.1146	0.0008	0.0214	0.046222	FALSE	FALSE	FALSE	ebi-a-GCST90018849	4	136821683	0.107	476116	0.9944	TRUE	igd	0.0252	5.557e-06	5162		TRUE	reported	2	TRUE	0.00399037	20.6728	NA	NA	NA	NA	NA	NA	NA
M01605.metal.pos.txt.gz	Gastric cancer	1298	rs12587564	A	G	A	G	0.0456	0.0018	0.1148	0.163148	FALSE	FALSE	FALSE	ebi-a-GCST90018849	14	54574131	0.0169	476116	0.9147	TRUE	igd	0.0097	2.63e-06	5162		TRUE	reported	2	TRUE	0.00426298	22.0911	NA	NA	NA	NA	NA	NA	NA
M01605.metal.pos.txt.gz	Gastric cancer	1299	rs17118371	T	C	T	C	0.0343	-0.0106	0.2298	0.22929	FALSE	FALSE	FALSE	ebi-a-GCST90018849	14	47813453	0.0204	476116	0.6038	TRUE	igd	0.0071	1.442e-06	5162		TRUE	reported	2	TRUE	0.00450085	23.3294	NA	NA	NA	NA	NA	NA	NA
M01605.metal.pos.txt.gz	Gastric cancer	1300	rs2421668	A	G	A	G	0.034	0.0256	0.644	0.667069	FALSE	FALSE	FALSE	ebi-a-GCST90018849	2	73885096	0.0173	476116	0.1382	TRUE	igd	0.0073	2.867e-06	4207		TRUE	reported	2	TRUE	0.00512987	21.6823	NA	NA	NA	NA	NA	NA	NA
M01605.metal.pos.txt.gz	Gastric cancer	1301	rs2720445	T	C	T	C	0.033	-0.0224	0.536	0.473232	FALSE	FALSE	FALSE	ebi-a-GCST90018849	16	79547520	0.0176	476116	0.2014	TRUE	igd	0.0073	5.56e-06	4207		TRUE	reported	2	TRUE	0.00483398	20.4256	NA	NA	NA	NA	NA	NA	NA
M01605.metal.pos.txt.gz	Gastric cancer	1302	rs312306	C	G	C	G	-0.0654	0.0225	0.2278	0.199368	FALSE	TRUE	FALSE	ebi-a-GCST90018849	5	162063864	0.0246	476116	0.3611	TRUE	igd	0.0145	6.231e-06	955		TRUE	reported	2	TRUE	0.0208575	20.3006	NA	NA	NA	NA	NA	NA	NA
M01605.metal.pos.txt.gz	Gastric cancer	1303	rs3760877	T	C	T	C	0.0577	-0.0147	0.4762	0.474117	FALSE	FALSE	FALSE	ebi-a-GCST90018849	19	542672	0.0446	476116	0.7418	TRUE	igd	0.013	9.553e-06	955		TRUE	reported	2	TRUE	0.0202113	19.6587	NA	NA	NA	NA	NA	NA	NA
M01605.metal.pos.txt.gz	Gastric cancer	1304	rs6763802	T	G	T	G	-0.0576	0.0345	0.0798	0.0968531	FALSE	FALSE	FALSE	ebi-a-GCST90018849	3	23163808	0.0229	476116	0.132	TRUE	igd	0.0116	6.503e-07	5162		TRUE	reported	2	TRUE	0.00475381	24.6468	NA	NA	NA	NA	NA	NA	NA
M01605.metal.pos.txt.gz	Gastric cancer	1305	rs7463380	C	G	C	G	0.0763	-0.0003	0.8421	0.740276	FALSE	TRUE	FALSE	ebi-a-GCST90018849	8	29701233	0.0162	476116	0.987	TRUE	igd	0.0169	6.402e-06	955		TRUE	reported	2	TRUE	0.0208978	20.3407	NA	NA	NA	NA	NA	NA	NA
M01605.metal.pos.txt.gz	Gastric cancer	1306	rs9573265	T	C	T	C	0.2216	0.0191	0.0158	0.154959	FALSE	FALSE	FALSE	ebi-a-GCST90018849	13	74197346	0.0167	476116	0.2514	TRUE	igd	0.0488	5.552e-06	955		TRUE	reported	2	TRUE	0.0211358	20.5773	NA	NA	NA	NA	NA	NA	NA
M01638.metal.pos.txt.gz	Gastric cancer	1307	rs10922038	T	C	T	C	0.0102	-0.0322	0.4354	0.372553	FALSE	FALSE	FALSE	ebi-a-GCST90018849	1	196099023	0.0185	476116	0.0808407	TRUE	igd	0.0023	7.569e-06	7104		TRUE	reported	2	TRUE	0.00276084	19.6618	NA	NA	NA	NA	NA	NA	NA
M01638.metal.pos.txt.gz	Gastric cancer	1308	rs11114987	T	C	T	C	-0.0324	0.1032	0.0439	0.0381984	FALSE	FALSE	FALSE	ebi-a-GCST90018849	12	82102912	0.1177	476116	0.3804	TRUE	igd	0.0067	1.414e-06	7104		TRUE	reported	2	TRUE	0.00328103	23.3786	NA	NA	NA	NA	NA	NA	NA
M01638.metal.pos.txt.gz	Gastric cancer	1309	rs1153903	A	G	A	G	-0.0106	0.0081	0.3856	0.445726	FALSE	FALSE	FALSE	ebi-a-GCST90018849	7	54741212	0.0159	476116	0.6097	TRUE	igd	0.0023	4.187e-06	7104		TRUE	reported	2	TRUE	0.00298096	21.2341	NA	NA	NA	NA	NA	NA	NA
M01638.metal.pos.txt.gz	Gastric cancer	1310	rs12714263	A	G	A	G	-0.0107	0.0152	0.5733	0.674747	FALSE	FALSE	FALSE	ebi-a-GCST90018849	2	29318077	0.0223	476116	0.4976	TRUE	igd	0.0023	3.976e-06	7104		TRUE	reported	2	TRUE	0.0030373	21.6366	NA	NA	NA	NA	NA	NA	NA
M01638.metal.pos.txt.gz	Gastric cancer	1311	rs12985777	T	C	T	C	-0.0141	0.0137	0.2402	0.203685	FALSE	FALSE	FALSE	ebi-a-GCST90018849	19	2268055	0.026	476116	0.5974	TRUE	igd	0.0032	8.861e-06	7104		TRUE	reported	2	TRUE	0.00272552	19.4096	NA	NA	NA	NA	NA	NA	NA
M01638.metal.pos.txt.gz	Gastric cancer	1312	rs17706531	A	G	A	G	0.0105	-0.0188	0.6331	0.70859	FALSE	FALSE	FALSE	ebi-a-GCST90018849	19	13015530	0.0223	476116	0.4001	TRUE	igd	0.0023	6.973e-06	7104		TRUE	reported	2	TRUE	0.00292515	20.8353	NA	NA	NA	NA	NA	NA	NA
M01638.metal.pos.txt.gz	Gastric cancer	1313	rs2180566	T	C	T	C	-0.0109	-0.0115	0.6433	0.631656	FALSE	FALSE	FALSE	ebi-a-GCST90018849	20	30018854	0.0463	476116	0.8035	TRUE	igd	0.0023	2.105e-06	7104		TRUE	reported	2	TRUE	0.00315154	22.453	NA	NA	NA	NA	NA	NA	NA
M01638.metal.pos.txt.gz	Gastric cancer	1314	rs2246012	T	C	T	C	-0.0166	0.0347	0.8388	0.771768	FALSE	FALSE	FALSE	ebi-a-GCST90018849	6	131898208	0.0168	476116	0.0384202	TRUE	igd	0.0032	2.227e-07	7104		TRUE	reported	2	TRUE	0.00377373	26.9026	NA	NA	NA	NA	NA	NA	NA
M01638.metal.pos.txt.gz	Gastric cancer	1315	rs2916148	A	G	A	G	-0.0101	0.0449	0.4534	0.377038	FALSE	FALSE	FALSE	ebi-a-GCST90018849	17	65482109	0.0184	476116	0.0145301	TRUE	igd	0.0023	9.235e-06	7104		TRUE	reported	2	TRUE	0.00270712	19.2781	NA	NA	NA	NA	NA	NA	NA
M01638.metal.pos.txt.gz	Gastric cancer	1316	rs2933871	A	G	A	G	0.0178	0.0155	0.6938	0.689618	FALSE	FALSE	FALSE	ebi-a-GCST90018849	5	24815139	0.016	476116	0.333	TRUE	igd	0.004	7.648e-06	1735		TRUE	reported	2	TRUE	0.0112847	19.7797	NA	NA	NA	NA	NA	NA	NA
M01638.metal.pos.txt.gz	Gastric cancer	1317	rs3011362	A	G	A	G	-0.0349	0.0471	0.0334	0.0580263	FALSE	FALSE	FALSE	ebi-a-GCST90018849	10	122553194	0.0275	476116	0.0865008	TRUE	igd	0.0074	2.37e-06	1735		TRUE	reported	2	TRUE	0.0126577	22.2171	NA	NA	NA	NA	NA	NA	NA
M01638.metal.pos.txt.gz	Gastric cancer	1318	rs511304	A	C	A	C	0.0191	-0.0015	0.4368	0.41899	FALSE	FALSE	FALSE	ebi-a-GCST90018849	3	174407207	0.0172	476116	0.9318	TRUE	igd	0.0039	1.014e-06	1735		TRUE	reported	2	TRUE	0.0136356	23.9572	NA	NA	NA	NA	NA	NA	NA
M01638.metal.pos.txt.gz	Gastric cancer	1319	rs6479442	A	C	A	C	0.0101	0.0151	0.4837	0.511819	FALSE	FALSE	FALSE	ebi-a-GCST90018849	9	95715717	0.0157	476116	0.3379	TRUE	igd	0.0023	9.586e-06	7104		TRUE	reported	2	TRUE	0.00270712	19.2781	NA	NA	NA	NA	NA	NA	NA
M01638.metal.pos.txt.gz	Gastric cancer	1320	rs6561899	A	T	A	T	0.011	-0.0195	0.58	0.609087	FALSE	TRUE	FALSE	ebi-a-GCST90018849	13	57473619	0.017	476116	0.2505	TRUE	igd	0.0023	1.844e-06	7104		TRUE	reported	2	TRUE	0.00320945	22.8669	NA	NA	NA	NA	NA	NA	NA
M01638.metal.pos.txt.gz	Gastric cancer	1321	rs6920504	T	C	T	C	-0.0135	-0.0416	0.7729	0.830591	FALSE	FALSE	FALSE	ebi-a-GCST90018849	6	115971313	0.0447	476116	0.3528	TRUE	igd	0.003	7.527e-06	7104		TRUE	reported	2	TRUE	0.0028424	20.2443	NA	NA	NA	NA	NA	NA	NA
M01638.metal.pos.txt.gz	Gastric cancer	1322	rs7036499	T	C	T	C	0.0217	0.0107	0.8519	0.829223	FALSE	FALSE	FALSE	ebi-a-GCST90018849	9	130844744	0.0183	476116	0.5571	TRUE	igd	0.0049	8.857e-06	1735		TRUE	reported	2	TRUE	0.0111775	19.5896	NA	NA	NA	NA	NA	NA	NA
M01638.metal.pos.txt.gz	Gastric cancer	1323	rs715	T	C	T	C	0.0144	-0.003	0.7064	0.727069	FALSE	FALSE	FALSE	ebi-a-GCST90018849	2	211543055	0.021	476116	0.8881	TRUE	igd	0.0028	2.902e-07	7104		TRUE	reported	2	TRUE	0.0037093	26.4415	NA	NA	NA	NA	NA	NA	NA
M01638.metal.pos.txt.gz	Gastric cancer	1324	rs720118	T	C	T	C	-0.0105	0.0104	0.6152	0.627038	FALSE	FALSE	FALSE	ebi-a-GCST90018849	2	6037363	0.0163	476116	0.523	TRUE	igd	0.0023	4.547e-06	7104		TRUE	reported	2	TRUE	0.00292515	20.8353	NA	NA	NA	NA	NA	NA	NA
M01638.metal.pos.txt.gz	Gastric cancer	1325	rs7535809	A	G	A	G	0.0138	-0.0123	0.8331	0.842406	FALSE	FALSE	FALSE	ebi-a-GCST90018849	1	192302131	0.0609	476116	0.84	TRUE	igd	0.0031	7.276e-06	7104		TRUE	reported	2	TRUE	0.00278178	19.8113	NA	NA	NA	NA	NA	NA	NA
M01638.metal.pos.txt.gz	Gastric cancer	1326	rs7717247	A	C	A	C	0.0162	0.0041	0.8061	0.81999	FALSE	FALSE	FALSE	ebi-a-GCST90018849	5	27839258	0.0194	476116	0.8338	TRUE	igd	0.0035	3.347e-06	7104		TRUE	reported	2	TRUE	0.00300665	21.4176	NA	NA	NA	NA	NA	NA	NA
M01638.metal.pos.txt.gz	Gastric cancer	1327	rs837763	T	C	T	C	0.0114	0.0113	0.5528	0.572081	FALSE	FALSE	FALSE	ebi-a-GCST90018849	16	88853729	0.0161	476116	0.4818	TRUE	igd	0.0025	6.027e-06	7104		TRUE	reported	2	TRUE	0.00291848	20.7877	NA	NA	NA	NA	NA	NA	NA
M01638.metal.pos.txt.gz	Gastric cancer	1328	rs901272	A	C	A	C	-0.0105	-0.0539	0.6207	0.721816	FALSE	FALSE	FALSE	ebi-a-GCST90018849	15	63754773	0.0434	476116	0.2148	TRUE	igd	0.0023	6.493e-06	7104		TRUE	reported	2	TRUE	0.00292515	20.8353	NA	NA	NA	NA	NA	NA	NA
M01640.metal.pos.txt.gz	Gastric cancer	1329	rs11167905	T	C	T	C	0.0804	-0.0063	0.8545	0.875392	FALSE	FALSE	FALSE	ebi-a-GCST90018849	5	144906846	0.0316	476116	0.8425	TRUE	igd	0.0164	9.826e-07	2063		TRUE	reported	2	TRUE	0.0115158	24.0106	NA	NA	NA	NA	NA	NA	NA
M01640.metal.pos.txt.gz	Gastric cancer	1330	rs13069990	T	C	T	C	-0.0506	0.0053	0.3781	0.440139	FALSE	FALSE	FALSE	ebi-a-GCST90018849	3	115620801	0.0159	476116	0.741199	TRUE	igd	0.011	4.442e-06	2063		TRUE	reported	2	TRUE	0.0101528	21.1395	NA	NA	NA	NA	NA	NA	NA
M01640.metal.pos.txt.gz	Gastric cancer	1331	rs13103690	T	G	T	G	-0.0474	0.0021	0.5359	0.521679	FALSE	FALSE	FALSE	ebi-a-GCST90018849	4	9972778	0.0158	476116	0.8941	TRUE	igd	0.0104	5.195e-06	2063		TRUE	reported	2	TRUE	0.00996873	20.7524	NA	NA	NA	NA	NA	NA	NA
M01640.metal.pos.txt.gz	Gastric cancer	1332	rs2070006	T	C	T	C	0.0512	0.0248	0.3713	0.424404	FALSE	FALSE	FALSE	ebi-a-GCST90018849	4	155513866	0.0157	476116	0.1139	TRUE	igd	0.0112	4.762e-06	2063		TRUE	reported	2	TRUE	0.0100283	20.8777	NA	NA	NA	NA	NA	NA	NA
M01640.metal.pos.txt.gz	Gastric cancer	1333	rs577596	A	G	A	G	-0.0567	0.0136	0.3267	0.450393	FALSE	FALSE	FALSE	ebi-a-GCST90018849	22	25931606	0.0168	476116	0.4184	TRUE	igd	0.0114	6.679e-07	2063		TRUE	reported	2	TRUE	0.011849	24.7136	NA	NA	NA	NA	NA	NA	NA
M01640.metal.pos.txt.gz	Gastric cancer	1334	rs6713914	T	C	T	C	0.0593	0.0297	0.5741	0.575708	FALSE	FALSE	FALSE	ebi-a-GCST90018849	2	59523041	0.0164	476116	0.0707897	TRUE	igd	0.0116	3.22e-07	1567		TRUE	reported	2	TRUE	0.0164037	26.0999	NA	NA	NA	NA	NA	NA	NA
M01640.metal.pos.txt.gz	Gastric cancer	1335	rs6826474	T	C	T	C	-0.1383	-0.018	0.0393	0.0420136	FALSE	FALSE	FALSE	ebi-a-GCST90018849	4	96650120	0.0288	476116	0.5321	TRUE	igd	0.0288	1.561e-06	2063		TRUE	reported	2	TRUE	0.0110543	23.0376	NA	NA	NA	NA	NA	NA	NA
M01640.metal.pos.txt.gz	Gastric cancer	1336	rs6834631	T	G	T	G	0.1306	0.186	0.9596	0.962459	FALSE	FALSE	FALSE	ebi-a-GCST90018849	4	122315665	0.1173	476116	0.1128	TRUE	igd	0.0267	1.032e-06	2063		TRUE	reported	2	TRUE	0.0114645	23.9025	NA	NA	NA	NA	NA	NA	NA
M01640.metal.pos.txt.gz	Gastric cancer	1337	rs7112460	T	C	T	C	0.1084	-0.0402	0.0658	0.0587295	FALSE	FALSE	FALSE	ebi-a-GCST90018849	11	125751859	0.0944	476116	0.6699	TRUE	igd	0.0223	1.135e-06	2063		TRUE	reported	2	TRUE	0.0113241	23.6063	NA	NA	NA	NA	NA	NA	NA
M01640.metal.pos.txt.gz	Gastric cancer	1338	rs8057559	T	C	T	C	0.1395	-0.0647	0.0312	0.0276151	FALSE	FALSE	FALSE	ebi-a-GCST90018849	16	73317172	0.1366	476116	0.6357	TRUE	igd	0.0314	9.098e-06	2063		TRUE	reported	2	TRUE	0.00947664	19.7182	NA	NA	NA	NA	NA	NA	NA
M01640.metal.pos.txt.gz	Gastric cancer	1339	rs808686	A	G	A	G	0.0598	0.0113	0.6086	0.56835	FALSE	FALSE	FALSE	ebi-a-GCST90018849	20	19717135	0.0165	476116	0.4954	TRUE	igd	0.0128	3.013e-06	1567		TRUE	reported	2	TRUE	0.0137374	21.7986	NA	NA	NA	NA	NA	NA	NA
M01640.metal.pos.txt.gz	Gastric cancer	1340	rs8105491	T	G	T	G	-0.0698	-0.0177	0.154	0.259933	FALSE	FALSE	FALSE	ebi-a-GCST90018849	19	20403988	0.0162	476116	0.2742	TRUE	igd	0.0148	2.304e-06	2063		TRUE	reported	2	TRUE	0.0106667	22.2211	NA	NA	NA	NA	NA	NA	NA
M01640.metal.pos.txt.gz	Gastric cancer	1341	rs9419004	C	G	C	G	-0.254	0.0829	0.186	0.263636	FALSE	TRUE	FALSE	ebi-a-GCST90018849	10	134914522	0.0506	476116	0.1012	TRUE	igd	0.0563	6.531e-06	496		TRUE	reported	2	TRUE	0.0394188	20.272	NA	NA	NA	NA	NA	NA	NA
M01640.metal.pos.txt.gz	Gastric cancer	1342	rs9606290	A	G	A	G	0.159	0.0286	0.241	0.204255	FALSE	FALSE	FALSE	ebi-a-GCST90018849	22	20218237	0.0268	476116	0.2856	TRUE	igd	0.0352	6.316e-06	496		TRUE	reported	2	TRUE	0.0395111	20.3214	NA	NA	NA	NA	NA	NA	NA
M01644.metal.pos.txt.gz	Gastric cancer	1343	rs10092877	T	C	T	C	0.0087	-0.026	0.4173	0.421747	FALSE	FALSE	FALSE	ebi-a-GCST90018849	8	89823675	0.016	476116	0.1039	TRUE	igd	0.0018	1.25e-06	7355		TRUE	reported	2	TRUE	0.00316617	23.3548	FALSE	rs10092877	rs10092877	NA	NA	NA	NA
M01644.metal.pos.txt.gz	Gastric cancer	1344	rs10266726	T	C	T	C	-0.0083	-0.0145	0.4261	0.394542	FALSE	FALSE	FALSE	ebi-a-GCST90018849	7	3146081	0.0164	476116	0.3765	TRUE	igd	0.0018	4.002e-06	7355		TRUE	reported	2	TRUE	0.00288254	21.2566	FALSE	rs10266726	rs10266726	NA	NA	NA	NA
M01644.metal.pos.txt.gz	Gastric cancer	1345	rs10492225	T	C	T	C	-0.0128	0.0269	0.8498	0.861137	FALSE	FALSE	FALSE	ebi-a-GCST90018849	12	96461306	0.0251	476116	0.2838	TRUE	igd	0.0027	1.596e-06	7355		TRUE	reported	2	TRUE	0.00304638	22.4685	FALSE	rs10492225	rs10492225	NA	NA	NA	NA
M01644.metal.pos.txt.gz	Gastric cancer	1346	rs10740323	T	C	T	C	0.0084	-0.0019	0.5935	0.551162	FALSE	FALSE	FALSE	ebi-a-GCST90018849	10	71502192	0.0158	476116	0.9069	TRUE	igd	0.0018	4.096e-06	7355		TRUE	reported	2	TRUE	0.00295221	21.7719	FALSE	rs10740323	rs10740323	NA	NA	NA	NA
M01644.metal.pos.txt.gz	Gastric cancer	1347	rs10848196	A	G	A	G	-0.0098	-0.0216	0.5584	0.554154	FALSE	FALSE	FALSE	ebi-a-GCST90018849	12	131226209	0.0157	476116	0.1695	TRUE	igd	0.0018	5.252e-08	7355		TRUE	reported	2	TRUE	0.004014	29.6339	FALSE	rs10848196	rs10848196	NA	NA	NA	NA
M01644.metal.pos.txt.gz	Gastric cancer	1348	rs11872932	A	T	A	T	0.0128	-0.0025	0.201	0.285288	FALSE	TRUE	FALSE	ebi-a-GCST90018849	18	41406224	0.0161	476116	0.8784	TRUE	igd	0.0027	1.486e-06	7355		TRUE	reported	2	TRUE	0.00304638	22.4685	FALSE	rs11872932	rs11872932	NA	NA	NA	NA
M01644.metal.pos.txt.gz	Gastric cancer	1349	rs12953375	A	T	A	T	0.0126	-0.0164	0.8162	0.779697	FALSE	TRUE	FALSE	ebi-a-GCST90018849	18	75916505	0.0539	476116	0.7613	TRUE	igd	0.0026	1.344e-06	7355		TRUE	reported	2	TRUE	0.00318293	23.4788	FALSE	rs12953375	rs12953375	NA	NA	NA	NA
M01644.metal.pos.txt.gz	Gastric cancer	1350	rs13002121	A	G	A	G	0.0115	0.0149	0.766	0.762734	FALSE	FALSE	FALSE	ebi-a-GCST90018849	2	77346102	0.0205	476116	0.4684	TRUE	igd	0.0026	6.943e-06	7355		TRUE	reported	2	TRUE	0.00265285	19.5583	FALSE	rs13002121	rs13002121	NA	NA	NA	NA
M01644.metal.pos.txt.gz	Gastric cancer	1351	rs13083714	T	C	T	C	0.0194	-0.0272	0.5762	0.540274	FALSE	FALSE	FALSE	ebi-a-GCST90018849	3	6109274	0.0447	476116	0.5427	TRUE	igd	0.0042	4.84e-06	1766		TRUE	reported	2	TRUE	0.0119371	21.3114	FALSE	rs13083714	rs13083714	NA	NA	NA	NA
M01644.metal.pos.txt.gz	Gastric cancer	1352	rs13109093	A	C	A	C	0.0085	-0.0133	0.614	0.540375	FALSE	FALSE	FALSE	ebi-a-GCST90018849	4	148983139	0.0166	476116	0.4211	TRUE	igd	0.0018	4.247e-06	7355		TRUE	reported	2	TRUE	0.0030227	22.2933	FALSE	rs13109093	rs13109093	NA	NA	NA	NA
M01644.metal.pos.txt.gz	Gastric cancer	1353	rs17002476	T	C	T	C	-0.0119	0.0489	0.1459	0.166321	FALSE	FALSE	FALSE	ebi-a-GCST90018849	22	23895625	0.0599	476116	0.4147	TRUE	igd	0.0027	8.317e-06	7355		TRUE	reported	2	TRUE	0.00263414	19.42	FALSE	rs17002476	rs17002476	NA	NA	NA	NA
M01644.metal.pos.txt.gz	Gastric cancer	1354	rs17287933	T	C	T	C	0.0083	-0.0305	0.4687	0.500261	FALSE	FALSE	FALSE	ebi-a-GCST90018849	13	22423925	0.0159	476116	0.0545494	TRUE	igd	0.0018	5.243e-06	7355		TRUE	reported	2	TRUE	0.00288254	21.2566	FALSE	rs17287933	rs17287933	NA	NA	NA	NA
M01644.metal.pos.txt.gz	Gastric cancer	1355	rs17520583	A	G	A	G	0.0093	-0.04	0.332	0.226061	FALSE	FALSE	FALSE	ebi-a-GCST90018849	10	92247237	0.0485	476116	0.4096	TRUE	igd	0.0018	3.599e-07	7355		TRUE	reported	2	TRUE	0.0036163	26.6872	FALSE	rs17520583	rs17520583	NA	NA	NA	NA
M01644.metal.pos.txt.gz	Gastric cancer	1356	rs17739107	A	G	A	G	-0.0198	-0.0289	0.942	0.953887	FALSE	FALSE	FALSE	ebi-a-GCST90018849	6	94059632	0.0489	476116	0.553701	TRUE	igd	0.0044	8.091e-06	7355		TRUE	reported	2	TRUE	0.00274567	20.2445	FALSE	rs17739107	rs17739107	NA	NA	NA	NA
M01644.metal.pos.txt.gz	Gastric cancer	1357	rs1836862	A	C	A	C	-0.008	0.0005	0.6051	0.603673	FALSE	FALSE	FALSE	ebi-a-GCST90018849	3	104542237	0.0158	476116	0.9726	TRUE	igd	0.0018	9.366e-06	7355		TRUE	reported	2	TRUE	0.00267847	19.7477	FALSE	rs1836862	rs1836862	NA	NA	NA	NA
M01644.metal.pos.txt.gz	Gastric cancer	1358	rs1866411	A	C	A	C	-0.0083	0.0029	0.3473	0.349534	FALSE	FALSE	FALSE	ebi-a-GCST90018849	2	148268774	0.0564	476116	0.9587	TRUE	igd	0.0018	5.232e-06	7355		TRUE	reported	2	TRUE	0.00288254	21.2566	FALSE	rs1866411	rs1866411	NA	NA	NA	NA
M01644.metal.pos.txt.gz	Gastric cancer	1359	rs1889463	T	C	T	C	0.0089	0.0024	0.628	0.596112	FALSE	FALSE	FALSE	ebi-a-GCST90018849	1	106653622	0.0158	476116	0.8793	TRUE	igd	0.0019	3.358e-06	7355		TRUE	reported	2	TRUE	0.00297438	21.9359	FALSE	rs1889463	rs1889463	NA	NA	NA	NA
M01644.metal.pos.txt.gz	Gastric cancer	1360	rs203591	T	C	T	C	-0.0086	-0.0198	0.3697	0.403302	FALSE	FALSE	FALSE	ebi-a-GCST90018849	14	27774944	0.0157	476116	0.208	TRUE	igd	0.0018	2.014e-06	7355		TRUE	reported	2	TRUE	0.00309402	22.821	FALSE	rs203591	rs203591	NA	NA	NA	NA
M01644.metal.pos.txt.gz	Gastric cancer	1361	rs2073805	T	C	T	C	-0.009	0.009	0.407	0.409808	FALSE	FALSE	FALSE	ebi-a-GCST90018849	11	3361087	0.0165	476116	0.5846	TRUE	igd	0.002	6.795e-06	5589		TRUE	reported	2	TRUE	0.00361011	20.2428	FALSE	rs2073805	rs2073805	NA	NA	NA	NA
M01644.metal.pos.txt.gz	Gastric cancer	1362	rs2091331	A	G	A	G	0.0082	0.0158	0.4127	0.451732	FALSE	FALSE	FALSE	ebi-a-GCST90018849	10	73741706	0.0158	476116	0.3176	TRUE	igd	0.0018	5.705e-06	7355		TRUE	reported	2	TRUE	0.00281369	20.7474	FALSE	rs2091331	rs2091331	NA	NA	NA	NA
M01644.metal.pos.txt.gz	Gastric cancer	1363	rs2291199	A	G	A	G	0.0083	0.0323	0.5373	0.609816	FALSE	FALSE	FALSE	ebi-a-GCST90018849	4	1244267	0.0208	476116	0.1206	TRUE	igd	0.0018	5.175e-06	7355		TRUE	reported	2	TRUE	0.00288254	21.2566	FALSE	rs2291199	rs2291199	NA	NA	NA	NA
M01644.metal.pos.txt.gz	Gastric cancer	1364	rs269194	A	C	A	C	-0.0081	-0.0281	0.4386	0.391553	FALSE	FALSE	FALSE	ebi-a-GCST90018849	8	75620766	0.0185	476116	0.1292	TRUE	igd	0.0018	9.008e-06	7355		TRUE	reported	2	TRUE	0.00274567	20.2445	FALSE	rs269194	rs269194	NA	NA	NA	NA
M01644.metal.pos.txt.gz	Gastric cancer	1365	rs4618485	A	G	A	G	-0.0085	-0.0021	0.595	0.65618	FALSE	FALSE	FALSE	ebi-a-GCST90018849	6	73555917	0.0203	476116	0.9164	TRUE	igd	0.0018	3.037e-06	7355		TRUE	reported	2	TRUE	0.0030227	22.2933	FALSE	rs4618485	rs4618485	NA	NA	NA	NA
M01644.metal.pos.txt.gz	Gastric cancer	1366	rs498266	A	G	A	G	0.0082	0.0053	0.5852	0.508192	FALSE	FALSE	FALSE	ebi-a-GCST90018849	9	79306919	0.0163	476116	0.7446	TRUE	igd	0.0018	6.145e-06	7355		TRUE	reported	2	TRUE	0.00281369	20.7474	FALSE	rs498266	rs498266	NA	NA	NA	NA
M01644.metal.pos.txt.gz	Gastric cancer	1367	rs6051643	A	G	A	G	0.0441	0.023	0.986	0.971498	FALSE	FALSE	FALSE	ebi-a-GCST90018849	20	3185946	0.1364	476116	0.8661	TRUE	igd	0.0095	3.759e-06	7355		TRUE	reported	2	TRUE	0.0029213	21.5433	FALSE	rs6051643	rs6051643	NA	NA	NA	NA
M01644.metal.pos.txt.gz	Gastric cancer	1368	rs630782	T	C	T	C	0.0093	-0.0144	0.4713	0.49665	FALSE	FALSE	FALSE	ebi-a-GCST90018849	11	107197536	0.0159	476116	0.3677	TRUE	igd	0.0018	2.324e-07	7355		TRUE	reported	2	TRUE	0.0036163	26.6872	FALSE	rs630782	rs630782	NA	NA	NA	NA
M01644.metal.pos.txt.gz	Gastric cancer	1369	rs676094	A	G	A	G	0.0191	0.0119	0.4178	0.513561	FALSE	FALSE	FALSE	ebi-a-GCST90018849	1	29084689	0.0188	476116	0.525801	TRUE	igd	0.0042	6.606e-06	1766		TRUE	reported	2	TRUE	0.011575	20.6574	FALSE	rs676094	rs676094	NA	NA	NA	NA
M01644.metal.pos.txt.gz	Gastric cancer	1370	rs6860349	A	G	A	G	-0.0089	0.0332	0.4108	0.391361	FALSE	FALSE	FALSE	ebi-a-GCST90018849	5	2133412	0.0458	476116	0.4681	TRUE	igd	0.0018	8.673e-07	7355		TRUE	reported	2	TRUE	0.00331292	24.4409	FALSE	rs6860349	rs6860349	NA	NA	NA	NA
M01644.metal.pos.txt.gz	Gastric cancer	1371	rs7436874	T	C	T	C	0.0083	-0.0071	0.6135	0.536765	FALSE	FALSE	FALSE	ebi-a-GCST90018849	4	8650824	0.0176	476116	0.686	TRUE	igd	0.0019	9.886e-06	7355		TRUE	reported	2	TRUE	0.00258786	19.0779	FALSE	rs7436874	rs7436874	NA	NA	NA	NA
M01644.metal.pos.txt.gz	Gastric cancer	1372	rs8006663	A	G	A	G	-0.0086	0.0048	0.4556	0.416355	FALSE	FALSE	FALSE	ebi-a-GCST90018849	14	69171003	0.0181	476116	0.7893	TRUE	igd	0.0018	1.785e-06	7355		TRUE	reported	2	TRUE	0.00309402	22.821	FALSE	rs8006663	rs8006663	NA	NA	NA	NA
M01644.metal.pos.txt.gz	Gastric cancer	1373	rs8079173	A	G	A	G	0.0118	-0.0601	0.1402	0.130699	FALSE	FALSE	FALSE	ebi-a-GCST90018849	17	70075796	0.0365	476116	0.0995589	TRUE	igd	0.0026	8.927e-06	7355		TRUE	reported	2	TRUE	0.00279267	20.592	FALSE	rs8079173	rs8079173	NA	NA	NA	NA
M01644.metal.pos.txt.gz	Gastric cancer	1374	rs864428	T	C	T	C	0.0101	0.0175	0.4058	0.408938	FALSE	FALSE	FALSE	ebi-a-GCST90018849	7	136925471	0.016	476116	0.2741	TRUE	igd	0.0018	2.986e-08	7355		TRUE	reported	2	TRUE	0.00426246	31.476	FALSE	rs864428	rs864428	NA	NA	NA	NA
M01644.metal.pos.txt.gz	Gastric cancer	1375	rs9607028	T	G	T	G	-0.0084	0.0002	0.4268	0.335674	FALSE	FALSE	FALSE	ebi-a-GCST90018849	22	33632112	0.0234	476116	0.9915	TRUE	igd	0.0019	7.286e-06	7355		TRUE	reported	2	TRUE	0.00265043	19.5404	FALSE	rs9607028	rs9607028	NA	NA	NA	NA
M01644.metal.pos.txt.gz	Gastric cancer	1376	rs989248	A	G	A	G	-0.0085	-0.0306	0.6475	0.690041	FALSE	FALSE	FALSE	ebi-a-GCST90018849	5	39526442	0.0173	476116	0.0779202	TRUE	igd	0.0018	2.962e-06	7355		TRUE	reported	2	TRUE	0.0030227	22.2933	FALSE	rs989248	rs989248	NA	NA	NA	NA
M01644.metal.pos.txt.gz	Gastric cancer	1377	rs990054	T	C	T	C	-0.0087	0.0208	0.5955	0.629852	FALSE	FALSE	FALSE	ebi-a-GCST90018849	21	25434305	0.0171	476116	0.2249	TRUE	igd	0.0018	1.325e-06	7355		TRUE	reported	2	TRUE	0.00316617	23.3548	FALSE	rs990054	rs990054	NA	NA	NA	NA
M01644.metal.pos.txt.gz	Gastric cancer	1378	rs9997602	A	C	A	C	-0.0081	0.0015	0.5717	0.474495	FALSE	FALSE	FALSE	ebi-a-GCST90018849	4	179932425	0.0181	476116	0.9321	TRUE	igd	0.0018	7.565e-06	7355		TRUE	reported	2	TRUE	0.00274567	20.2445	FALSE	rs9997602	rs9997602	NA	NA	NA	NA
M01645.metal.pos.txt.gz	Gastric cancer	1379	rs10039731	A	G	A	G	0.0198	0.0142	0.5787	0.602585	FALSE	FALSE	FALSE	ebi-a-GCST90018849	5	110764252	0.0161	476116	0.3768	TRUE	igd	0.004	8.465e-07	1767		TRUE	reported	2	TRUE	0.0136771	24.4748	NA	NA	NA	NA	NA	NA	NA
M01645.metal.pos.txt.gz	Gastric cancer	1380	rs11036901	A	G	A	G	-0.0079	0.0137	0.433	0.38115	FALSE	FALSE	FALSE	ebi-a-GCST90018849	11	42487429	0.0158	476116	0.3851	TRUE	igd	0.0018	7.855e-06	7346		TRUE	reported	2	TRUE	0.0026153	19.2571	NA	NA	NA	NA	NA	NA	NA
M01645.metal.pos.txt.gz	Gastric cancer	1381	rs11193635	T	C	T	C	0.0084	0.0061	0.6725	0.720929	FALSE	FALSE	FALSE	ebi-a-GCST90018849	10	109468251	0.0204	476116	0.763001	TRUE	igd	0.0018	3.797e-06	7346		TRUE	reported	2	TRUE	0.00295581	21.7718	NA	NA	NA	NA	NA	NA	NA
M01645.metal.pos.txt.gz	Gastric cancer	1382	rs11589855	T	C	T	C	-0.0084	-0.0335	0.3809	0.40126	FALSE	FALSE	FALSE	ebi-a-GCST90018849	1	154755843	0.016	476116	0.0363697	TRUE	igd	0.0018	2.222e-06	7346		TRUE	reported	2	TRUE	0.00295581	21.7718	NA	NA	NA	NA	NA	NA	NA
M01645.metal.pos.txt.gz	Gastric cancer	1383	rs11731117	A	G	A	G	0.0081	-0.0094	0.5958	0.535936	FALSE	FALSE	FALSE	ebi-a-GCST90018849	4	14872737	0.0163	476116	0.5659	TRUE	igd	0.0018	4.324e-06	7346		TRUE	reported	2	TRUE	0.00274902	20.2445	NA	NA	NA	NA	NA	NA	NA
M01645.metal.pos.txt.gz	Gastric cancer	1384	rs11857879	T	G	T	G	0.0112	-0.0035	0.1952	0.180733	FALSE	FALSE	FALSE	ebi-a-GCST90018849	15	95209253	0.0243	476116	0.8852	TRUE	igd	0.0025	8.18e-06	7346		TRUE	reported	2	TRUE	0.00272471	20.0649	NA	NA	NA	NA	NA	NA	NA
M01645.metal.pos.txt.gz	Gastric cancer	1385	rs11978728	A	T	A	T	-0.0089	-0.013	0.6876	0.6477	FALSE	TRUE	FALSE	ebi-a-GCST90018849	7	38750371	0.0159	476116	0.412	TRUE	igd	0.0018	5.182e-07	7346		TRUE	reported	2	TRUE	0.00331697	24.4409	NA	NA	NA	NA	NA	NA	NA
M01645.metal.pos.txt.gz	Gastric cancer	1386	rs12466053	A	G	A	G	0.0087	-0.0017	0.402	0.32057	FALSE	FALSE	FALSE	ebi-a-GCST90018849	2	35935217	0.0266	476116	0.9478	TRUE	igd	0.0018	8.441e-07	7346		TRUE	reported	2	TRUE	0.00317003	23.3548	NA	NA	NA	NA	NA	NA	NA
M01645.metal.pos.txt.gz	Gastric cancer	1387	rs12862464	T	C	T	C	0.0146	0.0006	0.0842	0.118527	FALSE	FALSE	FALSE	ebi-a-GCST90018849	13	74942016	0.0211	476116	0.978	TRUE	igd	0.0033	9.825e-06	7346		TRUE	reported	2	TRUE	0.00265749	19.5686	NA	NA	NA	NA	NA	NA	NA
M01645.metal.pos.txt.gz	Gastric cancer	1388	rs12940605	A	C	A	C	-0.0096	0.0149	0.6059	0.706504	FALSE	FALSE	FALSE	ebi-a-GCST90018849	17	12655432	0.0305	476116	0.6241	TRUE	igd	0.0018	1.823e-07	7346		TRUE	reported	2	TRUE	0.00385716	28.4367	NA	NA	NA	NA	NA	NA	NA
M01645.metal.pos.txt.gz	Gastric cancer	1389	rs13393013	A	G	A	G	0.0314	0.0121	0.0213	0.0764403	FALSE	FALSE	FALSE	ebi-a-GCST90018849	2	196373911	0.0203	476116	0.551099	TRUE	igd	0.0065	1.312e-06	7346		TRUE	reported	2	TRUE	0.00316668	23.33	NA	NA	NA	NA	NA	NA	NA
M01645.metal.pos.txt.gz	Gastric cancer	1390	rs1487052	T	C	T	C	0.008	-0.0207	0.3063	0.315968	FALSE	FALSE	FALSE	ebi-a-GCST90018849	4	112120740	0.0168	476116	0.2191	TRUE	igd	0.0018	7.664e-06	7346		TRUE	reported	2	TRUE	0.00268175	19.7477	NA	NA	NA	NA	NA	NA	NA
M01645.metal.pos.txt.gz	Gastric cancer	1391	rs1530439	T	G	T	G	0.009	0.0161	0.2946	0.323599	FALSE	FALSE	FALSE	ebi-a-GCST90018849	10	63645959	0.0162	476116	0.3204	TRUE	igd	0.0018	6.08e-07	7346		TRUE	reported	2	TRUE	0.00339167	24.9932	NA	NA	NA	NA	NA	NA	NA
M01645.metal.pos.txt.gz	Gastric cancer	1392	rs16942446	A	G	A	G	-0.0259	-0.0266	0.0314	0.069837	FALSE	FALSE	FALSE	ebi-a-GCST90018849	15	89441356	0.0219	476116	0.2234	TRUE	igd	0.0056	3.318e-06	7346		TRUE	reported	2	TRUE	0.00290342	21.3848	NA	NA	NA	NA	NA	NA	NA
M01645.metal.pos.txt.gz	Gastric cancer	1393	rs16990450	T	C	T	C	0.0161	-0.0169	0.0722	0.0662297	FALSE	FALSE	FALSE	ebi-a-GCST90018849	19	417714	0.0673	476116	0.8011	TRUE	igd	0.0035	4.178e-06	7346		TRUE	reported	2	TRUE	0.00287221	21.1542	NA	NA	NA	NA	NA	NA	NA
M01645.metal.pos.txt.gz	Gastric cancer	1394	rs2069151	A	G	A	G	0.009	-0.0055	0.7083	0.716529	FALSE	FALSE	FALSE	ebi-a-GCST90018849	1	210717147	0.017	476116	0.746401	TRUE	igd	0.0018	4.682e-07	7346		TRUE	reported	2	TRUE	0.00339167	24.9932	NA	NA	NA	NA	NA	NA	NA
M01645.metal.pos.txt.gz	Gastric cancer	1395	rs2140495	T	C	T	C	0.0638	-0.028	0.0158	0.0641917	FALSE	FALSE	FALSE	ebi-a-GCST90018849	7	79333386	0.022	476116	0.2031	TRUE	igd	0.0144	9.505e-06	1767		TRUE	reported	2	TRUE	0.0109871	19.6076	NA	NA	NA	NA	NA	NA	NA
M01645.metal.pos.txt.gz	Gastric cancer	1396	rs2255059	T	C	T	C	-0.008	0.0362	0.5192	0.519591	FALSE	FALSE	FALSE	ebi-a-GCST90018849	18	48328003	0.045	476116	0.4218	TRUE	igd	0.0018	7.397e-06	7346		TRUE	reported	2	TRUE	0.00268175	19.7477	NA	NA	NA	NA	NA	NA	NA
M01645.metal.pos.txt.gz	Gastric cancer	1397	rs2304767	A	G	A	G	0.0091	-0.0196	0.3402	0.284658	FALSE	FALSE	FALSE	ebi-a-GCST90018849	13	111340342	0.0222	476116	0.3764	TRUE	igd	0.0019	1.216e-06	7346		TRUE	reported	2	TRUE	0.00311294	22.9328	NA	NA	NA	NA	NA	NA	NA
M01645.metal.pos.txt.gz	Gastric cancer	1398	rs2423542	A	G	A	G	0.0153	0.0274	0.8036	0.764032	FALSE	FALSE	FALSE	ebi-a-GCST90018849	20	11094509	0.0192	476116	0.1541	TRUE	igd	0.0032	1.914e-06	7346		TRUE	reported	2	TRUE	0.00310229	22.8541	NA	NA	NA	NA	NA	NA	NA
M01645.metal.pos.txt.gz	Gastric cancer	1399	rs2491274	A	G	A	G	-0.0297	-0.0175	0.9732	0.961859	FALSE	FALSE	FALSE	ebi-a-GCST90018849	1	88253549	0.0396	476116	0.6593	TRUE	igd	0.0065	4.627e-06	7346		TRUE	reported	2	TRUE	0.00283402	20.8722	NA	NA	NA	NA	NA	NA	NA
M01645.metal.pos.txt.gz	Gastric cancer	1400	rs287276	A	G	A	G	0.0084	0.0054	0.3317	0.396544	FALSE	FALSE	FALSE	ebi-a-GCST90018849	5	55725611	0.0158	476116	0.730299	TRUE	igd	0.0018	2.647e-06	7346		TRUE	reported	2	TRUE	0.00295581	21.7718	NA	NA	NA	NA	NA	NA	NA
M01645.metal.pos.txt.gz	Gastric cancer	1401	rs369895	A	G	A	G	-0.0114	0.0083	0.574	0.624833	FALSE	FALSE	FALSE	ebi-a-GCST90018849	8	143903291	0.022	476116	0.706801	TRUE	igd	0.0023	1.075e-06	7346		TRUE	reported	2	TRUE	0.00333314	24.5604	NA	NA	NA	NA	NA	NA	NA
M01645.metal.pos.txt.gz	Gastric cancer	1402	rs4327548	A	G	A	G	-0.0093	0.0052	0.2904	0.294705	FALSE	FALSE	FALSE	ebi-a-GCST90018849	4	57999268	0.0172	476116	0.7648	TRUE	igd	0.0018	2.156e-07	7346		TRUE	reported	2	TRUE	0.00362072	26.6872	NA	NA	NA	NA	NA	NA	NA
M01645.metal.pos.txt.gz	Gastric cancer	1403	rs4333677	A	G	A	G	0.008	0.004	0.5848	0.487298	FALSE	FALSE	FALSE	ebi-a-GCST90018849	9	74744270	0.0187	476116	0.8298	TRUE	igd	0.0018	5.985e-06	7346		TRUE	reported	2	TRUE	0.00268175	19.7477	NA	NA	NA	NA	NA	NA	NA
M01645.metal.pos.txt.gz	Gastric cancer	1404	rs4680878	T	G	T	G	0.0079	-0.0005	0.6552	0.615976	FALSE	FALSE	FALSE	ebi-a-GCST90018849	3	30193543	0.016	476116	0.9773	TRUE	igd	0.0018	9.163e-06	7346		TRUE	reported	2	TRUE	0.0026153	19.2571	NA	NA	NA	NA	NA	NA	NA
M01645.metal.pos.txt.gz	Gastric cancer	1405	rs4789698	T	C	T	C	-0.0079	0.0184	0.4508	0.559208	FALSE	FALSE	FALSE	ebi-a-GCST90018849	17	80179786	0.023	476116	0.4225	TRUE	igd	0.0018	6.828e-06	7346		TRUE	reported	2	TRUE	0.0026153	19.2571	NA	NA	NA	NA	NA	NA	NA
M01645.metal.pos.txt.gz	Gastric cancer	1406	rs4930046	A	G	A	G	0.0088	0.0064	0.4652	0.548399	FALSE	FALSE	FALSE	ebi-a-GCST90018849	11	2197148	0.0171	476116	0.7098	TRUE	igd	0.0019	2.716e-06	7346		TRUE	reported	2	TRUE	0.00291166	21.4457	NA	NA	NA	NA	NA	NA	NA
M01645.metal.pos.txt.gz	Gastric cancer	1407	rs6112257	A	G	A	G	-0.0092	0.012	0.6843	0.55988	FALSE	FALSE	FALSE	ebi-a-GCST90018849	20	19195319	0.0197	476116	0.543	TRUE	igd	0.0018	3.386e-07	7346		TRUE	reported	2	TRUE	0.00354355	26.1163	NA	NA	NA	NA	NA	NA	NA
M01645.metal.pos.txt.gz	Gastric cancer	1408	rs6441206	A	G	A	G	0.0099	0.0246	0.4638	0.451584	FALSE	FALSE	FALSE	ebi-a-GCST90018849	3	158241071	0.0159	476116	0.1224	TRUE	igd	0.0018	2.088e-08	7346		TRUE	reported	2	TRUE	0.004101	30.2418	NA	NA	NA	NA	NA	NA	NA
M01645.metal.pos.txt.gz	Gastric cancer	1409	rs6502896	A	G	A	G	-0.0187	-0.0367	0.7619	0.753008	FALSE	FALSE	FALSE	ebi-a-GCST90018849	17	5838697	0.0199	476116	0.0653507	TRUE	igd	0.0042	9.701e-06	1767		TRUE	reported	2	TRUE	0.0110944	19.8013	NA	NA	NA	NA	NA	NA	NA
M01645.metal.pos.txt.gz	Gastric cancer	1410	rs6765113	T	C	T	C	0.0082	0.0015	0.5408	0.559056	FALSE	FALSE	FALSE	ebi-a-GCST90018849	3	195870161	0.0157	476116	0.9217	TRUE	igd	0.0018	8.162e-06	7346		TRUE	reported	2	TRUE	0.00281713	20.7474	NA	NA	NA	NA	NA	NA	NA
M01645.metal.pos.txt.gz	Gastric cancer	1411	rs696979	T	C	T	C	0.0084	-0.0238	0.6026	0.679707	FALSE	FALSE	FALSE	ebi-a-GCST90018849	1	208558547	0.0219	476116	0.2769	TRUE	igd	0.0018	2.048e-06	7346		TRUE	reported	2	TRUE	0.00295581	21.7718	NA	NA	NA	NA	NA	NA	NA
M01645.metal.pos.txt.gz	Gastric cancer	1412	rs6973824	A	G	A	G	0.009	0.019	0.3374	0.290191	FALSE	FALSE	FALSE	ebi-a-GCST90018849	7	134263612	0.0203	476116	0.3491	TRUE	igd	0.0018	4.019e-07	7346		TRUE	reported	2	TRUE	0.00339167	24.9932	NA	NA	NA	NA	NA	NA	NA
M01645.metal.pos.txt.gz	Gastric cancer	1413	rs699015	A	G	A	G	0.0391	-0.0151	0.955	0.921564	FALSE	FALSE	FALSE	ebi-a-GCST90018849	1	80379419	0.0207	476116	0.4661	TRUE	igd	0.0089	9.928e-06	1767		TRUE	reported	2	TRUE	0.0108049	19.2789	NA	NA	NA	NA	NA	NA	NA
M01645.metal.pos.txt.gz	Gastric cancer	1414	rs7011528	A	C	A	C	-0.0082	0.0045	0.4515	0.422887	FALSE	FALSE	FALSE	ebi-a-GCST90018849	8	125268239	0.0163	476116	0.7795	TRUE	igd	0.0018	4.005e-06	7346		TRUE	reported	2	TRUE	0.00281713	20.7474	NA	NA	NA	NA	NA	NA	NA
M01645.metal.pos.txt.gz	Gastric cancer	1415	rs853907	T	C	T	C	0.0079	-0.0043	0.4778	0.413235	FALSE	FALSE	FALSE	ebi-a-GCST90018849	10	120071546	0.0162	476116	0.7904	TRUE	igd	0.0018	7.637e-06	7346		TRUE	reported	2	TRUE	0.0026153	19.2571	NA	NA	NA	NA	NA	NA	NA
M01645.metal.pos.txt.gz	Gastric cancer	1416	rs891531	T	G	T	G	0.0113	0.0172	0.1846	0.19047	FALSE	FALSE	FALSE	ebi-a-GCST90018849	2	67987821	0.03	476116	0.5668	TRUE	igd	0.0024	3.809e-06	7346		TRUE	reported	2	TRUE	0.00300867	22.1624	NA	NA	NA	NA	NA	NA	NA
M01645.metal.pos.txt.gz	Gastric cancer	1417	rs9563502	A	G	A	G	-0.01	0.003	0.7115	0.63067	FALSE	FALSE	FALSE	ebi-a-GCST90018849	13	57944356	0.0158	476116	0.8513	TRUE	igd	0.0018	2.56e-08	7346		TRUE	reported	2	TRUE	0.00418392	30.8558	NA	NA	NA	NA	NA	NA	NA
M01645.metal.pos.txt.gz	Gastric cancer	1418	rs9815886	A	C	A	C	-0.0083	0.0068	0.4756	0.477681	FALSE	FALSE	FALSE	ebi-a-GCST90018849	3	72393312	0.016	476116	0.6689	TRUE	igd	0.0018	2.55e-06	7346		TRUE	reported	2	TRUE	0.00288606	21.2566	NA	NA	NA	NA	NA	NA	NA
M01645.metal.pos.txt.gz	Gastric cancer	1419	rs9852606	C	G	C	G	-0.0085	-0.0413	0.3771	0.407945	FALSE	TRUE	FALSE	ebi-a-GCST90018849	3	68466154	0.0157	476116	0.00878598	TRUE	igd	0.0018	1.476e-06	7346		TRUE	reported	2	TRUE	0.00302639	22.2933	NA	NA	NA	NA	NA	NA	NA
M01649.metal.pos.txt.gz	Gastric cancer	1420	rs10050054	T	C	T	C	-0.0336	-0.015	0.9828	0.971424	FALSE	FALSE	FALSE	ebi-a-GCST90018849	4	178647306	0.0321	476116	0.641501	TRUE	igd	0.0072	3.177e-06	1763		TRUE	reported	2	TRUE	0.012202	21.7531	NA	NA	NA	NA	NA	NA	NA
M01649.metal.pos.txt.gz	Gastric cancer	1421	rs10181551	A	G	A	G	-0.0055	0.0285	0.296	0.222966	FALSE	FALSE	FALSE	ebi-a-GCST90018849	2	27277274	0.0314	476116	0.3629	TRUE	igd	0.0012	3.876e-06	7359		TRUE	reported	2	TRUE	0.00284647	21.0012	NA	NA	NA	NA	NA	NA	NA
M01649.metal.pos.txt.gz	Gastric cancer	1422	rs12552913	A	T	A	T	-0.0059	-0.012	0.2932	0.34399	FALSE	TRUE	FALSE	ebi-a-GCST90018849	9	29986139	0.016	476116	0.4543	TRUE	igd	0.0012	1.164e-06	7359		TRUE	reported	2	TRUE	0.00327415	24.167	NA	NA	NA	NA	NA	NA	NA
M01649.metal.pos.txt.gz	Gastric cancer	1423	rs1440581	T	C	T	C	-0.0081	0.013	0.4577	0.496108	FALSE	FALSE	FALSE	ebi-a-GCST90018849	4	89226422	0.0157	476116	0.4063	TRUE	igd	0.0012	2.558e-12	7359		TRUE	reported	2	TRUE	0.0061533	45.5501	NA	NA	NA	NA	NA	NA	NA
M01649.metal.pos.txt.gz	Gastric cancer	1424	rs2373642	A	G	A	G	-0.054	0.0016	0.0138	0.0848738	FALSE	FALSE	FALSE	ebi-a-GCST90018849	7	149680189	0.0197	476116	0.9338	TRUE	igd	0.011	9.775e-07	1763		TRUE	reported	2	TRUE	0.0134851	24.0718	NA	NA	NA	NA	NA	NA	NA
M01649.metal.pos.txt.gz	Gastric cancer	1425	rs3762466	T	C	T	C	0.0058	0.003	0.6819	0.688385	FALSE	FALSE	FALSE	ebi-a-GCST90018849	2	133194157	0.0181	476116	0.8687	TRUE	igd	0.0012	1.063e-06	7359		TRUE	reported	2	TRUE	0.00316445	23.3548	NA	NA	NA	NA	NA	NA	NA
M01670.metal.pos.txt.gz	Gastric cancer	1426	rs10075187	T	G	T	G	0.0316	0.001	0.9687	0.968152	FALSE	FALSE	FALSE	ebi-a-GCST90018849	5	4145329	0.155	476116	0.995	TRUE	igd	0.0068	3.438e-06	7348		TRUE	reported	2	TRUE	0.0029303	21.5893	NA	NA	NA	NA	NA	NA	NA
M01670.metal.pos.txt.gz	Gastric cancer	1427	rs12654812	A	G	A	G	0.0118	-0.0275	0.2913	0.350584	FALSE	FALSE	FALSE	ebi-a-GCST90018849	5	176794191	0.0164	476116	0.0924102	TRUE	igd	0.0025	3.362e-06	7348		TRUE	reported	2	TRUE	0.00302274	22.2723	NA	NA	NA	NA	NA	NA	NA
M01670.metal.pos.txt.gz	Gastric cancer	1428	rs1569823	T	C	T	C	-0.0152	-0.002	0.8757	0.855886	FALSE	FALSE	FALSE	ebi-a-GCST90018849	20	57205836	0.0201	476116	0.921	TRUE	igd	0.0034	8.248e-06	7348		TRUE	reported	2	TRUE	0.00271257	19.9807	NA	NA	NA	NA	NA	NA	NA
M01670.metal.pos.txt.gz	Gastric cancer	1429	rs1792544	A	G	A	G	-0.0155	-0.0102	0.8963	0.724266	FALSE	FALSE	FALSE	ebi-a-GCST90018849	11	15180533	0.0176	476116	0.5628	TRUE	igd	0.0034	5.829e-06	7348		TRUE	reported	2	TRUE	0.00282039	20.7772	NA	NA	NA	NA	NA	NA	NA
M01670.metal.pos.txt.gz	Gastric cancer	1430	rs2049664	C	G	C	G	0.0123	-0.0242	0.1916	0.189697	FALSE	TRUE	FALSE	ebi-a-GCST90018849	6	108055980	0.021	476116	0.2499	TRUE	igd	0.0026	3.006e-06	7348		TRUE	reported	2	TRUE	0.0030365	22.3741	NA	NA	NA	NA	NA	NA	NA
M01670.metal.pos.txt.gz	Gastric cancer	1431	rs2170700	A	G	A	G	0.0326	-0.0253	0.8663	0.874802	FALSE	FALSE	FALSE	ebi-a-GCST90018849	15	93855208	0.0222	476116	0.2549	TRUE	igd	0.0069	2.431e-06	1761		TRUE	reported	2	TRUE	0.0125172	22.2968	NA	NA	NA	NA	NA	NA	NA
M01670.metal.pos.txt.gz	Gastric cancer	1432	rs2424200	T	C	T	C	0.0152	-0.0126	0.1163	0.116632	FALSE	FALSE	FALSE	ebi-a-GCST90018849	20	18435035	0.0234	476116	0.5894	TRUE	igd	0.0034	6.428e-06	7348		TRUE	reported	2	TRUE	0.00271257	19.9807	NA	NA	NA	NA	NA	NA	NA
M01670.metal.pos.txt.gz	Gastric cancer	1433	rs6074893	A	C	A	C	-0.0115	-0.0036	0.7512	0.838052	FALSE	FALSE	FALSE	ebi-a-GCST90018849	20	15419872	0.0245	476116	0.8823	TRUE	igd	0.0026	8.524e-06	7348		TRUE	reported	2	TRUE	0.00265537	19.5583	NA	NA	NA	NA	NA	NA	NA
M01670.metal.pos.txt.gz	Gastric cancer	1434	rs6753621	A	G	A	G	-0.0117	0.0088	0.2183	0.265124	FALSE	FALSE	FALSE	ebi-a-GCST90018849	2	218810908	0.0165	476116	0.5942	TRUE	igd	0.0026	7.017e-06	7348		TRUE	reported	2	TRUE	0.00274828	20.2445	NA	NA	NA	NA	NA	NA	NA
M01670.metal.pos.txt.gz	Gastric cancer	1435	rs686346	T	C	T	C	0.0128	-0.0057	0.7658	0.732228	FALSE	FALSE	FALSE	ebi-a-GCST90018849	9	135978378	0.0173	476116	0.7422	TRUE	igd	0.0027	1.443e-06	7348		TRUE	reported	2	TRUE	0.00304928	22.4685	NA	NA	NA	NA	NA	NA	NA
M01670.metal.pos.txt.gz	Gastric cancer	1436	rs7739842	T	G	T	G	0.0134	-0.1289	0.8202	0.804571	FALSE	FALSE	FALSE	ebi-a-GCST90018849	6	131954797	0.056	476116	0.0213201	TRUE	igd	0.0027	8.001e-07	7348		TRUE	reported	2	TRUE	0.00334087	24.6243	NA	NA	NA	NA	NA	NA	NA
M01670.metal.pos.txt.gz	Gastric cancer	1437	rs7990832	A	G	A	G	0.0122	-0.0079	0.1792	0.190888	FALSE	FALSE	FALSE	ebi-a-GCST90018849	13	43743933	0.0197	476116	0.6884	TRUE	igd	0.0026	3.874e-06	7348		TRUE	reported	2	TRUE	0.00298748	22.0118	NA	NA	NA	NA	NA	NA	NA
M01670.metal.pos.txt.gz	Gastric cancer	1438	rs9646626	T	C	T	C	-0.0226	0.0825	0.948	0.945253	FALSE	FALSE	FALSE	ebi-a-GCST90018849	18	58527305	0.098	476116	0.3999	TRUE	igd	0.0051	7.979e-06	7348		TRUE	reported	2	TRUE	0.00266531	19.6317	NA	NA	NA	NA	NA	NA	NA
M01670.metal.pos.txt.gz	Gastric cancer	1439	rs980922	C	G	C	G	-0.012	-0.0105	0.8056	0.702128	FALSE	TRUE	FALSE	ebi-a-GCST90018849	1	95853985	0.016	476116	0.5112	TRUE	igd	0.0026	3.569e-06	7348		TRUE	reported	2	TRUE	0.00289061	21.296	NA	NA	NA	NA	NA	NA	NA
M01712.metal.pos.txt.gz	Gastric cancer	1440	rs1010874	A	G	A	G	-0.0491	0.0108	0.0629	0.0702729	FALSE	FALSE	FALSE	ebi-a-GCST90018849	10	84501091	0.0231	476116	0.6406	TRUE	igd	0.0096	3.169e-07	1753		TRUE	reported	2	TRUE	0.014703	26.1291	NA	NA	NA	NA	NA	NA	NA
M01712.metal.pos.txt.gz	Gastric cancer	1441	rs11013837	A	T	A	T	-0.015	-0.0358	0.2463	0.175147	FALSE	TRUE	FALSE	ebi-a-GCST90018849	10	24284651	0.0418	476116	0.3924	TRUE	igd	0.0034	8.163e-06	7346		TRUE	reported	2	TRUE	0.00264256	19.4584	NA	NA	NA	NA	NA	NA	NA
M01712.metal.pos.txt.gz	Gastric cancer	1442	rs1173842	A	G	A	G	-0.0217	-0.0159	0.567	0.475922	FALSE	FALSE	FALSE	ebi-a-GCST90018849	1	245535862	0.0175	476116	0.3621	TRUE	igd	0.0049	8.343e-06	1753		TRUE	reported	2	TRUE	0.011064	19.5899	NA	NA	NA	NA	NA	NA	NA
M01712.metal.pos.txt.gz	Gastric cancer	1443	rs11855136	A	G	A	G	-0.0618	-0.2423	0.0406	0.0396482	FALSE	FALSE	FALSE	ebi-a-GCST90018849	15	57770091	0.1147	476116	0.0346099	TRUE	igd	0.0121	2.991e-07	1753		TRUE	reported	2	TRUE	0.0146625	26.0562	NA	NA	NA	NA	NA	NA	NA
M01712.metal.pos.txt.gz	Gastric cancer	1444	rs11987983	T	C	T	C	-0.0457	-0.0418	0.099	0.0910924	FALSE	FALSE	FALSE	ebi-a-GCST90018849	8	6718301	0.0224	476116	0.0621298	TRUE	igd	0.0102	7.164e-06	1753		TRUE	reported	2	TRUE	0.0113215	20.051	NA	NA	NA	NA	NA	NA	NA
M01712.metal.pos.txt.gz	Gastric cancer	1445	rs12210538	A	G	A	G	0.0254	0.0419	0.8442	0.841049	FALSE	FALSE	FALSE	ebi-a-GCST90018849	6	110760008	0.0543	476116	0.4399	TRUE	igd	0.0057	9.185e-06	7346		TRUE	reported	2	TRUE	0.00269584	19.8518	NA	NA	NA	NA	NA	NA	NA
M01712.metal.pos.txt.gz	Gastric cancer	1446	rs12883490	T	C	T	C	0.0166	0.0074	0.6656	0.695327	FALSE	FALSE	FALSE	ebi-a-GCST90018849	14	91195372	0.0225	476116	0.7433	TRUE	igd	0.0033	3.756e-07	7346		TRUE	reported	2	TRUE	0.00343276	25.2971	NA	NA	NA	NA	NA	NA	NA
M01712.metal.pos.txt.gz	Gastric cancer	1447	rs1381274	T	C	T	C	-0.0146	0.0022	0.4672	0.491797	FALSE	FALSE	FALSE	ebi-a-GCST90018849	14	98655131	0.0158	476116	0.8907	TRUE	igd	0.0032	3.625e-06	7346		TRUE	reported	2	TRUE	0.0028257	20.8107	NA	NA	NA	NA	NA	NA	NA
M01712.metal.pos.txt.gz	Gastric cancer	1448	rs1448767	T	C	T	C	-0.0144	-0.0007	0.6289	0.573753	FALSE	FALSE	FALSE	ebi-a-GCST90018849	8	29726906	0.0159	476116	0.9648	TRUE	igd	0.0033	9.947e-06	7346		TRUE	reported	2	TRUE	0.00258537	19.0361	NA	NA	NA	NA	NA	NA	NA
M01712.metal.pos.txt.gz	Gastric cancer	1449	rs1491606	A	T	A	T	0.0182	-0.0046	0.2992	0.401547	FALSE	TRUE	FALSE	ebi-a-GCST90018849	3	70586528	0.016	476116	0.7741	TRUE	igd	0.004	5.796e-06	7346		TRUE	reported	2	TRUE	0.00281028	20.6969	NA	NA	NA	NA	NA	NA	NA
M01712.metal.pos.txt.gz	Gastric cancer	1450	rs4439706	T	C	T	C	0.0151	-0.0233	0.7156	0.603006	FALSE	FALSE	FALSE	ebi-a-GCST90018849	15	47129544	0.0186	476116	0.209	TRUE	igd	0.0033	3.775e-06	7346		TRUE	reported	2	TRUE	0.0028421	20.9319	NA	NA	NA	NA	NA	NA	NA
M01712.metal.pos.txt.gz	Gastric cancer	1451	rs9446392	T	C	T	C	-0.0331	0.0929	0.9533	0.961393	FALSE	FALSE	FALSE	ebi-a-GCST90018849	6	72157939	0.0537	476116	0.0837394	TRUE	igd	0.0075	9.272e-06	7346		TRUE	reported	2	TRUE	0.00264443	19.4722	NA	NA	NA	NA	NA	NA	NA
M01712.metal.pos.txt.gz	Gastric cancer	1452	rs9533798	C	G	C	G	-0.0142	0.0268	0.3667	0.299658	FALSE	TRUE	FALSE	ebi-a-GCST90018849	13	44802505	0.0232	476116	0.2487	TRUE	igd	0.0032	8.363e-06	7346		TRUE	reported	2	TRUE	0.0026734	19.686	NA	NA	NA	NA	NA	NA	NA
M01769.metal.pos.txt.gz	Gastric cancer	1453	rs10102742	T	C	T	C	0.0078	0.0418	0.4035	0.450114	FALSE	FALSE	FALSE	ebi-a-GCST90018849	8	132304508	0.0161	476116	0.00918206	TRUE	igd	0.0018	8.73e-06	7136		TRUE	reported	2	TRUE	0.00262451	18.7725	NA	NA	NA	NA	NA	NA	NA
M01769.metal.pos.txt.gz	Gastric cancer	1454	rs10454657	T	C	T	C	0.0083	0.0151	0.5849	0.574973	FALSE	FALSE	FALSE	ebi-a-GCST90018849	13	75591823	0.0158	476116	0.3377	TRUE	igd	0.0017	1.637e-06	7136		TRUE	reported	2	TRUE	0.00332932	23.8307	NA	NA	NA	NA	NA	NA	NA
M01769.metal.pos.txt.gz	Gastric cancer	1455	rs10824300	A	G	A	G	0.009	0.0012	0.383	0.450797	FALSE	FALSE	FALSE	ebi-a-GCST90018849	10	54011665	0.0159	476116	0.94	TRUE	igd	0.002	6.795e-06	5422		TRUE	reported	2	TRUE	0.00372089	20.2425	NA	NA	NA	NA	NA	NA	NA
M01769.metal.pos.txt.gz	Gastric cancer	1456	rs10851734	A	G	A	G	0.0078	0.0043	0.6345	0.736492	FALSE	FALSE	FALSE	ebi-a-GCST90018849	15	64216247	0.0456	476116	0.9244	TRUE	igd	0.0017	6.048e-06	7136		TRUE	reported	2	TRUE	0.00294142	21.046	NA	NA	NA	NA	NA	NA	NA
M01769.metal.pos.txt.gz	Gastric cancer	1457	rs10938815	T	G	T	G	0.0099	0.0007	0.5932	0.588648	FALSE	FALSE	FALSE	ebi-a-GCST90018849	4	20856353	0.0161	476116	0.9649	TRUE	igd	0.0017	8.381e-09	7136		TRUE	reported	2	TRUE	0.00472997	33.904	NA	NA	NA	NA	NA	NA	NA
M01769.metal.pos.txt.gz	Gastric cancer	1458	rs1115509	A	C	A	C	-0.0999	-0.1219	0.0138	0.018346	FALSE	FALSE	FALSE	ebi-a-GCST90018849	17	20928954	0.1666	476116	0.4642	TRUE	igd	0.0211	2.125e-06	1714		TRUE	reported	2	TRUE	0.0129096	22.3903	NA	NA	NA	NA	NA	NA	NA
M01769.metal.pos.txt.gz	Gastric cancer	1459	rs11532668	A	G	A	G	0.0168	0.003	0.8339	0.719026	FALSE	FALSE	FALSE	ebi-a-GCST90018849	7	23109033	0.0184	476116	0.8696	TRUE	igd	0.0038	9.746e-06	7136		TRUE	reported	2	TRUE	0.00273155	19.5402	NA	NA	NA	NA	NA	NA	NA
M01769.metal.pos.txt.gz	Gastric cancer	1460	rs1173830	T	C	T	C	-0.0171	-0.015	0.6542	0.64098	FALSE	FALSE	FALSE	ebi-a-GCST90018849	1	245558664	0.0163	476116	0.3596	TRUE	igd	0.0034	6.602e-07	1714		TRUE	reported	2	TRUE	0.0145432	25.2655	NA	NA	NA	NA	NA	NA	NA
M01769.metal.pos.txt.gz	Gastric cancer	1461	rs13280205	A	C	A	C	0.0121	0.0038	0.805	0.669502	FALSE	FALSE	FALSE	ebi-a-GCST90018849	8	5857112	0.0163	476116	0.8171	TRUE	igd	0.0025	2.015e-06	7136		TRUE	reported	2	TRUE	0.00327199	23.419	NA	NA	NA	NA	NA	NA	NA
M01769.metal.pos.txt.gz	Gastric cancer	1462	rs1334235	C	G	C	G	0.0077	0.0267	0.3644	0.319743	FALSE	TRUE	FALSE	ebi-a-GCST90018849	13	68013111	0.0219	476116	0.2228	TRUE	igd	0.0017	9.969e-06	7136		TRUE	reported	2	TRUE	0.0028667	20.5098	NA	NA	NA	NA	NA	NA	NA
M01769.metal.pos.txt.gz	Gastric cancer	1463	rs1438564	T	C	T	C	0.0114	-0.0476	0.8089	0.794367	FALSE	FALSE	FALSE	ebi-a-GCST90018849	3	81062618	0.0197	476116	0.0155299	TRUE	igd	0.0025	5.103e-06	7136		TRUE	reported	2	TRUE	0.00290544	20.7878	NA	NA	NA	NA	NA	NA	NA
M01769.metal.pos.txt.gz	Gastric cancer	1464	rs17248331	T	C	T	C	-0.0089	0.0167	0.5848	0.636828	FALSE	FALSE	FALSE	ebi-a-GCST90018849	8	107963808	0.0205	476116	0.4174	TRUE	igd	0.0017	1.699e-07	7136		TRUE	reported	2	TRUE	0.00382615	27.4006	NA	NA	NA	NA	NA	NA	NA
M01769.metal.pos.txt.gz	Gastric cancer	1465	rs2058473	A	G	A	G	-0.0077	0.0001	0.6494	0.703613	FALSE	FALSE	FALSE	ebi-a-GCST90018849	12	6093926	0.0228	476116	0.9967	TRUE	igd	0.0017	7.478e-06	7136		TRUE	reported	2	TRUE	0.0028667	20.5098	NA	NA	NA	NA	NA	NA	NA
M01769.metal.pos.txt.gz	Gastric cancer	1466	rs2118096	A	C	A	C	0.0084	-0.029	0.6068	0.671432	FALSE	FALSE	FALSE	ebi-a-GCST90018849	3	161525058	0.019	476116	0.1272	TRUE	igd	0.0017	1.133e-06	7136		TRUE	reported	2	TRUE	0.00340975	24.4084	NA	NA	NA	NA	NA	NA	NA
M01769.metal.pos.txt.gz	Gastric cancer	1467	rs219918	C	G	C	G	-0.0299	0.0981	0.0224	0.023709	FALSE	TRUE	FALSE	ebi-a-GCST90018849	12	14100129	0.1441	476116	0.4961	TRUE	igd	0.0063	2.477e-06	7136		TRUE	reported	2	TRUE	0.00314657	22.5185	NA	NA	NA	NA	NA	NA	NA
M01769.metal.pos.txt.gz	Gastric cancer	1468	rs2272663	A	G	A	G	0.0077	-0.0264	0.5321	0.465037	FALSE	FALSE	FALSE	ebi-a-GCST90018849	8	145578296	0.0169	476116	0.1193	TRUE	igd	0.0017	9.389e-06	7136		TRUE	reported	2	TRUE	0.0028667	20.5098	NA	NA	NA	NA	NA	NA	NA
M01769.metal.pos.txt.gz	Gastric cancer	1469	rs227421	T	C	T	C	0.0116	0.0093	0.1489	0.152081	FALSE	FALSE	FALSE	ebi-a-GCST90018849	14	70458035	0.0254	476116	0.7154	TRUE	igd	0.0025	4.035e-06	7136		TRUE	reported	2	TRUE	0.00300797	21.5236	NA	NA	NA	NA	NA	NA	NA
M01769.metal.pos.txt.gz	Gastric cancer	1470	rs2325727	T	C	T	C	-0.0076	-0.0076	0.4423	0.3981	FALSE	FALSE	FALSE	ebi-a-GCST90018849	6	2013899	0.017	476116	0.6549	TRUE	igd	0.0017	9.34e-06	7136		TRUE	reported	2	TRUE	0.00279293	19.9806	NA	NA	NA	NA	NA	NA	NA
[truncated: 9,149 more rows]

## Sheet: Supplementary Table S3
Supplementary Table S3. The results of MR-PRESSO
Exposure	P-value in the global heterogeneity test
tryptophan	0.24
tyrosine	0.42
C-glycosyltryptophan*	0.85
serine	0.65
gamma-glutamylmethionine*	0.74
[truncated: 12 more rows]

## Sheet: Supplementary Table S4
Supplementary Table S4. The SNP-based heritability (h2) of the metabolites
[truncated: 7 more rows]

[truncated: 2 more sheets: Supplementary Table S5, Supplementary Table S6]
